# Supplementary material for: Identification of four novel QTL linked to the metabolic syndrome in the Berlin Fat Mouse
Source: Int J Obes (Lond). 2021 Oct 23;46(2):307–15. doi: 10.1038/s41366-021-00991-3 (PMC8794782; doi:10.1038/s41366-021-00991-3)
Supplement: Supplementary file 6 — Supplementary File 1 [file 41366_2021_991_MOESM6_ESM.txt]

1000	1002	1003	1004	1005	1006	1007	1008	1009	1010	1011	1012	1013	1014	1015	1016	1017	1018	1019	1020	1021	1022	1023	1024	1025	1026	1027	1028	1029	1030	1031	1032	1033	1034	1035	1036	1037	1038	1039	1040	1041	1042	1043	1044	1045	1046	1047	1048	1049	1050
backupJAX00005508	NA	H	NA	NA	NA	NA	NA	NA	NA	NA	NA	NA	NA	NA	H	H	NA	B	H	NA	NA	A	NA	NA	NA	H	H	H	NA	NA	H	H	NA	NA	NA	A	B	NA	NA	A	A	A	NA	NA	A	NA	NA	NA	H
backupJAX00067035	NA	H	NA	NA	NA	NA	NA	NA	NA	NA	NA	NA	NA	NA	H	B	NA	B	B	NA	NA	H	NA	NA	NA	H	H	A	NA	NA	A	H	NA	NA	NA	A	H	NA	NA	B	B	B	NA	NA	B	NA	NA	NA	B
backupJAX00067306	NA	H	NA	NA	NA	NA	NA	NA	NA	NA	NA	NA	NA	NA	H	A	NA	A	A	NA	NA	NA	NA	NA	NA	H	H	B	NA	NA	B	H	NA	NA	NA	B	H	NA	NA	A	A	A	NA	NA	A	NA	NA	NA	A
backupJAX00067331	NA	H	NA	NA	NA	NA	NA	NA	NA	NA	NA	NA	NA	NA	H	A	NA	A	A	NA	NA	H	NA	NA	NA	H	H	B	NA	NA	B	H	NA	NA	NA	B	H	NA	NA	A	A	A	NA	NA	A	NA	NA	NA	A
backupJAX00257246	NA	H	NA	NA	NA	NA	NA	NA	NA	NA	NA	NA	NA	NA	H	H	NA	B	H	NA	NA	A	NA	NA	NA	H	H	H	NA	NA	H	H	NA	NA	NA	H	B	NA	NA	A	A	A	NA	NA	A	NA	NA	NA	H
backupJAX00269153	NA	H	NA	NA	NA	NA	NA	NA	NA	NA	NA	NA	NA	NA	H	H	NA	H	H	NA	NA	H	NA	NA	NA	H	H	A	NA	NA	H	H	NA	NA	NA	B	B	NA	NA	A	A	A	NA	NA	H	NA	NA	NA	H
backupJAX00286915	NA	A	NA	NA	NA	NA	NA	NA	NA	NA	NA	NA	NA	NA	A	A	NA	B	B	NA	NA	B	NA	NA	NA	B	H	B	NA	NA	B	B	NA	NA	NA	B	B	NA	NA	B	B	A	NA	NA	H	NA	NA	NA	B
backupJAX00383007	NA	H	NA	NA	NA	NA	NA	NA	NA	NA	NA	NA	NA	NA	H	H	NA	A	A	NA	NA	B	NA	NA	NA	H	H	H	NA	NA	A	A	NA	NA	NA	H	H	NA	NA	B	B	B	NA	NA	H	NA	NA	NA	B
backupJAX00414945	NA	H	NA	NA	NA	NA	NA	NA	NA	NA	NA	NA	NA	NA	H	A	NA	A	A	NA	NA	H	NA	NA	NA	H	H	B	NA	NA	B	H	NA	NA	NA	B	H	NA	NA	A	A	A	NA	NA	H	NA	NA	NA	A
backupJAX00466928	NA	H	NA	NA	NA	NA	NA	NA	NA	NA	NA	NA	NA	NA	H	A	NA	H	H	NA	NA	H	NA	NA	NA	H	H	B	NA	NA	A	A	NA	NA	NA	H	H	NA	NA	A	B	A	NA	NA	H	NA	NA	NA	H
backuprs29925749	NA	B	NA	NA	NA	NA	NA	NA	NA	NA	NA	NA	NA	NA	H	A	NA	B	A	NA	NA	H	NA	NA	NA	B	H	B	NA	NA	A	A	NA	NA	NA	A	A	NA	NA	B	B	B	NA	NA	A	NA	NA	NA	B
backuprs29972631	NA	B	NA	NA	NA	NA	NA	NA	NA	NA	NA	NA	NA	NA	H	A	NA	H	H	NA	NA	H	NA	NA	NA	H	H	B	NA	NA	A	H	NA	NA	NA	H	H	NA	NA	A	B	A	NA	NA	H	NA	NA	NA	H
backuprs4161828	NA	H	NA	NA	NA	NA	NA	NA	NA	NA	NA	NA	NA	NA	A	B	NA	B	B	NA	NA	H	NA	NA	NA	A	H	A	NA	NA	A	H	NA	NA	NA	A	H	NA	NA	B	B	B	NA	NA	H	NA	NA	NA	B
backuprs50251226	NA	B	NA	NA	NA	NA	NA	NA	NA	NA	NA	NA	NA	NA	B	A	NA	H	H	NA	NA	H	NA	NA	NA	H	A	A	NA	NA	B	H	NA	NA	NA	B	H	NA	NA	H	H	A	NA	NA	H	NA	NA	NA	B
backupUNC010086952	NA	B	NA	NA	NA	NA	NA	NA	NA	NA	NA	NA	NA	NA	H	H	NA	H	H	NA	NA	H	NA	NA	NA	H	B	B	NA	NA	B	B	NA	NA	NA	H	B	NA	NA	A	A	A	NA	NA	H	NA	NA	NA	B
backupUNC010171549	NA	H	NA	NA	NA	NA	NA	NA	NA	NA	NA	NA	NA	NA	B	B	NA	B	B	NA	NA	A	NA	NA	NA	B	H	A	NA	NA	H	H	NA	NA	NA	A	H	NA	NA	H	H	A	NA	NA	H	NA	NA	NA	H
backupUNC020086545	NA	B	NA	NA	NA	NA	NA	NA	NA	NA	NA	NA	NA	NA	B	B	NA	H	B	NA	NA	B	NA	NA	NA	B	H	B	NA	NA	H	B	NA	NA	NA	H	B	NA	NA	H	H	H	NA	NA	H	NA	NA	NA	A
backupUNC020093183	NA	B	NA	NA	NA	NA	NA	NA	NA	NA	NA	NA	NA	NA	B	B	NA	A	H	NA	NA	B	NA	NA	NA	B	H	B	NA	NA	H	B	NA	NA	NA	H	B	NA	NA	H	H	H	NA	NA	H	NA	NA	NA	A
backupUNC030500343	NA	H	NA	NA	NA	NA	NA	NA	NA	NA	NA	NA	NA	NA	A	B	NA	H	H	NA	NA	H	NA	NA	NA	H	B	B	NA	NA	A	H	NA	NA	NA	A	H	NA	NA	H	H	B	NA	NA	H	NA	NA	NA	A
backupUNC040511515	NA	B	NA	NA	NA	NA	NA	NA	NA	NA	NA	NA	NA	NA	H	B	NA	A	A	NA	NA	A	NA	NA	NA	A	A	H	NA	NA	A	B	NA	NA	NA	H	H	NA	NA	A	A	H	NA	NA	H	NA	NA	NA	B
backupUNC060274781	NA	B	NA	NA	NA	NA	NA	NA	NA	NA	NA	NA	NA	NA	B	B	NA	H	H	NA	NA	H	NA	NA	NA	H	H	H	NA	NA	H	H	NA	NA	NA	A	A	NA	NA	H	A	A	NA	NA	A	NA	NA	NA	A
backupUNC081067582	NA	A	NA	NA	NA	NA	NA	NA	NA	NA	NA	NA	NA	NA	B	H	NA	H	B	NA	NA	H	NA	NA	NA	NA	H	H	NA	NA	A	A	NA	NA	NA	A	NA	NA	NA	A	H	H	NA	NA	H	NA	NA	NA	H
backupUNC100017248	NA	H	NA	NA	NA	NA	NA	NA	NA	NA	NA	NA	NA	NA	H	B	NA	A	A	NA	NA	A	NA	NA	NA	A	H	A	NA	NA	H	H	NA	NA	NA	H	H	NA	NA	A	A	H	NA	NA	B	NA	NA	NA	A
backupUNC110188878	NA	A	NA	NA	NA	NA	NA	NA	NA	NA	NA	NA	NA	NA	A	A	NA	H	H	NA	NA	H	NA	NA	NA	H	H	H	NA	NA	H	H	NA	NA	NA	B	B	NA	NA	B	B	B	NA	NA	H	NA	NA	NA	A
backupUNC141073053	NA	H	NA	NA	NA	NA	NA	NA	NA	NA	NA	NA	NA	NA	A	H	NA	B	B	NA	NA	A	NA	NA	NA	H	H	H	NA	NA	B	B	NA	NA	NA	B	H	NA	NA	A	A	A	NA	NA	H	NA	NA	NA	A
backupUNC150434093	NA	A	NA	NA	NA	NA	NA	NA	NA	NA	NA	NA	NA	NA	H	H	NA	A	A	NA	NA	A	NA	NA	NA	A	H	H	NA	NA	H	H	NA	NA	NA	B	B	NA	NA	A	H	A	NA	NA	B	NA	NA	NA	H
backupUNC160290025	NA	H	NA	NA	NA	NA	NA	NA	NA	NA	NA	NA	NA	NA	A	B	NA	B	B	NA	NA	H	NA	NA	NA	A	H	A	NA	NA	A	H	NA	NA	NA	A	H	NA	NA	B	B	B	NA	NA	H	NA	NA	NA	B
backupUNC160349027	NA	A	NA	NA	NA	NA	NA	NA	NA	NA	NA	NA	NA	NA	H	B	NA	H	H	NA	NA	H	NA	NA	NA	H	B	H	NA	NA	B	H	NA	NA	NA	H	H	NA	NA	H	A	A	NA	NA	H	NA	NA	NA	H
backupUNC160451681	NA	H	NA	NA	NA	NA	NA	NA	NA	NA	NA	NA	NA	NA	H	B	NA	B	B	NA	NA	H	NA	NA	NA	H	H	A	NA	NA	A	H	NA	NA	NA	A	H	NA	NA	B	B	B	NA	NA	B	NA	NA	NA	B
backupUNC160475666	NA	H	NA	NA	NA	NA	NA	NA	NA	NA	NA	NA	NA	NA	H	A	NA	A	A	NA	NA	H	NA	NA	NA	H	H	B	NA	NA	B	H	NA	NA	NA	B	H	NA	NA	A	A	A	NA	NA	A	NA	NA	NA	A
backupUNC160649276	NA	A	NA	NA	NA	NA	NA	NA	NA	NA	NA	NA	NA	NA	H	B	NA	H	H	NA	NA	H	NA	NA	NA	H	B	H	NA	NA	B	H	NA	NA	NA	H	H	NA	NA	H	A	A	NA	NA	H	NA	NA	NA	H
backupUNC160658392	NA	H	NA	NA	NA	NA	NA	NA	NA	NA	NA	NA	NA	NA	H	B	NA	H	H	NA	NA	H	NA	NA	NA	H	B	H	NA	NA	B	B	NA	NA	NA	H	H	NA	NA	H	A	A	NA	NA	H	NA	NA	NA	H
backupUNC170076641	NA	A	NA	NA	NA	NA	NA	NA	NA	NA	NA	NA	NA	NA	H	H	NA	H	B	NA	NA	A	NA	NA	NA	B	H	H	NA	NA	H	A	NA	NA	NA	H	H	NA	NA	A	H	B	NA	NA	H	NA	NA	NA	H
CEAJAX00065914	NA	H	NA	NA	NA	NA	NA	NA	NA	NA	NA	NA	NA	NA	B	A	NA	A	A	NA	NA	H	NA	NA	NA	H	H	H	NA	NA	B	A	NA	NA	NA	H	H	NA	NA	A	A	A	NA	NA	H	NA	NA	NA	A
CEAJAX00127090	NA	H	NA	NA	NA	NA	NA	NA	NA	NA	NA	NA	NA	NA	H	H	NA	B	B	NA	NA	B	NA	NA	NA	A	H	B	NA	NA	A	H	NA	NA	NA	H	H	NA	NA	A	H	A	NA	NA	H	NA	NA	NA	H
CEAJAX00127091	NA	H	NA	NA	NA	NA	NA	NA	NA	NA	NA	NA	NA	NA	H	H	NA	B	B	NA	NA	B	NA	NA	NA	A	H	B	NA	NA	A	H	NA	NA	NA	H	H	NA	NA	A	H	A	NA	NA	H	NA	NA	NA	H
CEAJAX00129703	NA	B	NA	NA	NA	NA	NA	NA	NA	NA	NA	NA	NA	NA	B	H	NA	H	B	NA	NA	A	NA	NA	NA	A	A	H	NA	NA	B	H	NA	NA	NA	B	B	NA	NA	H	H	H	NA	NA	B	NA	NA	NA	B
CEAJAX00573946	NA	H	NA	NA	NA	NA	NA	NA	NA	NA	NA	NA	NA	NA	H	H	NA	A	A	NA	NA	A	NA	NA	NA	B	H	A	NA	NA	B	H	NA	NA	NA	H	H	NA	NA	B	H	B	NA	NA	H	NA	NA	NA	H
complement025	NA	H	NA	NA	NA	NA	NA	NA	NA	NA	NA	NA	NA	NA	H	B	NA	B	B	NA	NA	H	NA	NA	NA	H	H	A	NA	NA	A	H	NA	NA	NA	A	H	NA	NA	B	B	B	NA	NA	B	NA	NA	NA	B
complement027	NA	H	NA	NA	NA	NA	NA	NA	NA	NA	NA	NA	NA	NA	H	A	NA	A	A	NA	NA	H	NA	NA	NA	H	H	B	NA	NA	B	H	NA	NA	NA	B	H	NA	NA	A	A	A	NA	NA	A	NA	NA	NA	A
ICR025	NA	B	NA	NA	NA	NA	NA	NA	NA	NA	NA	NA	NA	NA	H	A	NA	B	B	NA	NA	H	NA	NA	NA	H	H	H	NA	NA	H	H	NA	NA	NA	H	H	NA	NA	H	H	A	NA	NA	B	NA	NA	NA	H
ICR028	NA	A	NA	NA	NA	NA	NA	NA	NA	NA	NA	NA	NA	NA	H	B	NA	A	A	NA	NA	H	NA	NA	NA	H	H	H	NA	NA	H	H	NA	NA	NA	H	H	NA	NA	H	H	B	NA	NA	A	NA	NA	NA	H
ICR029	NA	A	NA	NA	NA	NA	NA	NA	NA	NA	NA	NA	NA	NA	H	B	NA	A	A	NA	NA	H	NA	NA	NA	H	H	H	NA	NA	H	H	NA	NA	NA	NA	H	NA	NA	H	H	B	NA	NA	A	NA	NA	NA	H
ICR030	NA	A	NA	NA	NA	NA	NA	NA	NA	NA	NA	NA	NA	NA	H	B	NA	A	A	NA	NA	H	NA	NA	NA	H	H	NA	NA	NA	H	H	NA	NA	NA	H	NA	NA	NA	H	H	B	NA	NA	A	NA	NA	NA	H
ICR031	NA	A	NA	NA	NA	NA	NA	NA	NA	NA	NA	NA	NA	NA	H	B	NA	A	A	NA	NA	H	NA	NA	NA	H	H	H	NA	NA	H	H	NA	NA	NA	H	H	NA	NA	H	H	B	NA	NA	A	NA	NA	NA	H
ICR038	NA	B	NA	NA	NA	NA	NA	NA	NA	NA	NA	NA	NA	NA	H	A	NA	B	B	NA	NA	H	NA	NA	NA	H	H	H	NA	NA	H	H	NA	NA	NA	H	H	NA	NA	H	H	A	NA	NA	B	NA	NA	NA	H
ICR042	NA	B	NA	NA	NA	NA	NA	NA	NA	NA	NA	NA	NA	NA	H	H	NA	H	H	NA	NA	H	NA	NA	NA	H	B	B	NA	NA	B	B	NA	NA	NA	H	B	NA	NA	A	A	A	NA	NA	H	NA	NA	NA	B
ICR043	NA	A	NA	NA	NA	NA	NA	NA	NA	NA	NA	NA	NA	NA	H	H	NA	H	H	NA	NA	H	NA	NA	NA	H	A	A	NA	NA	A	A	NA	NA	NA	H	A	NA	NA	B	B	B	NA	NA	H	NA	NA	NA	A
ICR044	NA	A	NA	NA	NA	NA	NA	NA	NA	NA	NA	NA	NA	NA	H	H	NA	H	H	NA	NA	H	NA	NA	NA	H	A	A	NA	NA	A	A	NA	NA	NA	H	A	NA	NA	B	B	B	NA	NA	H	NA	NA	NA	A
ICR046	NA	A	NA	NA	NA	NA	NA	NA	NA	NA	NA	NA	NA	NA	H	H	NA	H	H	NA	NA	H	NA	NA	NA	H	A	A	NA	NA	A	A	NA	NA	NA	H	A	NA	NA	B	B	B	NA	NA	H	NA	NA	NA	A
ICR051	NA	A	NA	NA	NA	NA	NA	NA	NA	NA	NA	NA	NA	NA	H	H	NA	H	H	NA	NA	H	NA	NA	NA	H	A	A	NA	NA	A	A	NA	NA	NA	H	A	NA	NA	B	B	B	NA	NA	H	NA	NA	NA	A
ICR058	NA	B	NA	NA	NA	NA	NA	NA	NA	NA	NA	NA	NA	NA	H	H	NA	H	H	NA	NA	H	NA	NA	NA	H	B	B	NA	NA	B	B	NA	NA	NA	H	B	NA	NA	A	A	A	NA	NA	H	NA	NA	NA	B
ICR059	NA	B	NA	NA	NA	NA	NA	NA	NA	NA	NA	NA	NA	NA	H	H	NA	H	H	NA	NA	H	NA	NA	NA	H	B	B	NA	NA	B	B	NA	NA	NA	H	B	NA	NA	A	A	A	NA	NA	H	NA	NA	NA	B
ICR062	NA	A	NA	NA	NA	NA	NA	NA	NA	NA	NA	NA	NA	NA	H	H	NA	H	H	NA	NA	H	NA	NA	NA	H	A	A	NA	NA	A	A	NA	NA	NA	H	A	NA	NA	B	B	B	NA	NA	H	NA	NA	NA	A
ICR1006	NA	A	NA	NA	NA	NA	NA	NA	NA	NA	NA	NA	NA	NA	A	H	NA	H	H	NA	NA	A	NA	NA	NA	B	H	H	NA	NA	H	A	NA	NA	NA	B	H	NA	NA	H	H	A	NA	NA	H	NA	NA	NA	B
ICR1206	NA	B	NA	NA	NA	NA	NA	NA	NA	NA	NA	NA	NA	NA	B	A	NA	B	B	NA	NA	B	NA	NA	NA	H	B	A	NA	NA	B	H	NA	NA	NA	B	B	NA	NA	A	A	A	NA	NA	H	NA	NA	NA	B
ICR1209	NA	B	NA	NA	NA	NA	NA	NA	NA	NA	NA	NA	NA	NA	B	A	NA	B	B	NA	NA	B	NA	NA	NA	H	B	A	NA	NA	B	H	NA	NA	NA	B	B	NA	NA	A	A	A	NA	NA	H	NA	NA	NA	B
ICR1213	NA	A	NA	NA	NA	NA	NA	NA	NA	NA	NA	NA	NA	NA	A	B	NA	A	A	NA	NA	A	NA	NA	NA	H	A	B	NA	NA	A	H	NA	NA	NA	A	A	NA	NA	B	B	B	NA	NA	H	NA	NA	NA	A
ICR1218	NA	B	NA	NA	NA	NA	NA	NA	NA	NA	NA	NA	NA	NA	B	A	NA	B	B	NA	NA	B	NA	NA	NA	H	B	A	NA	NA	B	H	NA	NA	NA	B	B	NA	NA	A	A	A	NA	NA	H	NA	NA	NA	B
ICR1229	NA	B	NA	NA	NA	NA	NA	NA	NA	NA	NA	NA	NA	NA	B	A	NA	B	B	NA	NA	B	NA	NA	NA	H	B	A	NA	NA	B	H	NA	NA	NA	B	B	NA	NA	A	A	A	NA	NA	H	NA	NA	NA	B
ICR1238	NA	B	NA	NA	NA	NA	NA	NA	NA	NA	NA	NA	NA	NA	B	A	NA	B	B	NA	NA	B	NA	NA	NA	H	B	A	NA	NA	B	H	NA	NA	NA	B	B	NA	NA	A	A	A	NA	NA	H	NA	NA	NA	B
ICR1368	NA	H	NA	NA	NA	NA	NA	NA	NA	NA	NA	NA	NA	NA	H	B	NA	H	A	NA	NA	H	NA	NA	NA	H	A	A	NA	NA	A	H	NA	NA	NA	A	H	NA	NA	A	A	A	NA	NA	H	NA	NA	NA	H
ICR1389	NA	H	NA	NA	NA	NA	NA	NA	NA	NA	NA	NA	NA	NA	H	B	NA	H	A	NA	NA	NA	NA	NA	NA	H	A	A	NA	NA	A	H	NA	NA	NA	A	H	NA	NA	A	A	A	NA	NA	H	NA	NA	NA	H
ICR1417	NA	H	NA	NA	NA	NA	NA	NA	NA	NA	NA	NA	NA	NA	B	A	NA	H	H	NA	NA	A	NA	NA	NA	H	A	A	NA	NA	B	H	NA	NA	NA	B	B	NA	NA	H	H	A	NA	NA	H	NA	NA	NA	B
ICR1418	NA	H	NA	NA	NA	NA	NA	NA	NA	NA	NA	NA	NA	NA	A	B	NA	H	H	NA	NA	B	NA	NA	NA	H	B	B	NA	NA	A	H	NA	NA	NA	A	A	NA	NA	H	H	B	NA	NA	H	NA	NA	NA	A
ICR1419	NA	H	NA	NA	NA	NA	NA	NA	NA	NA	NA	NA	NA	NA	B	A	NA	H	H	NA	NA	A	NA	NA	NA	H	A	A	NA	NA	B	H	NA	NA	NA	B	B	NA	NA	H	H	A	NA	NA	H	NA	NA	NA	B
ICR1420	NA	H	NA	NA	NA	NA	NA	NA	NA	NA	NA	NA	NA	NA	B	A	NA	H	H	NA	NA	A	NA	NA	NA	H	A	A	NA	NA	B	H	NA	NA	NA	B	B	NA	NA	H	H	A	NA	NA	H	NA	NA	NA	B
ICR1421	NA	H	NA	NA	NA	NA	NA	NA	NA	NA	NA	NA	NA	NA	B	A	NA	H	H	NA	NA	A	NA	NA	NA	H	A	A	NA	NA	B	H	NA	NA	NA	B	B	NA	NA	H	H	A	NA	NA	H	NA	NA	NA	B
ICR1423	NA	H	NA	NA	NA	NA	NA	NA	NA	NA	NA	NA	NA	NA	B	A	NA	H	NA	NA	NA	A	NA	NA	NA	H	A	A	NA	NA	B	H	NA	NA	NA	B	B	NA	NA	H	H	A	NA	NA	NA	NA	NA	NA	B
ICR1424	NA	H	NA	NA	NA	NA	NA	NA	NA	NA	NA	NA	NA	NA	B	A	NA	H	H	NA	NA	A	NA	NA	NA	H	A	A	NA	NA	B	H	NA	NA	NA	B	B	NA	NA	H	H	A	NA	NA	H	NA	NA	NA	B
ICR1427	NA	H	NA	NA	NA	NA	NA	NA	NA	NA	NA	NA	NA	NA	A	B	NA	H	H	NA	NA	B	NA	NA	NA	H	B	B	NA	NA	A	H	NA	NA	NA	A	A	NA	NA	H	H	B	NA	NA	H	NA	NA	NA	A
ICR1583	NA	A	NA	NA	NA	NA	NA	NA	NA	NA	NA	NA	NA	NA	H	A	NA	H	H	NA	NA	H	NA	NA	NA	H	A	H	NA	NA	H	A	NA	NA	NA	B	B	NA	NA	H	H	H	NA	NA	H	NA	NA	NA	B
ICR1584	NA	A	NA	NA	NA	NA	NA	NA	NA	NA	NA	NA	NA	NA	H	A	NA	H	H	NA	NA	H	NA	NA	NA	H	A	H	NA	NA	H	A	NA	NA	NA	B	B	NA	NA	H	H	H	NA	NA	H	NA	NA	NA	B
ICR1586	NA	B	NA	NA	NA	NA	NA	NA	NA	NA	NA	NA	NA	NA	H	B	NA	H	H	NA	NA	H	NA	NA	NA	H	B	H	NA	NA	H	H	NA	NA	NA	A	A	NA	NA	H	H	H	NA	NA	H	NA	NA	NA	A
ICR1589	NA	B	NA	NA	NA	NA	NA	NA	NA	NA	NA	NA	NA	NA	H	B	NA	H	H	NA	NA	H	NA	NA	NA	H	B	H	NA	NA	H	H	NA	NA	NA	A	A	NA	NA	H	H	H	NA	NA	H	NA	NA	NA	A
ICR1590	NA	B	NA	NA	NA	NA	NA	NA	NA	NA	NA	NA	NA	NA	H	B	NA	H	H	NA	NA	H	NA	NA	NA	H	B	H	NA	NA	H	H	NA	NA	NA	NA	A	NA	NA	H	H	H	NA	NA	H	NA	NA	NA	A
ICR1591	NA	B	NA	NA	NA	NA	NA	NA	NA	NA	NA	NA	NA	NA	H	B	NA	H	H	NA	NA	H	NA	NA	NA	H	B	H	NA	NA	H	H	NA	NA	NA	A	A	NA	NA	H	H	H	NA	NA	H	NA	NA	NA	A
ICR1592	NA	A	NA	NA	NA	NA	NA	NA	NA	NA	NA	NA	NA	NA	H	A	NA	H	H	NA	NA	H	NA	NA	NA	H	A	H	NA	NA	H	H	NA	NA	NA	B	B	NA	NA	H	H	H	NA	NA	H	NA	NA	NA	B
ICR1739	NA	B	NA	NA	NA	NA	NA	NA	NA	NA	NA	NA	NA	NA	H	A	NA	B	A	NA	NA	H	NA	NA	NA	B	H	B	NA	NA	A	A	NA	NA	NA	A	A	NA	NA	B	B	B	NA	NA	A	NA	NA	NA	B
ICR1741	NA	B	NA	NA	NA	NA	NA	NA	NA	NA	NA	NA	NA	NA	H	A	NA	B	A	NA	NA	H	NA	NA	NA	B	H	B	NA	NA	A	A	NA	NA	NA	A	A	NA	NA	B	B	B	NA	NA	A	NA	NA	NA	B
ICR1743	NA	A	NA	NA	NA	NA	NA	NA	NA	NA	NA	NA	NA	NA	H	B	NA	A	B	NA	NA	H	NA	NA	NA	A	H	A	NA	NA	B	B	NA	NA	NA	B	B	NA	NA	A	A	A	NA	NA	B	NA	NA	NA	A
ICR1766	NA	A	NA	NA	NA	NA	NA	NA	NA	NA	NA	NA	NA	NA	H	B	NA	A	B	NA	NA	H	NA	NA	NA	A	H	A	NA	NA	B	B	NA	NA	NA	B	B	NA	NA	A	A	A	NA	NA	B	NA	NA	NA	A
ICR1773	NA	B	NA	NA	NA	NA	NA	NA	NA	NA	NA	NA	NA	NA	H	A	NA	B	A	NA	NA	H	NA	NA	NA	B	H	B	NA	NA	A	A	NA	NA	NA	A	A	NA	NA	B	B	B	NA	NA	A	NA	NA	NA	B
ICR4026	NA	A	NA	NA	NA	NA	NA	NA	NA	NA	NA	NA	NA	NA	H	B	NA	A	A	NA	NA	H	NA	NA	NA	H	H	H	NA	NA	H	H	NA	NA	NA	H	H	NA	NA	H	H	B	NA	NA	A	NA	NA	NA	H
ICR4031	NA	B	NA	NA	NA	NA	NA	NA	NA	NA	NA	NA	NA	NA	H	A	NA	B	B	NA	NA	H	NA	NA	NA	H	H	H	NA	NA	H	H	NA	NA	NA	H	H	NA	NA	H	H	A	NA	NA	B	NA	NA	NA	H
ICR4042	NA	B	NA	NA	NA	NA	NA	NA	NA	NA	NA	NA	NA	NA	H	H	NA	H	H	NA	NA	H	NA	NA	NA	H	B	B	NA	NA	B	B	NA	NA	NA	H	B	NA	NA	A	A	A	NA	NA	H	NA	NA	NA	B
ICR4044	NA	B	NA	NA	NA	NA	NA	NA	NA	NA	NA	NA	NA	NA	H	H	NA	H	H	NA	NA	H	NA	NA	NA	H	B	B	NA	NA	B	B	NA	NA	NA	H	B	NA	NA	A	A	A	NA	NA	H	NA	NA	NA	B
ICR4052	NA	A	NA	NA	NA	NA	NA	NA	NA	NA	NA	NA	NA	NA	H	H	NA	H	H	NA	NA	H	NA	NA	NA	H	A	A	NA	NA	A	A	NA	NA	NA	H	A	NA	NA	B	B	B	NA	NA	H	NA	NA	NA	A
ICR4263	NA	B	NA	NA	NA	NA	NA	NA	NA	NA	NA	NA	NA	NA	H	A	NA	B	B	NA	NA	H	NA	NA	NA	H	H	H	NA	NA	H	A	NA	NA	NA	H	H	NA	NA	H	H	H	NA	NA	H	NA	NA	NA	B
ICR4658	NA	H	NA	NA	NA	NA	NA	NA	NA	NA	NA	NA	NA	NA	H	H	NA	H	H	NA	NA	B	NA	NA	NA	B	H	B	NA	NA	H	A	NA	NA	NA	H	A	NA	NA	B	B	B	NA	NA	H	NA	NA	NA	B
ICR4659	NA	H	NA	NA	NA	NA	NA	NA	NA	NA	NA	NA	NA	NA	H	H	NA	H	H	NA	NA	A	NA	NA	NA	A	H	A	NA	NA	H	B	NA	NA	NA	H	B	NA	NA	A	A	A	NA	NA	H	NA	NA	NA	A
ICR4660	NA	H	NA	NA	NA	NA	NA	NA	NA	NA	NA	NA	NA	NA	H	H	NA	H	H	NA	NA	B	NA	NA	NA	B	H	B	NA	NA	H	A	NA	NA	NA	H	A	NA	NA	B	B	B	NA	NA	H	NA	NA	NA	B
ICR4661	NA	H	NA	NA	NA	NA	NA	NA	NA	NA	NA	NA	NA	NA	H	H	NA	H	H	NA	NA	B	NA	NA	NA	B	H	B	NA	NA	H	A	NA	NA	NA	NA	A	NA	NA	B	B	B	NA	NA	H	NA	NA	NA	B
ICR4662	NA	H	NA	NA	NA	NA	NA	NA	NA	NA	NA	NA	NA	NA	H	H	NA	H	H	NA	NA	B	NA	NA	NA	B	H	B	NA	NA	H	A	NA	NA	NA	H	A	NA	NA	B	B	B	NA	NA	H	NA	NA	NA	B
ICR4872	NA	A	NA	NA	NA	NA	NA	NA	NA	NA	NA	NA	NA	NA	H	H	NA	H	H	NA	NA	A	NA	NA	NA	B	H	H	NA	NA	H	A	NA	NA	NA	H	A	NA	NA	A	A	H	NA	NA	A	NA	NA	NA	H
ICR4873	NA	A	NA	NA	NA	NA	NA	NA	NA	NA	NA	NA	NA	NA	H	H	NA	H	H	NA	NA	A	NA	NA	NA	B	H	H	NA	NA	H	A	NA	NA	NA	H	A	NA	NA	A	A	H	NA	NA	A	NA	NA	NA	H
ICR4891	NA	B	NA	NA	NA	NA	NA	NA	NA	NA	NA	NA	NA	NA	H	H	NA	H	A	NA	NA	B	NA	NA	NA	A	H	H	NA	NA	H	B	NA	NA	NA	H	H	NA	NA	B	A	A	NA	NA	H	NA	NA	NA	H
ICR4902	NA	A	NA	NA	NA	NA	NA	NA	NA	NA	NA	NA	NA	NA	H	H	NA	H	B	NA	NA	A	NA	NA	NA	B	H	H	NA	NA	H	A	NA	NA	NA	H	H	NA	NA	A	B	B	NA	NA	H	NA	NA	NA	H
ICR4917	NA	A	NA	NA	NA	NA	NA	NA	NA	NA	NA	NA	NA	NA	H	H	NA	H	B	NA	NA	A	NA	NA	NA	B	H	H	NA	NA	H	A	NA	NA	NA	H	H	NA	NA	A	B	B	NA	NA	H	NA	NA	NA	H
ICR509	NA	H	NA	NA	NA	NA	NA	NA	NA	NA	NA	NA	NA	NA	H	H	NA	H	H	NA	NA	A	NA	NA	NA	B	H	B	NA	NA	A	B	NA	NA	NA	B	H	NA	NA	B	H	B	NA	NA	H	NA	NA	NA	H
ICR5213	NA	B	NA	NA	NA	NA	NA	NA	NA	NA	NA	NA	NA	NA	B	A	NA	B	B	NA	NA	B	NA	NA	NA	H	B	A	NA	NA	B	H	NA	NA	NA	B	B	NA	NA	A	A	A	NA	NA	H	NA	NA	NA	B
ICR5219	NA	B	NA	NA	NA	NA	NA	NA	NA	NA	NA	NA	NA	NA	B	A	NA	B	B	NA	NA	B	NA	NA	NA	H	B	A	NA	NA	B	H	NA	NA	NA	B	B	NA	NA	A	A	A	NA	NA	H	NA	NA	NA	B
ICR5220	NA	A	NA	NA	NA	NA	NA	NA	NA	NA	NA	NA	NA	NA	A	B	NA	A	A	NA	NA	A	NA	NA	NA	H	A	B	NA	NA	A	H	NA	NA	NA	A	A	NA	NA	B	B	B	NA	NA	H	NA	NA	NA	A
ICR5239	NA	B	NA	NA	NA	NA	NA	NA	NA	NA	NA	NA	NA	NA	B	A	NA	B	B	NA	NA	B	NA	NA	NA	H	B	A	NA	NA	B	H	NA	NA	NA	B	B	NA	NA	A	A	A	NA	NA	H	NA	NA	NA	B
ICR5241	NA	A	NA	NA	NA	NA	NA	NA	NA	NA	NA	NA	NA	NA	A	B	NA	A	A	NA	NA	A	NA	NA	NA	H	A	B	NA	NA	A	H	NA	NA	NA	A	A	NA	NA	B	B	B	NA	NA	H	NA	NA	NA	A
ICR5242	NA	B	NA	NA	NA	NA	NA	NA	NA	NA	NA	NA	NA	NA	B	A	NA	B	B	NA	NA	B	NA	NA	NA	H	B	A	NA	NA	B	H	NA	NA	NA	B	B	NA	NA	A	A	A	NA	NA	H	NA	NA	NA	B
ICR5246	NA	A	NA	NA	NA	NA	NA	NA	NA	NA	NA	NA	NA	NA	A	B	NA	A	A	NA	NA	A	NA	NA	NA	H	A	B	NA	NA	A	H	NA	NA	NA	A	A	NA	NA	B	B	B	NA	NA	H	NA	NA	NA	A
ICR5383	NA	H	NA	NA	NA	NA	NA	NA	NA	NA	NA	NA	NA	NA	H	B	NA	H	A	NA	NA	NA	NA	NA	NA	H	A	A	NA	NA	A	H	NA	NA	NA	A	H	NA	NA	A	A	A	NA	NA	NA	NA	NA	NA	H
ICR5417	NA	H	NA	NA	NA	NA	NA	NA	NA	NA	NA	NA	NA	NA	B	A	NA	H	H	NA	NA	A	NA	NA	NA	H	A	A	NA	NA	B	H	NA	NA	NA	B	B	NA	NA	H	H	A	NA	NA	H	NA	NA	NA	B
ICR5418	NA	H	NA	NA	NA	NA	NA	NA	NA	NA	NA	NA	NA	NA	A	B	NA	H	H	NA	NA	B	NA	NA	NA	H	B	B	NA	NA	A	H	NA	NA	NA	A	A	NA	NA	H	H	B	NA	NA	H	NA	NA	NA	A
ICR5419	NA	H	NA	NA	NA	NA	NA	NA	NA	NA	NA	NA	NA	NA	A	B	NA	H	H	NA	NA	B	NA	NA	NA	H	B	B	NA	NA	A	H	NA	NA	NA	A	A	NA	NA	H	H	B	NA	NA	H	NA	NA	NA	A
ICR5420	NA	H	NA	NA	NA	NA	NA	NA	NA	NA	NA	NA	NA	NA	A	B	NA	H	H	NA	NA	B	NA	NA	NA	H	B	B	NA	NA	A	H	NA	NA	NA	A	A	NA	NA	H	H	B	NA	NA	H	NA	NA	NA	A
ICR5421	NA	H	NA	NA	NA	NA	NA	NA	NA	NA	NA	NA	NA	NA	A	B	NA	H	H	NA	NA	B	NA	NA	NA	H	B	B	NA	NA	A	H	NA	NA	NA	A	A	NA	NA	H	H	B	NA	NA	H	NA	NA	NA	A
ICR5423	NA	H	NA	NA	NA	NA	NA	NA	NA	NA	NA	NA	NA	NA	B	A	NA	H	H	NA	NA	A	NA	NA	NA	H	A	A	NA	NA	B	H	NA	NA	NA	B	B	NA	NA	H	H	A	NA	NA	H	NA	NA	NA	B
ICR5427	NA	H	NA	NA	NA	NA	NA	NA	NA	NA	NA	NA	NA	NA	B	A	NA	H	H	NA	NA	A	NA	NA	NA	H	A	A	NA	NA	B	H	NA	NA	NA	B	B	NA	NA	H	H	A	NA	NA	H	NA	NA	NA	B
ICR5585	NA	B	NA	NA	NA	NA	NA	NA	NA	NA	NA	NA	NA	NA	H	B	NA	H	H	NA	NA	H	NA	NA	NA	H	B	H	NA	NA	H	H	NA	NA	NA	A	A	NA	NA	H	H	H	NA	NA	H	NA	NA	NA	A
ICR5742	NA	A	NA	NA	NA	NA	NA	NA	NA	NA	NA	NA	NA	NA	H	B	NA	A	B	NA	NA	H	NA	NA	NA	A	H	A	NA	NA	B	B	NA	NA	NA	B	B	NA	NA	A	A	A	NA	NA	B	NA	NA	NA	A
ICR857	NA	A	NA	NA	NA	NA	NA	NA	NA	NA	NA	NA	NA	NA	H	H	NA	H	H	NA	NA	A	NA	NA	NA	B	H	H	NA	NA	H	A	NA	NA	NA	H	A	NA	NA	A	A	H	NA	NA	A	NA	NA	NA	H
ICR889	NA	B	NA	NA	NA	NA	NA	NA	NA	NA	NA	NA	NA	NA	H	H	NA	NA	H	NA	NA	B	NA	NA	NA	A	H	H	NA	NA	NA	B	NA	NA	NA	H	B	NA	NA	B	B	NA	NA	NA	B	NA	NA	NA	NA
ICR891	NA	A	NA	NA	NA	NA	NA	NA	NA	NA	NA	NA	NA	NA	H	H	NA	H	B	NA	NA	A	NA	NA	NA	B	H	H	NA	NA	H	A	NA	NA	NA	H	H	NA	NA	A	B	B	NA	NA	H	NA	NA	NA	H
ICR894	NA	A	NA	NA	NA	NA	NA	NA	NA	NA	NA	NA	NA	NA	H	H	NA	H	B	NA	NA	A	NA	NA	NA	B	H	H	NA	NA	H	A	NA	NA	NA	H	H	NA	NA	A	B	B	NA	NA	H	NA	NA	NA	H
ICR917	NA	A	NA	NA	NA	NA	NA	NA	NA	NA	NA	NA	NA	NA	H	H	NA	H	B	NA	NA	A	NA	NA	NA	B	H	H	NA	NA	H	A	NA	NA	NA	H	H	NA	NA	A	B	B	NA	NA	H	NA	NA	NA	H
ICR920	NA	A	NA	NA	NA	NA	NA	NA	NA	NA	NA	NA	NA	NA	H	H	NA	H	B	NA	NA	A	NA	NA	NA	B	H	H	NA	NA	H	A	NA	NA	NA	H	H	NA	NA	A	B	B	NA	NA	H	NA	NA	NA	H
JAX00001921	NA	B	NA	NA	NA	NA	NA	NA	NA	NA	NA	NA	NA	NA	H	A	NA	B	B	NA	NA	H	NA	NA	NA	H	H	H	NA	NA	H	H	NA	NA	NA	NA	H	NA	NA	H	H	A	NA	NA	B	NA	NA	NA	H
JAX00001940	NA	A	NA	NA	NA	NA	NA	NA	NA	NA	NA	NA	NA	NA	H	B	NA	A	A	NA	NA	H	NA	NA	NA	H	H	H	NA	NA	H	H	NA	NA	NA	H	H	NA	NA	H	H	B	NA	NA	A	NA	NA	NA	H
JAX00001945	NA	B	NA	NA	NA	NA	NA	NA	NA	NA	NA	NA	NA	NA	H	A	NA	B	B	NA	NA	H	NA	NA	NA	H	H	H	NA	NA	H	H	NA	NA	NA	H	H	NA	NA	H	H	A	NA	NA	B	NA	NA	NA	H
JAX00001962	NA	B	NA	NA	NA	NA	NA	NA	NA	NA	NA	NA	NA	NA	H	A	NA	B	B	NA	NA	H	NA	NA	NA	H	H	H	NA	NA	H	H	NA	NA	NA	H	H	NA	NA	H	H	A	NA	NA	B	NA	NA	NA	H
JAX00001969	NA	B	NA	NA	NA	NA	NA	NA	NA	NA	NA	NA	NA	NA	H	A	NA	B	B	NA	NA	H	NA	NA	NA	H	H	H	NA	NA	H	H	NA	NA	NA	H	H	NA	NA	H	H	A	NA	NA	B	NA	NA	NA	H
JAX00001981	NA	A	NA	NA	NA	NA	NA	NA	NA	NA	NA	NA	NA	NA	H	B	NA	A	A	NA	NA	H	NA	NA	NA	H	H	H	NA	NA	H	H	NA	NA	NA	H	H	NA	NA	H	H	B	NA	NA	A	NA	NA	NA	H
JAX00002024	NA	A	NA	NA	NA	NA	NA	NA	NA	NA	NA	NA	NA	NA	H	B	NA	A	A	NA	NA	H	NA	NA	NA	H	H	H	NA	NA	H	H	NA	NA	NA	H	H	NA	NA	H	H	B	NA	NA	A	NA	NA	NA	H
JAX00002067	NA	B	NA	NA	NA	NA	NA	NA	NA	NA	NA	NA	NA	NA	H	A	NA	B	B	NA	NA	H	NA	NA	NA	H	H	H	NA	NA	H	H	NA	NA	NA	H	H	NA	NA	H	H	A	NA	NA	B	NA	NA	NA	H
JAX00002092	NA	A	NA	NA	NA	NA	NA	NA	NA	NA	NA	NA	NA	NA	H	B	NA	A	A	NA	NA	H	NA	NA	NA	H	H	H	NA	NA	H	H	NA	NA	NA	H	H	NA	NA	H	H	B	NA	NA	A	NA	NA	NA	H
JAX00002239	NA	B	NA	NA	NA	NA	NA	NA	NA	NA	NA	NA	NA	NA	H	A	NA	B	B	NA	NA	H	NA	NA	NA	H	H	H	NA	NA	H	H	NA	NA	NA	H	H	NA	NA	H	H	H	NA	NA	B	NA	NA	NA	H
JAX00003163	NA	B	NA	NA	NA	NA	NA	NA	NA	NA	NA	NA	NA	NA	H	H	NA	H	H	NA	NA	H	NA	NA	NA	H	B	B	NA	NA	B	B	NA	NA	NA	H	B	NA	NA	A	A	A	NA	NA	H	NA	NA	NA	B
JAX00003188	NA	B	NA	NA	NA	NA	NA	NA	NA	NA	NA	NA	NA	NA	H	H	NA	H	H	NA	NA	H	NA	NA	NA	H	B	B	NA	NA	B	B	NA	NA	NA	H	B	NA	NA	A	A	A	NA	NA	H	NA	NA	NA	B
JAX00003278	NA	A	NA	NA	NA	NA	NA	NA	NA	NA	NA	NA	NA	NA	H	H	NA	H	H	NA	NA	H	NA	NA	NA	H	A	A	NA	NA	A	A	NA	NA	NA	H	A	NA	NA	B	B	B	NA	NA	H	NA	NA	NA	A
JAX00003584	NA	A	NA	NA	NA	NA	NA	NA	NA	NA	NA	NA	NA	NA	H	H	NA	H	H	NA	NA	H	NA	NA	NA	H	A	A	NA	NA	A	A	NA	NA	NA	H	A	NA	NA	B	B	B	NA	NA	H	NA	NA	NA	A
JAX00003699	NA	A	NA	NA	NA	NA	NA	NA	NA	NA	NA	NA	NA	NA	H	H	NA	H	H	NA	NA	H	NA	NA	NA	H	A	A	NA	NA	A	A	NA	NA	NA	H	A	NA	NA	B	B	B	NA	NA	H	NA	NA	NA	A
JAX00005452	NA	H	NA	NA	NA	NA	NA	NA	NA	NA	NA	NA	NA	NA	H	H	NA	H	H	NA	NA	H	NA	NA	NA	A	H	H	NA	NA	H	H	NA	NA	NA	A	B	NA	NA	A	A	H	NA	NA	A	NA	NA	NA	H
JAX00005466	NA	H	NA	NA	NA	NA	NA	NA	NA	NA	NA	NA	NA	NA	H	H	NA	H	H	NA	NA	H	NA	NA	NA	A	H	H	NA	NA	H	H	NA	NA	NA	A	B	NA	NA	A	A	H	NA	NA	A	NA	NA	NA	H
JAX00005520	NA	H	NA	NA	NA	NA	NA	NA	NA	NA	NA	NA	NA	NA	H	H	NA	A	H	NA	NA	B	NA	NA	NA	H	H	H	NA	NA	H	H	NA	NA	NA	B	A	NA	NA	B	B	B	NA	NA	B	NA	NA	NA	H
JAX00005838	NA	H	NA	NA	NA	NA	NA	NA	NA	NA	NA	NA	NA	NA	H	H	NA	B	H	NA	NA	A	NA	NA	NA	H	H	H	NA	NA	H	H	NA	NA	NA	A	B	NA	NA	A	A	A	NA	NA	A	NA	NA	NA	H
JAX00005968	NA	H	NA	NA	NA	NA	NA	NA	NA	NA	NA	NA	NA	NA	H	H	NA	B	H	NA	NA	A	NA	NA	NA	H	H	H	NA	NA	H	H	NA	NA	NA	H	B	NA	NA	A	A	A	NA	NA	A	NA	NA	NA	H
JAX00006189	NA	H	NA	NA	NA	NA	NA	NA	NA	NA	NA	NA	NA	NA	B	B	NA	B	H	NA	NA	A	NA	NA	NA	B	H	A	NA	NA	B	B	NA	NA	NA	H	H	NA	NA	H	H	A	NA	NA	A	NA	NA	NA	H
JAX00006207	NA	H	NA	NA	NA	NA	NA	NA	NA	NA	NA	NA	NA	NA	B	B	NA	B	H	NA	NA	A	NA	NA	NA	B	H	A	NA	NA	B	B	NA	NA	NA	H	H	NA	NA	H	H	A	NA	NA	A	NA	NA	NA	H
JAX00006320	NA	H	NA	NA	NA	NA	NA	NA	NA	NA	NA	NA	NA	NA	A	A	NA	A	H	NA	NA	B	NA	NA	NA	A	H	B	NA	NA	A	A	NA	NA	NA	B	H	NA	NA	H	H	B	NA	NA	B	NA	NA	NA	H
JAX00006399	NA	H	NA	NA	NA	NA	NA	NA	NA	NA	NA	NA	NA	NA	B	B	NA	B	B	NA	NA	A	NA	NA	NA	B	H	A	NA	NA	B	B	NA	NA	NA	A	H	NA	NA	H	H	A	NA	NA	H	NA	NA	NA	H
JAX00006422	NA	H	NA	NA	NA	NA	NA	NA	NA	NA	NA	NA	NA	NA	A	A	NA	A	A	NA	NA	B	NA	NA	NA	A	H	B	NA	NA	A	A	NA	NA	NA	B	H	NA	NA	H	H	B	NA	NA	H	NA	NA	NA	H
JAX00006469	NA	H	NA	NA	NA	NA	NA	NA	NA	NA	NA	NA	NA	NA	B	B	NA	B	B	NA	NA	A	NA	NA	NA	B	H	A	NA	NA	B	B	NA	NA	NA	A	H	NA	NA	H	H	A	NA	NA	H	NA	NA	NA	H
JAX00006764	NA	H	NA	NA	NA	NA	NA	NA	NA	NA	NA	NA	NA	NA	B	B	NA	B	B	NA	NA	A	NA	NA	NA	B	H	A	NA	NA	H	H	NA	NA	NA	A	H	NA	NA	H	H	A	NA	NA	A	NA	NA	NA	H
JAX00006769	NA	H	NA	NA	NA	NA	NA	NA	NA	NA	NA	NA	NA	NA	A	A	NA	A	A	NA	NA	B	NA	NA	NA	A	H	B	NA	NA	H	H	NA	NA	NA	B	H	NA	NA	H	H	B	NA	NA	B	NA	NA	NA	H
JAX00009853	NA	H	NA	NA	NA	NA	NA	NA	NA	NA	NA	NA	NA	NA	A	A	NA	H	H	NA	NA	B	NA	NA	NA	H	B	H	NA	NA	H	H	NA	NA	NA	B	B	NA	NA	A	A	A	NA	NA	H	NA	NA	NA	H
JAX00010060	NA	H	NA	NA	NA	NA	NA	NA	NA	NA	NA	NA	NA	NA	H	H	NA	H	H	NA	NA	A	NA	NA	NA	H	A	H	NA	NA	H	H	NA	NA	NA	A	A	NA	NA	B	B	B	NA	NA	H	NA	NA	NA	H
JAX00010117	NA	H	NA	NA	NA	NA	NA	NA	NA	NA	NA	NA	NA	NA	H	H	NA	H	H	NA	NA	H	NA	NA	NA	H	B	H	NA	NA	H	H	NA	NA	NA	B	B	NA	NA	A	A	A	NA	NA	H	NA	NA	NA	H
JAX00010419	NA	H	NA	NA	NA	NA	NA	NA	NA	NA	NA	NA	NA	NA	H	H	NA	H	H	NA	NA	H	NA	NA	NA	H	H	B	NA	NA	H	H	NA	NA	NA	A	A	NA	NA	B	B	B	NA	NA	B	NA	NA	NA	B
JAX00012619	NA	B	NA	NA	NA	NA	NA	NA	NA	NA	NA	NA	NA	NA	H	H	NA	A	A	NA	NA	B	NA	NA	NA	A	H	A	NA	NA	B	B	NA	NA	NA	H	H	NA	NA	H	H	H	NA	NA	A	NA	NA	NA	B
JAX00012629	NA	B	NA	NA	NA	NA	NA	NA	NA	NA	NA	NA	NA	NA	H	H	NA	A	A	NA	NA	B	NA	NA	NA	A	H	A	NA	NA	B	B	NA	NA	NA	H	H	NA	NA	H	H	H	NA	NA	A	NA	NA	NA	B
JAX00012680	NA	B	NA	NA	NA	NA	NA	NA	NA	NA	NA	NA	NA	NA	H	H	NA	A	A	NA	NA	B	NA	NA	NA	A	H	A	NA	NA	B	B	NA	NA	NA	H	H	NA	NA	H	H	H	NA	NA	A	NA	NA	NA	B
JAX00012686	NA	A	NA	NA	NA	NA	NA	NA	NA	NA	NA	NA	NA	NA	H	H	NA	B	B	NA	NA	A	NA	NA	NA	B	H	B	NA	NA	A	A	NA	NA	NA	H	H	NA	NA	H	H	H	NA	NA	B	NA	NA	NA	A
JAX00012781	NA	B	NA	NA	NA	NA	NA	NA	NA	NA	NA	NA	NA	NA	H	H	NA	H	H	NA	NA	B	NA	NA	NA	H	H	H	NA	NA	B	B	NA	NA	NA	H	H	NA	NA	H	H	H	NA	NA	A	NA	NA	NA	B
JAX00012850	NA	A	NA	NA	NA	NA	NA	NA	NA	NA	NA	NA	NA	NA	H	H	NA	H	H	NA	NA	A	NA	NA	NA	H	H	H	NA	NA	A	A	NA	NA	NA	H	H	NA	NA	H	H	H	NA	NA	B	NA	NA	NA	A
JAX00014621	NA	B	NA	NA	NA	NA	NA	NA	NA	NA	NA	NA	NA	NA	H	A	NA	B	B	NA	NA	H	NA	NA	NA	H	H	H	NA	NA	H	A	NA	NA	NA	H	H	NA	NA	H	H	H	NA	NA	H	NA	NA	NA	B
JAX00014989	NA	H	NA	NA	NA	NA	NA	NA	NA	NA	NA	NA	NA	NA	H	A	NA	B	B	NA	NA	B	NA	NA	NA	B	H	B	NA	NA	H	H	NA	NA	NA	H	H	NA	NA	B	B	H	NA	NA	A	NA	NA	NA	B
JAX00016143	NA	B	NA	NA	NA	NA	NA	NA	NA	NA	NA	NA	NA	NA	B	B	NA	A	A	NA	NA	A	NA	NA	NA	A	H	A	NA	NA	A	A	NA	NA	NA	A	H	NA	NA	A	A	B	NA	NA	H	NA	NA	NA	A
JAX00016193	NA	A	NA	NA	NA	NA	NA	NA	NA	NA	NA	NA	NA	NA	A	A	NA	B	B	NA	NA	B	NA	NA	NA	B	H	B	NA	NA	B	B	NA	NA	NA	B	H	NA	NA	B	B	A	NA	NA	H	NA	NA	NA	B
JAX00016204	NA	B	NA	NA	NA	NA	NA	NA	NA	NA	NA	NA	NA	NA	B	B	NA	A	A	NA	NA	A	NA	NA	NA	A	H	A	NA	NA	A	A	NA	NA	NA	A	H	NA	NA	A	A	B	NA	NA	H	NA	NA	NA	A
JAX00016534	NA	B	NA	NA	NA	NA	NA	NA	NA	NA	NA	NA	NA	NA	B	B	NA	A	A	NA	NA	A	NA	NA	NA	A	H	A	NA	NA	A	A	NA	NA	NA	A	A	NA	NA	A	A	B	NA	NA	H	NA	NA	NA	A
JAX00016575	NA	A	NA	NA	NA	NA	NA	NA	NA	NA	NA	NA	NA	NA	A	A	NA	B	B	NA	NA	B	NA	NA	NA	B	H	B	NA	NA	B	B	NA	NA	NA	B	B	NA	NA	B	B	A	NA	NA	H	NA	NA	NA	B
JAX00022989	NA	B	NA	NA	NA	NA	NA	NA	NA	NA	NA	NA	NA	NA	H	H	NA	A	A	NA	NA	A	NA	NA	NA	A	A	A	NA	NA	A	A	NA	NA	NA	A	A	NA	NA	H	H	H	NA	NA	H	NA	NA	NA	H
JAX00023032	NA	B	NA	NA	NA	NA	NA	NA	NA	NA	NA	NA	NA	NA	H	B	NA	A	A	NA	NA	A	NA	NA	NA	A	A	A	NA	NA	A	A	NA	NA	NA	A	A	NA	NA	H	H	H	NA	NA	H	NA	NA	NA	H
JAX00023365	NA	B	NA	NA	NA	NA	NA	NA	NA	NA	NA	NA	NA	NA	H	H	NA	H	H	NA	NA	A	NA	NA	NA	A	A	A	NA	NA	A	A	NA	NA	NA	A	H	NA	NA	A	H	H	NA	NA	H	NA	NA	NA	B
JAX00024433	NA	A	NA	NA	NA	NA	NA	NA	NA	NA	NA	NA	NA	NA	B	H	NA	B	A	NA	NA	H	NA	NA	NA	B	B	A	NA	NA	H	H	NA	NA	NA	B	A	NA	NA	H	A	H	NA	NA	H	NA	NA	NA	A
JAX00024433r	NA	A	NA	NA	NA	NA	NA	NA	NA	NA	NA	NA	NA	NA	B	H	NA	B	A	NA	NA	H	NA	NA	NA	B	B	A	NA	NA	H	H	NA	NA	NA	B	A	NA	NA	H	A	H	NA	NA	H	NA	NA	NA	A
JAX00024437	NA	A	NA	NA	NA	NA	NA	NA	NA	NA	NA	NA	NA	NA	B	H	NA	B	A	NA	NA	H	NA	NA	NA	B	B	A	NA	NA	H	H	NA	NA	NA	B	A	NA	NA	H	A	H	NA	NA	H	NA	NA	NA	A
JAX00024488	NA	B	NA	NA	NA	NA	NA	NA	NA	NA	NA	NA	NA	NA	A	H	NA	A	B	NA	NA	H	NA	NA	NA	A	A	B	NA	NA	H	H	NA	NA	NA	A	B	NA	NA	H	B	H	NA	NA	H	NA	NA	NA	B
JAX00026712	NA	H	NA	NA	NA	NA	NA	NA	NA	NA	NA	NA	NA	NA	H	H	NA	H	H	NA	NA	H	NA	NA	NA	H	H	A	NA	NA	B	H	NA	NA	NA	H	H	NA	NA	H	H	H	NA	NA	B	NA	NA	NA	A
JAX00026744	NA	H	NA	NA	NA	NA	NA	NA	NA	NA	NA	NA	NA	NA	H	H	NA	H	H	NA	NA	H	NA	NA	NA	H	H	A	NA	NA	B	H	NA	NA	NA	H	H	NA	NA	H	H	H	NA	NA	B	NA	NA	NA	A
JAX00026759	NA	H	NA	NA	NA	NA	NA	NA	NA	NA	NA	NA	NA	NA	H	H	NA	H	H	NA	NA	H	NA	NA	NA	H	H	A	NA	NA	B	H	NA	NA	NA	H	H	NA	NA	H	H	H	NA	NA	B	NA	NA	NA	A
JAX00026786	NA	H	NA	NA	NA	NA	NA	NA	NA	NA	NA	NA	NA	NA	H	H	NA	H	H	NA	NA	A	NA	NA	NA	H	H	B	NA	NA	H	H	NA	NA	NA	H	H	NA	NA	A	A	A	NA	NA	A	NA	NA	NA	B
JAX00026818	NA	H	NA	NA	NA	NA	NA	NA	NA	NA	NA	NA	NA	NA	H	H	NA	H	B	NA	NA	A	NA	NA	NA	H	H	H	NA	NA	H	H	NA	NA	NA	H	H	NA	NA	A	A	A	NA	NA	A	NA	NA	NA	B
JAX00026844	NA	H	NA	NA	NA	NA	NA	NA	NA	NA	NA	NA	NA	NA	H	H	NA	H	A	NA	NA	B	NA	NA	NA	H	H	H	NA	NA	H	H	NA	NA	NA	H	H	NA	NA	B	B	B	NA	NA	B	NA	NA	NA	A
JAX00026844r	NA	H	NA	NA	NA	NA	NA	NA	NA	NA	NA	NA	NA	NA	H	H	NA	H	A	NA	NA	B	NA	NA	NA	H	H	H	NA	NA	H	H	NA	NA	NA	H	H	NA	NA	B	B	B	NA	NA	B	NA	NA	NA	A
JAX00026870	NA	H	NA	NA	NA	NA	NA	NA	NA	NA	NA	NA	NA	NA	H	H	NA	H	A	NA	NA	B	NA	NA	NA	H	H	H	NA	NA	H	H	NA	NA	NA	H	H	NA	NA	B	B	B	NA	NA	B	NA	NA	NA	A
JAX00027121	NA	H	NA	NA	NA	NA	NA	NA	NA	NA	NA	NA	NA	NA	H	H	NA	B	A	NA	NA	B	NA	NA	NA	H	H	H	NA	NA	H	H	NA	NA	NA	B	B	NA	NA	B	B	B	NA	NA	B	NA	NA	NA	A
JAX00027199	NA	H	NA	NA	NA	NA	NA	NA	NA	NA	NA	NA	NA	NA	H	H	NA	A	B	NA	NA	A	NA	NA	NA	H	H	H	NA	NA	H	H	NA	NA	NA	A	A	NA	NA	A	A	A	NA	NA	A	NA	NA	NA	B
JAX00027207	NA	H	NA	NA	NA	NA	NA	NA	NA	NA	NA	NA	NA	NA	H	H	NA	B	A	NA	NA	B	NA	NA	NA	H	H	H	NA	NA	H	H	NA	NA	NA	B	B	NA	NA	B	B	B	NA	NA	B	NA	NA	NA	A
JAX00027245	NA	H	NA	NA	NA	NA	NA	NA	NA	NA	NA	NA	NA	NA	H	H	NA	B	A	NA	NA	B	NA	NA	NA	H	H	H	NA	NA	H	H	NA	NA	NA	B	B	NA	NA	B	B	B	NA	NA	B	NA	NA	NA	A
JAX00027255	NA	H	NA	NA	NA	NA	NA	NA	NA	NA	NA	NA	NA	NA	H	H	NA	A	B	NA	NA	A	NA	NA	NA	H	H	H	NA	NA	H	H	NA	NA	NA	A	A	NA	NA	A	A	A	NA	NA	A	NA	NA	NA	B
JAX00027295	NA	H	NA	NA	NA	NA	NA	NA	NA	NA	NA	NA	NA	NA	H	H	NA	B	A	NA	NA	B	NA	NA	NA	H	H	H	NA	NA	H	H	NA	NA	NA	B	B	NA	NA	B	B	B	NA	NA	B	NA	NA	NA	A
JAX00032057	NA	B	NA	NA	NA	NA	NA	NA	NA	NA	NA	NA	NA	NA	B	B	NA	H	H	NA	NA	H	NA	NA	NA	H	H	H	NA	NA	H	H	NA	NA	NA	A	A	NA	NA	A	A	A	NA	NA	H	NA	NA	NA	B
JAX00032112	NA	B	NA	NA	NA	NA	NA	NA	NA	NA	NA	NA	NA	NA	B	B	NA	H	H	NA	NA	H	NA	NA	NA	H	H	H	NA	NA	H	H	NA	NA	NA	A	A	NA	NA	A	A	A	NA	NA	H	NA	NA	NA	B
JAX00032133	NA	B	NA	NA	NA	NA	NA	NA	NA	NA	NA	NA	NA	NA	B	B	NA	H	H	NA	NA	H	NA	NA	NA	H	H	H	NA	NA	H	H	NA	NA	NA	A	A	NA	NA	A	A	A	NA	NA	H	NA	NA	NA	B
JAX00032222	NA	A	NA	NA	NA	NA	NA	NA	NA	NA	NA	NA	NA	NA	A	A	NA	H	H	NA	NA	H	NA	NA	NA	H	H	H	NA	NA	H	H	NA	NA	NA	B	B	NA	NA	B	B	B	NA	NA	H	NA	NA	NA	A
JAX00032224	NA	B	NA	NA	NA	NA	NA	NA	NA	NA	NA	NA	NA	NA	B	B	NA	H	H	NA	NA	H	NA	NA	NA	H	H	H	NA	NA	H	H	NA	NA	NA	A	A	NA	NA	A	A	A	NA	NA	H	NA	NA	NA	B
JAX00032313	NA	B	NA	NA	NA	NA	NA	NA	NA	NA	NA	NA	NA	NA	B	B	NA	H	H	NA	NA	H	NA	NA	NA	H	B	H	NA	NA	H	H	NA	NA	NA	A	A	NA	NA	A	A	A	NA	NA	H	NA	NA	NA	B
JAX00032351	NA	B	NA	NA	NA	NA	NA	NA	NA	NA	NA	NA	NA	NA	B	B	NA	H	H	NA	NA	H	NA	NA	NA	H	B	H	NA	NA	H	H	NA	NA	NA	A	A	NA	NA	A	A	A	NA	NA	H	NA	NA	NA	B
JAX00033430	NA	H	NA	NA	NA	NA	NA	NA	NA	NA	NA	NA	NA	NA	A	A	NA	A	A	NA	NA	B	NA	NA	NA	H	H	H	NA	NA	B	H	NA	NA	NA	H	H	NA	NA	H	H	H	NA	NA	B	NA	NA	NA	H
JAX00033520	NA	H	NA	NA	NA	NA	NA	NA	NA	NA	NA	NA	NA	NA	B	B	NA	B	B	NA	NA	A	NA	NA	NA	H	H	H	NA	NA	A	H	NA	NA	NA	H	H	NA	NA	H	H	H	NA	NA	A	NA	NA	NA	H
JAX00033521	NA	H	NA	NA	NA	NA	NA	NA	NA	NA	NA	NA	NA	NA	B	B	NA	B	B	NA	NA	A	NA	NA	NA	H	H	H	NA	NA	A	H	NA	NA	NA	H	H	NA	NA	H	H	H	NA	NA	A	NA	NA	NA	H
JAX00034552	NA	A	NA	NA	NA	NA	NA	NA	NA	NA	NA	NA	NA	NA	A	A	NA	A	A	NA	NA	B	NA	NA	NA	H	H	H	NA	NA	B	H	NA	NA	NA	A	H	NA	NA	A	B	H	NA	NA	H	NA	NA	NA	A
JAX00034581	NA	A	NA	NA	NA	NA	NA	NA	NA	NA	NA	NA	NA	NA	A	A	NA	A	A	NA	NA	B	NA	NA	NA	H	H	H	NA	NA	B	H	NA	NA	NA	A	H	NA	NA	A	B	H	NA	NA	A	NA	NA	NA	A
JAX00034596	NA	B	NA	NA	NA	NA	NA	NA	NA	NA	NA	NA	NA	NA	B	B	NA	B	B	NA	NA	A	NA	NA	NA	H	H	H	NA	NA	A	H	NA	NA	NA	B	H	NA	NA	B	A	H	NA	NA	B	NA	NA	NA	B
JAX00034663	NA	B	NA	NA	NA	NA	NA	NA	NA	NA	NA	NA	NA	NA	B	B	NA	B	B	NA	NA	A	NA	NA	NA	H	H	H	NA	NA	A	H	NA	NA	NA	B	H	NA	NA	B	A	H	NA	NA	B	NA	NA	NA	B
JAX00034702	NA	B	NA	NA	NA	NA	NA	NA	NA	NA	NA	NA	NA	NA	B	B	NA	B	B	NA	NA	A	NA	NA	NA	H	H	H	NA	NA	A	H	NA	NA	NA	B	H	NA	NA	H	A	H	NA	NA	B	NA	NA	NA	B
JAX00034705	NA	B	NA	NA	NA	NA	NA	NA	NA	NA	NA	NA	NA	NA	B	B	NA	B	B	NA	NA	A	NA	NA	NA	H	H	H	NA	NA	A	H	NA	NA	NA	B	H	NA	NA	H	A	H	NA	NA	B	NA	NA	NA	B
JAX00040468	NA	H	NA	NA	NA	NA	NA	NA	NA	NA	NA	NA	NA	NA	H	A	NA	H	H	NA	NA	B	NA	NA	NA	A	H	A	NA	NA	H	A	NA	NA	NA	A	H	NA	NA	A	H	A	NA	NA	A	NA	NA	NA	A
JAX00040503	NA	H	NA	NA	NA	NA	NA	NA	NA	NA	NA	NA	NA	NA	H	A	NA	H	H	NA	NA	B	NA	NA	NA	A	H	A	NA	NA	H	A	NA	NA	NA	A	H	NA	NA	A	H	A	NA	NA	A	NA	NA	NA	A
JAX00040680	NA	H	NA	NA	NA	NA	NA	NA	NA	NA	NA	NA	NA	NA	H	H	NA	H	H	NA	NA	A	NA	NA	NA	B	H	B	NA	NA	A	B	NA	NA	NA	B	H	NA	NA	B	H	B	NA	NA	H	NA	NA	NA	H
JAX00040707	NA	H	NA	NA	NA	NA	NA	NA	NA	NA	NA	NA	NA	NA	H	H	NA	H	H	NA	NA	A	NA	NA	NA	B	H	B	NA	NA	A	B	NA	NA	NA	B	H	NA	NA	B	H	B	NA	NA	H	NA	NA	NA	H
JAX00041064	NA	H	NA	NA	NA	NA	NA	NA	NA	NA	NA	NA	NA	NA	H	H	NA	H	H	NA	NA	B	NA	NA	NA	A	H	A	NA	NA	B	A	NA	NA	NA	A	H	NA	NA	A	H	A	NA	NA	H	NA	NA	NA	H
JAX00047903	NA	A	NA	NA	NA	NA	NA	NA	NA	NA	NA	NA	NA	NA	H	A	NA	H	H	NA	NA	A	NA	NA	NA	H	H	H	NA	NA	H	A	NA	NA	NA	A	A	NA	NA	A	A	A	NA	NA	A	NA	NA	NA	A
JAX00049225	NA	B	NA	NA	NA	NA	NA	NA	NA	NA	NA	NA	NA	NA	B	B	NA	H	B	NA	NA	B	NA	NA	NA	H	H	A	NA	NA	A	H	NA	NA	NA	A	H	NA	NA	H	A	A	NA	NA	A	NA	NA	NA	H
JAX00051990	NA	H	NA	NA	NA	NA	NA	NA	NA	NA	NA	NA	NA	NA	H	H	NA	H	H	NA	NA	H	NA	NA	NA	B	H	B	NA	NA	H	A	NA	NA	NA	H	A	NA	NA	B	B	B	NA	NA	H	NA	NA	NA	B
JAX00052078	NA	H	NA	NA	NA	NA	NA	NA	NA	NA	NA	NA	NA	NA	H	H	NA	H	H	NA	NA	H	NA	NA	NA	A	H	A	NA	NA	H	B	NA	NA	NA	H	B	NA	NA	A	A	A	NA	NA	H	NA	NA	NA	A
JAX00052140	NA	H	NA	NA	NA	NA	NA	NA	NA	NA	NA	NA	NA	NA	H	H	NA	H	H	NA	NA	H	NA	NA	NA	B	H	B	NA	NA	H	A	NA	NA	NA	H	A	NA	NA	B	B	B	NA	NA	H	NA	NA	NA	B
JAX00052141	NA	H	NA	NA	NA	NA	NA	NA	NA	NA	NA	NA	NA	NA	H	H	NA	H	H	NA	NA	H	NA	NA	NA	A	H	A	NA	NA	H	B	NA	NA	NA	H	B	NA	NA	A	A	A	NA	NA	H	NA	NA	NA	A
JAX00052153	NA	H	NA	NA	NA	NA	NA	NA	NA	NA	NA	NA	NA	NA	H	H	NA	H	H	NA	NA	H	NA	NA	NA	A	H	A	NA	NA	H	B	NA	NA	NA	H	B	NA	NA	A	A	A	NA	NA	H	NA	NA	NA	A
JAX00052176	NA	H	NA	NA	NA	NA	NA	NA	NA	NA	NA	NA	NA	NA	H	H	NA	H	H	NA	NA	A	NA	NA	NA	A	H	A	NA	NA	H	B	NA	NA	NA	H	B	NA	NA	A	A	A	NA	NA	H	NA	NA	NA	A
JAX00053682	NA	B	NA	NA	NA	NA	NA	NA	NA	NA	NA	NA	NA	NA	H	H	NA	B	B	NA	NA	A	NA	NA	NA	H	H	H	NA	NA	B	B	NA	NA	NA	H	B	NA	NA	A	A	H	NA	NA	H	NA	NA	NA	A
JAX00054219	NA	H	NA	NA	NA	NA	NA	NA	NA	NA	NA	NA	NA	NA	H	H	NA	A	A	NA	NA	B	NA	NA	NA	H	H	H	NA	NA	A	A	NA	NA	NA	H	H	NA	NA	B	B	B	NA	NA	H	NA	NA	NA	B
JAX00054337	NA	H	NA	NA	NA	NA	NA	NA	NA	NA	NA	NA	NA	NA	H	H	NA	B	B	NA	NA	A	NA	NA	NA	H	H	H	NA	NA	B	B	NA	NA	NA	H	H	NA	NA	A	A	A	NA	NA	H	NA	NA	NA	A
JAX00054383	NA	H	NA	NA	NA	NA	NA	NA	NA	NA	NA	NA	NA	NA	H	H	NA	A	A	NA	NA	B	NA	NA	NA	H	H	H	NA	NA	A	A	NA	NA	NA	H	H	NA	NA	B	B	B	NA	NA	H	NA	NA	NA	B
JAX00054468	NA	H	NA	NA	NA	NA	NA	NA	NA	NA	NA	NA	NA	NA	H	H	NA	A	A	NA	NA	B	NA	NA	NA	H	H	H	NA	NA	A	A	NA	NA	NA	H	H	NA	NA	B	B	B	NA	NA	H	NA	NA	NA	B
JAX00054485	NA	H	NA	NA	NA	NA	NA	NA	NA	NA	NA	NA	NA	NA	H	H	NA	A	A	NA	NA	B	NA	NA	NA	H	H	H	NA	NA	A	A	NA	NA	NA	H	H	NA	NA	B	B	B	NA	NA	H	NA	NA	NA	B
JAX00054562	NA	H	NA	NA	NA	NA	NA	NA	NA	NA	NA	NA	NA	NA	H	H	NA	A	A	NA	NA	B	NA	NA	NA	H	H	H	NA	NA	A	A	NA	NA	NA	H	H	NA	NA	B	B	B	NA	NA	H	NA	NA	NA	B
JAX00054777	NA	H	NA	NA	NA	NA	NA	NA	NA	NA	NA	NA	NA	NA	B	H	NA	A	A	NA	NA	B	NA	NA	NA	H	H	H	NA	NA	A	A	NA	NA	NA	A	H	NA	NA	B	B	B	NA	NA	H	NA	NA	NA	B
JAX00054813	NA	H	NA	NA	NA	NA	NA	NA	NA	NA	NA	NA	NA	NA	A	H	NA	B	B	NA	NA	A	NA	NA	NA	H	H	H	NA	NA	B	B	NA	NA	NA	B	H	NA	NA	A	A	A	NA	NA	H	NA	NA	NA	A
JAX00054936	NA	H	NA	NA	NA	NA	NA	NA	NA	NA	NA	NA	NA	NA	B	H	NA	A	A	NA	NA	B	NA	NA	NA	H	H	H	NA	NA	A	A	NA	NA	NA	A	H	NA	NA	B	B	B	NA	NA	H	NA	NA	NA	B
JAX00054963	NA	H	NA	NA	NA	NA	NA	NA	NA	NA	NA	NA	NA	NA	A	H	NA	B	B	NA	NA	A	NA	NA	NA	H	H	H	NA	NA	B	B	NA	NA	NA	B	H	NA	NA	A	A	A	NA	NA	H	NA	NA	NA	A
JAX00054982	NA	H	NA	NA	NA	NA	NA	NA	NA	NA	NA	NA	NA	NA	A	H	NA	B	B	NA	NA	A	NA	NA	NA	H	H	H	NA	NA	B	B	NA	NA	NA	B	H	NA	NA	A	A	A	NA	NA	H	NA	NA	NA	A
JAX00054999	NA	H	NA	NA	NA	NA	NA	NA	NA	NA	NA	NA	NA	NA	B	H	NA	A	A	NA	NA	B	NA	NA	NA	H	H	H	NA	NA	A	A	NA	NA	NA	A	H	NA	NA	B	B	B	NA	NA	H	NA	NA	NA	B
JAX00055001	NA	H	NA	NA	NA	NA	NA	NA	NA	NA	NA	NA	NA	NA	B	H	NA	A	A	NA	NA	B	NA	NA	NA	H	H	H	NA	NA	A	A	NA	NA	NA	A	H	NA	NA	B	B	B	NA	NA	H	NA	NA	NA	B
JAX00055105	NA	H	NA	NA	NA	NA	NA	NA	NA	NA	NA	NA	NA	NA	B	H	NA	A	A	NA	NA	B	NA	NA	NA	H	H	H	NA	NA	A	A	NA	NA	NA	A	H	NA	NA	B	B	H	NA	NA	H	NA	NA	NA	B
JAX00055141	NA	H	NA	NA	NA	NA	NA	NA	NA	NA	NA	NA	NA	NA	B	H	NA	A	A	NA	NA	B	NA	NA	NA	H	H	H	NA	NA	A	A	NA	NA	NA	A	H	NA	NA	B	B	H	NA	NA	H	NA	NA	NA	B
JAX00055156	NA	H	NA	NA	NA	NA	NA	NA	NA	NA	NA	NA	NA	NA	B	H	NA	A	A	NA	NA	B	NA	NA	NA	H	H	H	NA	NA	A	A	NA	NA	NA	A	H	NA	NA	B	B	H	NA	NA	H	NA	NA	NA	B
JAX00055171	NA	H	NA	NA	NA	NA	NA	NA	NA	NA	NA	NA	NA	NA	A	H	NA	B	B	NA	NA	A	NA	NA	NA	H	H	H	NA	NA	B	B	NA	NA	NA	B	H	NA	NA	A	A	H	NA	NA	H	NA	NA	NA	A
JAX00055175	NA	H	NA	NA	NA	NA	NA	NA	NA	NA	NA	NA	NA	NA	B	H	NA	A	A	NA	NA	B	NA	NA	NA	H	H	H	NA	NA	A	A	NA	NA	NA	A	H	NA	NA	B	B	H	NA	NA	H	NA	NA	NA	B
JAX00055183	NA	H	NA	NA	NA	NA	NA	NA	NA	NA	NA	NA	NA	NA	B	H	NA	A	A	NA	NA	B	NA	NA	NA	H	H	H	NA	NA	A	A	NA	NA	NA	A	H	NA	NA	B	B	H	NA	NA	H	NA	NA	NA	B
JAX00055183r	NA	H	NA	NA	NA	NA	NA	NA	NA	NA	NA	NA	NA	NA	B	H	NA	A	A	NA	NA	B	NA	NA	NA	H	H	H	NA	NA	A	A	NA	NA	NA	A	H	NA	NA	B	B	H	NA	NA	H	NA	NA	NA	B
JAX00055222	NA	H	NA	NA	NA	NA	NA	NA	NA	NA	NA	NA	NA	NA	B	H	NA	A	A	NA	NA	B	NA	NA	NA	H	H	H	NA	NA	A	A	NA	NA	NA	A	H	NA	NA	B	B	H	NA	NA	H	NA	NA	NA	B
JAX00055234	NA	H	NA	NA	NA	NA	NA	NA	NA	NA	NA	NA	NA	NA	A	H	NA	B	B	NA	NA	A	NA	NA	NA	H	H	H	NA	NA	B	B	NA	NA	NA	B	H	NA	NA	A	A	H	NA	NA	H	NA	NA	NA	A
JAX00055251	NA	H	NA	NA	NA	NA	NA	NA	NA	NA	NA	NA	NA	NA	A	H	NA	B	B	NA	NA	A	NA	NA	NA	H	H	H	NA	NA	B	B	NA	NA	NA	B	H	NA	NA	A	A	H	NA	NA	A	NA	NA	NA	A
JAX00055253	NA	NA	NA	NA	NA	NA	NA	NA	NA	NA	NA	NA	NA	NA	A	H	NA	B	B	NA	NA	A	NA	NA	NA	H	H	H	NA	NA	B	B	NA	NA	NA	B	H	NA	NA	A	A	H	NA	NA	A	NA	NA	NA	A
JAX00055316	NA	H	NA	NA	NA	NA	NA	NA	NA	NA	NA	NA	NA	NA	A	H	NA	B	B	NA	NA	A	NA	NA	NA	H	H	H	NA	NA	B	B	NA	NA	NA	B	H	NA	NA	A	A	H	NA	NA	A	NA	NA	NA	A
JAX00060273	NA	H	NA	NA	NA	NA	NA	NA	NA	NA	NA	NA	NA	NA	A	A	NA	H	A	NA	NA	A	NA	NA	NA	A	H	H	NA	NA	H	H	NA	NA	NA	A	A	NA	NA	H	H	H	NA	NA	H	NA	NA	NA	H
JAX00060290	NA	H	NA	NA	NA	NA	NA	NA	NA	NA	NA	NA	NA	NA	H	H	NA	H	A	NA	NA	A	NA	NA	NA	A	H	H	NA	NA	H	H	NA	NA	NA	A	A	NA	NA	H	H	H	NA	NA	H	NA	NA	NA	H
JAX00061082	NA	B	NA	NA	NA	NA	NA	NA	NA	NA	NA	NA	NA	NA	H	H	NA	H	A	NA	NA	A	NA	NA	NA	A	H	H	NA	NA	H	H	NA	NA	NA	A	A	NA	NA	H	H	H	NA	NA	H	NA	NA	NA	B
JAX00061147	NA	B	NA	NA	NA	NA	NA	NA	NA	NA	NA	NA	NA	NA	H	H	NA	H	A	NA	NA	A	NA	NA	NA	A	H	H	NA	NA	H	H	NA	NA	NA	A	A	NA	NA	H	H	H	NA	NA	H	NA	NA	NA	B
JAX00061149	NA	A	NA	NA	NA	NA	NA	NA	NA	NA	NA	NA	NA	NA	H	H	NA	H	B	NA	NA	B	NA	NA	NA	B	H	H	NA	NA	H	H	NA	NA	NA	B	B	NA	NA	H	H	H	NA	NA	H	NA	NA	NA	A
JAX00061196	NA	A	NA	NA	NA	NA	NA	NA	NA	NA	NA	NA	NA	NA	H	H	NA	H	B	NA	NA	B	NA	NA	NA	B	H	H	NA	NA	H	H	NA	NA	NA	B	B	NA	NA	H	H	H	NA	NA	A	NA	NA	NA	A
JAX00061535	NA	A	NA	NA	NA	NA	NA	NA	NA	NA	NA	NA	NA	NA	H	B	NA	H	B	NA	NA	B	NA	NA	NA	B	H	H	NA	NA	H	H	NA	NA	NA	H	H	NA	NA	B	H	B	NA	NA	A	NA	NA	NA	H
JAX00061552	NA	B	NA	NA	NA	NA	NA	NA	NA	NA	NA	NA	NA	NA	H	A	NA	H	A	NA	NA	A	NA	NA	NA	A	H	H	NA	NA	H	H	NA	NA	NA	H	H	NA	NA	A	H	A	NA	NA	B	NA	NA	NA	H
JAX00061557	NA	B	NA	NA	NA	NA	NA	NA	NA	NA	NA	NA	NA	NA	H	A	NA	H	A	NA	NA	A	NA	NA	NA	A	H	H	NA	NA	H	H	NA	NA	NA	H	H	NA	NA	A	H	A	NA	NA	B	NA	NA	NA	H
JAX00061582	NA	B	NA	NA	NA	NA	NA	NA	NA	NA	NA	NA	NA	NA	H	A	NA	H	A	NA	NA	A	NA	NA	NA	A	H	H	NA	NA	H	H	NA	NA	NA	H	H	NA	NA	A	H	A	NA	NA	B	NA	NA	NA	H
JAX00061804	NA	A	NA	NA	NA	NA	NA	NA	NA	NA	NA	NA	NA	NA	H	H	NA	H	A	NA	NA	A	NA	NA	NA	A	H	H	NA	NA	H	H	NA	NA	NA	B	H	NA	NA	A	H	A	NA	NA	B	NA	NA	NA	H
JAX00062206	NA	A	NA	NA	NA	NA	NA	NA	NA	NA	NA	NA	NA	NA	H	H	NA	H	A	NA	NA	A	NA	NA	NA	A	H	H	NA	NA	H	H	NA	NA	NA	B	B	NA	NA	A	H	A	NA	NA	B	NA	NA	NA	H
JAX00062211	NA	B	NA	NA	NA	NA	NA	NA	NA	NA	NA	NA	NA	NA	H	H	NA	H	B	NA	NA	B	NA	NA	NA	B	H	H	NA	NA	H	H	NA	NA	NA	A	A	NA	NA	B	H	B	NA	NA	A	NA	NA	NA	H
JAX00062217	NA	A	NA	NA	NA	NA	NA	NA	NA	NA	NA	NA	NA	NA	H	H	NA	H	A	NA	NA	A	NA	NA	NA	A	H	H	NA	NA	H	H	NA	NA	NA	B	B	NA	NA	A	H	A	NA	NA	B	NA	NA	NA	H
JAX00062300	NA	B	NA	NA	NA	NA	NA	NA	NA	NA	NA	NA	NA	NA	H	H	NA	B	B	NA	NA	B	NA	NA	NA	B	H	H	NA	NA	H	H	NA	NA	NA	A	A	NA	NA	B	H	B	NA	NA	A	NA	NA	NA	H
JAX00062302	NA	B	NA	NA	NA	NA	NA	NA	NA	NA	NA	NA	NA	NA	H	H	NA	B	B	NA	NA	B	NA	NA	NA	B	H	H	NA	NA	H	H	NA	NA	NA	A	A	NA	NA	B	H	B	NA	NA	A	NA	NA	NA	H
JAX00062323	NA	B	NA	NA	NA	NA	NA	NA	NA	NA	NA	NA	NA	NA	H	H	NA	B	B	NA	NA	B	NA	NA	NA	B	H	H	NA	NA	H	H	NA	NA	NA	A	A	NA	NA	B	H	B	NA	NA	A	NA	NA	NA	H
JAX00062323r	NA	B	NA	NA	NA	NA	NA	NA	NA	NA	NA	NA	NA	NA	H	H	NA	B	B	NA	NA	B	NA	NA	NA	B	H	H	NA	NA	H	H	NA	NA	NA	A	A	NA	NA	B	H	B	NA	NA	A	NA	NA	NA	H
JAX00062639	NA	H	NA	NA	NA	NA	NA	NA	NA	NA	NA	NA	NA	NA	H	H	NA	B	B	NA	NA	H	NA	NA	NA	B	H	H	NA	NA	H	H	NA	NA	NA	A	A	NA	NA	B	H	B	NA	NA	A	NA	NA	NA	H
JAX00062639q	NA	H	NA	NA	NA	NA	NA	NA	NA	NA	NA	NA	NA	NA	H	H	NA	B	B	NA	NA	H	NA	NA	NA	B	H	H	NA	NA	H	H	NA	NA	NA	A	A	NA	NA	B	H	B	NA	NA	A	NA	NA	NA	H
JAX00062815	NA	H	NA	NA	NA	NA	NA	NA	NA	NA	NA	NA	NA	NA	H	H	NA	B	H	NA	NA	H	NA	NA	NA	H	B	H	NA	NA	B	B	NA	NA	NA	B	B	NA	NA	H	H	A	NA	NA	B	NA	NA	NA	H
JAX00063360	NA	B	NA	NA	NA	NA	NA	NA	NA	NA	NA	NA	NA	NA	B	B	NA	A	A	NA	NA	H	NA	NA	NA	H	A	H	NA	NA	A	A	NA	NA	NA	A	A	NA	NA	H	A	B	NA	NA	A	NA	NA	NA	A
JAX00063546	NA	A	NA	NA	NA	NA	NA	NA	NA	NA	NA	NA	NA	NA	A	A	NA	B	B	NA	NA	H	NA	NA	NA	H	B	B	NA	NA	B	B	NA	NA	NA	B	B	NA	NA	H	B	A	NA	NA	H	NA	NA	NA	B
JAX00063853	H	H	H	H	H	B	H	B	A	B	A	B	B	A	H	H	A	B	B	B	B	H	A	H	H	B	B	B	B	B	B	B	B	B	B	B	B	B	B	H	B	A	B	H	H	H	H	A	B
JAX00063889	NA	H	NA	NA	NA	NA	NA	NA	NA	NA	NA	NA	NA	NA	H	H	NA	A	A	NA	NA	H	NA	NA	NA	A	A	A	NA	NA	A	A	NA	NA	NA	A	A	NA	NA	H	A	B	NA	NA	H	NA	NA	NA	A
JAX00064005	NA	H	NA	NA	NA	NA	NA	NA	NA	NA	NA	NA	NA	NA	H	H	NA	B	B	NA	NA	H	NA	NA	NA	B	B	B	NA	NA	H	H	NA	NA	NA	B	B	NA	NA	H	B	A	NA	NA	H	NA	NA	NA	B
JAX00064006	NA	H	NA	NA	NA	NA	NA	NA	NA	NA	NA	NA	NA	NA	H	H	NA	B	B	NA	NA	H	NA	NA	NA	B	B	B	NA	NA	H	H	NA	NA	NA	B	B	NA	NA	H	B	A	NA	NA	H	NA	NA	NA	B
JAX00064006r	NA	H	NA	NA	NA	NA	NA	NA	NA	NA	NA	NA	NA	NA	H	H	NA	B	B	NA	NA	H	NA	NA	NA	B	B	B	NA	NA	H	H	NA	NA	NA	B	B	NA	NA	H	B	A	NA	NA	H	NA	NA	NA	B
JAX00064085	NA	H	NA	NA	NA	NA	NA	NA	NA	NA	NA	NA	NA	NA	H	H	NA	B	B	NA	NA	H	NA	NA	NA	B	B	B	NA	NA	H	H	NA	NA	NA	B	B	NA	NA	H	B	A	NA	NA	H	NA	NA	NA	B
JAX00064172	NA	H	NA	NA	NA	NA	NA	NA	NA	NA	NA	NA	NA	NA	H	H	NA	B	B	NA	NA	H	NA	NA	NA	B	B	B	NA	NA	H	H	NA	NA	NA	B	B	NA	NA	H	B	H	NA	NA	H	NA	NA	NA	B
JAX00064248	NA	H	NA	NA	NA	NA	NA	NA	NA	NA	NA	NA	NA	NA	H	H	NA	A	A	NA	NA	H	NA	NA	NA	A	A	A	NA	NA	H	H	NA	NA	NA	A	A	NA	NA	H	A	H	NA	NA	H	NA	NA	NA	A
JAX00064420	NA	H	NA	NA	NA	NA	NA	NA	NA	NA	NA	NA	NA	NA	H	H	NA	H	H	NA	NA	H	NA	NA	NA	B	B	B	NA	NA	H	H	NA	NA	NA	H	H	NA	NA	H	B	H	NA	NA	A	NA	NA	NA	H
JAX00065263	NA	A	NA	NA	NA	NA	NA	NA	NA	NA	NA	NA	NA	NA	A	A	NA	A	H	NA	NA	H	NA	NA	NA	A	A	H	NA	NA	H	H	NA	NA	NA	A	A	NA	NA	H	A	H	NA	NA	A	NA	NA	NA	A
JAX00065263r	NA	A	NA	NA	NA	NA	NA	NA	NA	NA	NA	NA	NA	NA	A	A	NA	A	H	NA	NA	H	NA	NA	NA	A	A	H	NA	NA	H	H	NA	NA	NA	A	A	NA	NA	H	A	H	NA	NA	A	NA	NA	NA	A
JAX00065782	NA	A	NA	NA	NA	NA	NA	NA	NA	NA	NA	NA	NA	NA	A	H	NA	H	A	NA	NA	A	NA	NA	NA	A	A	H	NA	NA	A	H	NA	NA	NA	H	H	NA	NA	H	H	B	NA	NA	A	NA	NA	NA	A
JAX00065905	NA	H	NA	NA	NA	NA	NA	NA	NA	NA	NA	NA	NA	NA	A	B	NA	B	B	NA	NA	H	NA	NA	NA	H	H	H	NA	NA	A	B	NA	NA	NA	H	H	NA	NA	B	B	B	NA	NA	H	NA	NA	NA	B
JAX00065946	NA	H	NA	NA	NA	NA	NA	NA	NA	NA	NA	NA	NA	NA	A	B	NA	B	B	NA	NA	H	NA	NA	NA	H	H	H	NA	NA	A	B	NA	NA	NA	H	H	NA	NA	B	B	B	NA	NA	H	NA	NA	NA	B
JAX00066393	NA	H	NA	NA	NA	NA	NA	NA	NA	NA	NA	NA	NA	NA	A	B	NA	B	B	NA	NA	H	NA	NA	NA	A	H	A	NA	NA	A	H	NA	NA	NA	A	H	NA	NA	B	B	B	NA	NA	H	NA	NA	NA	B
JAX00066393r	NA	H	NA	NA	NA	NA	NA	NA	NA	NA	NA	NA	NA	NA	A	B	NA	B	B	NA	NA	H	NA	NA	NA	A	H	A	NA	NA	A	H	NA	NA	NA	A	H	NA	NA	B	B	B	NA	NA	H	NA	NA	NA	B
JAX00066615	NA	H	NA	NA	NA	NA	NA	NA	NA	NA	NA	NA	NA	NA	B	A	NA	A	A	NA	NA	H	NA	NA	NA	H	H	B	NA	NA	B	H	NA	NA	NA	B	H	NA	NA	A	A	A	NA	NA	H	NA	NA	NA	A
JAX00066627	NA	H	NA	NA	NA	NA	NA	NA	NA	NA	NA	NA	NA	NA	A	B	NA	B	B	NA	NA	H	NA	NA	NA	H	H	A	NA	NA	A	H	NA	NA	NA	A	H	NA	NA	B	B	B	NA	NA	H	NA	NA	NA	B
JAX00066632	NA	H	NA	NA	NA	NA	NA	NA	NA	NA	NA	NA	NA	NA	A	B	NA	B	B	NA	NA	H	NA	NA	NA	H	H	A	NA	NA	A	H	NA	NA	NA	A	H	NA	NA	B	B	B	NA	NA	H	NA	NA	NA	B
JAX00066737	NA	H	NA	NA	NA	NA	NA	NA	NA	NA	NA	NA	NA	NA	A	B	NA	B	B	NA	NA	H	NA	NA	NA	H	H	A	NA	NA	A	H	NA	NA	NA	A	H	NA	NA	B	B	B	NA	NA	H	NA	NA	NA	B
JAX00066813	NA	H	NA	NA	NA	NA	NA	NA	NA	NA	NA	NA	NA	NA	H	B	NA	B	B	NA	NA	H	NA	NA	NA	H	H	A	NA	NA	A	H	NA	NA	NA	A	H	NA	NA	B	B	B	NA	NA	H	NA	NA	NA	B
JAX00066843	NA	H	NA	NA	NA	NA	NA	NA	NA	NA	NA	NA	NA	NA	H	B	NA	B	B	NA	NA	H	NA	NA	NA	H	H	A	NA	NA	A	H	NA	NA	NA	A	H	NA	NA	B	B	B	NA	NA	H	NA	NA	NA	B
JAX00066871	NA	H	NA	NA	NA	NA	NA	NA	NA	NA	NA	NA	NA	NA	H	A	NA	A	A	NA	NA	NA	NA	NA	NA	H	H	B	NA	NA	B	H	NA	NA	NA	B	H	NA	NA	A	A	A	NA	NA	H	NA	NA	NA	A
JAX00066878	NA	H	NA	NA	NA	NA	NA	NA	NA	NA	NA	NA	NA	NA	H	A	NA	A	A	NA	NA	H	NA	NA	NA	H	H	B	NA	NA	B	H	NA	NA	NA	B	H	NA	NA	A	A	A	NA	NA	H	NA	NA	NA	A
JAX00066891	NA	H	NA	NA	NA	NA	NA	NA	NA	NA	NA	NA	NA	NA	H	B	NA	B	B	NA	NA	H	NA	NA	NA	H	H	A	NA	NA	A	H	NA	NA	NA	A	H	NA	NA	B	B	B	NA	NA	H	NA	NA	NA	B
JAX00066930	NA	H	NA	NA	NA	NA	NA	NA	NA	NA	NA	NA	NA	NA	H	B	NA	B	B	NA	NA	H	NA	NA	NA	H	H	A	NA	NA	A	H	NA	NA	NA	A	H	NA	NA	B	B	B	NA	NA	H	NA	NA	NA	B
JAX00067076	NA	H	NA	NA	NA	NA	NA	NA	NA	NA	NA	NA	NA	NA	H	B	NA	B	B	NA	NA	H	NA	NA	NA	H	H	A	NA	NA	A	H	NA	NA	NA	A	H	NA	NA	B	B	B	NA	NA	B	NA	NA	NA	B
JAX00067288	NA	H	NA	NA	NA	NA	NA	NA	NA	NA	NA	NA	NA	NA	H	A	NA	A	A	NA	NA	H	NA	NA	NA	H	H	B	NA	NA	B	H	NA	NA	NA	B	H	NA	NA	A	A	A	NA	NA	A	NA	NA	NA	A
JAX00067503	NA	H	NA	NA	NA	NA	NA	NA	NA	NA	NA	NA	NA	NA	H	A	NA	A	A	NA	NA	H	NA	NA	NA	H	H	B	NA	NA	B	H	NA	NA	NA	B	H	NA	NA	A	A	A	NA	NA	A	NA	NA	NA	A
JAX00067554	NA	H	NA	NA	NA	NA	NA	NA	NA	NA	NA	NA	NA	NA	H	A	NA	A	A	NA	NA	H	NA	NA	NA	H	H	B	NA	NA	B	H	NA	NA	NA	B	H	NA	NA	A	A	A	NA	NA	A	NA	NA	NA	A
JAX00067557	NA	H	NA	NA	NA	NA	NA	NA	NA	NA	NA	NA	NA	NA	H	B	NA	B	B	NA	NA	H	NA	NA	NA	H	H	A	NA	NA	A	H	NA	NA	NA	A	H	NA	NA	B	B	B	NA	NA	B	NA	NA	NA	B
JAX00067574	NA	H	NA	NA	NA	NA	NA	NA	NA	NA	NA	NA	NA	NA	H	A	NA	A	A	NA	NA	H	NA	NA	NA	H	H	B	NA	NA	B	H	NA	NA	NA	B	H	NA	NA	A	A	A	NA	NA	A	NA	NA	NA	A
JAX00067600	NA	H	NA	NA	NA	NA	NA	NA	NA	NA	NA	NA	NA	NA	H	B	NA	B	B	NA	NA	H	NA	NA	NA	H	H	A	NA	NA	A	H	NA	NA	NA	A	H	NA	NA	B	B	B	NA	NA	B	NA	NA	NA	B
JAX00067701	NA	H	NA	NA	NA	NA	NA	NA	NA	NA	NA	NA	NA	NA	H	B	NA	B	B	NA	NA	H	NA	NA	NA	H	A	A	NA	NA	A	H	NA	NA	NA	A	H	NA	NA	B	B	B	NA	NA	B	NA	NA	NA	B
JAX00067892	NA	H	NA	NA	NA	NA	NA	NA	NA	NA	NA	NA	NA	NA	A	B	NA	B	B	NA	NA	H	NA	NA	NA	H	A	A	NA	NA	A	H	NA	NA	NA	A	A	NA	NA	B	H	B	NA	NA	A	NA	NA	NA	A
JAX00069501	NA	A	NA	NA	NA	NA	NA	NA	NA	NA	NA	NA	NA	NA	H	B	NA	H	H	NA	NA	H	NA	NA	NA	H	B	H	NA	NA	B	H	NA	NA	NA	H	H	NA	NA	A	A	A	NA	NA	H	NA	NA	NA	H
JAX00069521	NA	A	NA	NA	NA	NA	NA	NA	NA	NA	NA	NA	NA	NA	H	B	NA	H	H	NA	NA	H	NA	NA	NA	H	B	H	NA	NA	B	H	NA	NA	NA	H	H	NA	NA	NA	A	A	NA	NA	H	NA	NA	NA	H
JAX00069645	NA	B	NA	NA	NA	NA	NA	NA	NA	NA	NA	NA	NA	NA	H	A	NA	H	H	NA	NA	H	NA	NA	NA	H	A	H	NA	NA	A	H	NA	NA	NA	H	H	NA	NA	B	B	B	NA	NA	H	NA	NA	NA	H
JAX00069723	NA	H	NA	NA	NA	NA	NA	NA	NA	NA	NA	NA	NA	NA	H	B	NA	H	H	NA	NA	H	NA	NA	NA	H	B	H	NA	NA	B	B	NA	NA	NA	H	H	NA	NA	H	A	A	NA	NA	H	NA	NA	NA	H
JAX00069723r	NA	H	NA	NA	NA	NA	NA	NA	NA	NA	NA	NA	NA	NA	H	B	NA	H	H	NA	NA	H	NA	NA	NA	H	B	H	NA	NA	B	B	NA	NA	NA	H	H	NA	NA	H	A	A	NA	NA	H	NA	NA	NA	H
JAX00069776	NA	H	NA	NA	NA	NA	NA	NA	NA	NA	NA	NA	NA	NA	H	B	NA	H	H	NA	NA	H	NA	NA	NA	H	B	H	NA	NA	B	B	NA	NA	NA	H	H	NA	NA	H	A	A	NA	NA	H	NA	NA	NA	H
JAX00070460	NA	H	NA	NA	NA	NA	NA	NA	NA	NA	NA	NA	NA	NA	B	B	NA	H	H	NA	NA	H	NA	NA	NA	B	H	B	NA	NA	A	A	NA	NA	NA	H	H	NA	NA	H	B	B	NA	NA	H	NA	NA	NA	H
JAX00070527	NA	H	NA	NA	NA	NA	NA	NA	NA	NA	NA	NA	NA	NA	A	A	NA	H	A	NA	NA	H	NA	NA	NA	A	H	A	NA	NA	B	B	NA	NA	NA	H	H	NA	NA	H	A	A	NA	NA	H	NA	NA	NA	H
JAX00070537	NA	H	NA	NA	NA	NA	NA	NA	NA	NA	NA	NA	NA	NA	B	B	NA	H	B	NA	NA	H	NA	NA	NA	B	H	B	NA	NA	A	A	NA	NA	NA	H	H	NA	NA	H	B	B	NA	NA	H	NA	NA	NA	H
JAX00070744	NA	H	NA	NA	NA	NA	NA	NA	NA	NA	NA	NA	NA	NA	H	H	NA	H	A	NA	NA	H	NA	NA	NA	A	H	A	NA	NA	B	B	NA	NA	NA	H	A	NA	NA	H	A	A	NA	NA	A	NA	NA	NA	H
JAX00070794	NA	H	NA	NA	NA	NA	NA	NA	NA	NA	NA	NA	NA	NA	B	H	NA	H	A	NA	NA	H	NA	NA	NA	A	H	A	NA	NA	B	B	NA	NA	NA	H	A	NA	NA	H	A	A	NA	NA	A	NA	NA	NA	H
JAX00071011	NA	H	NA	NA	NA	NA	NA	NA	NA	NA	NA	NA	NA	NA	B	H	NA	H	A	NA	NA	H	NA	NA	NA	A	H	A	NA	NA	B	B	NA	NA	NA	A	A	NA	NA	H	A	A	NA	NA	A	NA	NA	NA	H
JAX00071096	NA	H	NA	NA	NA	NA	NA	NA	NA	NA	NA	NA	NA	NA	A	H	NA	H	B	NA	NA	H	NA	NA	NA	B	H	B	NA	NA	A	A	NA	NA	NA	B	B	NA	NA	A	H	H	NA	NA	B	NA	NA	NA	H
JAX00071222	NA	H	NA	NA	NA	NA	NA	NA	NA	NA	NA	NA	NA	NA	B	H	NA	H	A	NA	NA	A	NA	NA	NA	A	H	A	NA	NA	B	B	NA	NA	NA	A	A	NA	NA	B	H	H	NA	NA	A	NA	NA	NA	H
JAX00072383	NA	A	NA	NA	NA	NA	NA	NA	NA	NA	NA	NA	NA	NA	H	H	NA	A	H	NA	NA	H	NA	NA	NA	B	B	B	NA	NA	A	H	NA	NA	NA	B	B	NA	NA	A	A	A	NA	NA	H	NA	NA	NA	B
JAX00072387	NA	A	NA	NA	NA	NA	NA	NA	NA	NA	NA	NA	NA	NA	H	H	NA	A	H	NA	NA	H	NA	NA	NA	B	B	B	NA	NA	A	H	NA	NA	NA	B	B	NA	NA	A	A	A	NA	NA	H	NA	NA	NA	B
JAX00072549	NA	B	NA	NA	NA	NA	NA	NA	NA	NA	NA	NA	NA	NA	B	H	NA	B	H	NA	NA	H	NA	NA	NA	H	H	H	NA	NA	H	H	NA	NA	NA	A	A	NA	NA	H	H	H	NA	NA	H	NA	NA	NA	A
JAX00072975	NA	B	NA	NA	NA	NA	NA	NA	NA	NA	NA	NA	NA	NA	A	H	NA	H	B	NA	NA	H	NA	NA	NA	B	H	H	NA	NA	H	H	NA	NA	NA	H	A	NA	NA	A	A	H	NA	NA	H	NA	NA	NA	A
JAX00073134	NA	B	NA	NA	NA	NA	NA	NA	NA	NA	NA	NA	NA	NA	A	H	NA	H	H	NA	NA	H	NA	NA	NA	B	H	H	NA	NA	H	H	NA	NA	NA	H	A	NA	NA	A	A	H	NA	NA	H	NA	NA	NA	A
JAX00073189	NA	A	NA	NA	NA	NA	NA	NA	NA	NA	NA	NA	NA	NA	H	H	NA	H	H	NA	NA	H	NA	NA	NA	A	H	H	NA	NA	H	H	NA	NA	NA	H	B	NA	NA	B	B	H	NA	NA	H	NA	NA	NA	B
JAX00073460	NA	A	NA	NA	NA	NA	NA	NA	NA	NA	NA	NA	NA	NA	H	H	NA	H	H	NA	NA	A	NA	NA	NA	B	H	H	NA	NA	B	H	NA	NA	NA	H	A	NA	NA	A	A	H	NA	NA	H	NA	NA	NA	A
JAX00073524	NA	B	NA	NA	NA	NA	NA	NA	NA	NA	NA	NA	NA	NA	H	H	NA	H	H	NA	NA	B	NA	NA	NA	A	H	H	NA	NA	A	H	NA	NA	NA	H	B	NA	NA	B	B	H	NA	NA	H	NA	NA	NA	B
JAX00073539	NA	B	NA	NA	NA	NA	NA	NA	NA	NA	NA	NA	NA	NA	H	H	NA	H	H	NA	NA	B	NA	NA	NA	A	H	H	NA	NA	A	H	NA	NA	NA	H	B	NA	NA	B	B	H	NA	NA	H	NA	NA	NA	B
JAX00073541	NA	A	NA	NA	NA	NA	NA	NA	NA	NA	NA	NA	NA	NA	H	H	NA	H	H	NA	NA	A	NA	NA	NA	B	H	H	NA	NA	B	H	NA	NA	NA	H	A	NA	NA	A	A	H	NA	NA	H	NA	NA	NA	A
JAX00073547	NA	B	NA	NA	NA	NA	NA	NA	NA	NA	NA	NA	NA	NA	H	H	NA	H	H	NA	NA	B	NA	NA	NA	A	H	H	NA	NA	A	H	NA	NA	NA	H	B	NA	NA	B	B	H	NA	NA	H	NA	NA	NA	B
JAX00073560	NA	A	NA	NA	NA	NA	NA	NA	NA	NA	NA	NA	NA	NA	H	H	NA	H	H	NA	NA	A	NA	NA	NA	B	H	H	NA	NA	B	H	NA	NA	NA	H	A	NA	NA	A	A	H	NA	NA	H	NA	NA	NA	A
JAX00073588	NA	B	NA	NA	NA	NA	NA	NA	NA	NA	NA	NA	NA	NA	H	H	NA	H	H	NA	NA	B	NA	NA	NA	A	H	H	NA	NA	H	B	NA	NA	NA	H	B	NA	NA	B	B	H	NA	NA	H	NA	NA	NA	B
JAX00073588r	NA	B	NA	NA	NA	NA	NA	NA	NA	NA	NA	NA	NA	NA	H	H	NA	H	H	NA	NA	B	NA	NA	NA	A	H	H	NA	NA	H	B	NA	NA	NA	H	B	NA	NA	B	B	H	NA	NA	H	NA	NA	NA	B
JAX00073822	NA	A	NA	NA	NA	NA	NA	NA	NA	NA	NA	NA	NA	NA	H	H	NA	H	H	NA	NA	A	NA	NA	NA	B	H	H	NA	NA	H	A	NA	NA	NA	H	A	NA	NA	A	A	H	NA	NA	H	NA	NA	NA	H
JAX00073911	NA	A	NA	NA	NA	NA	NA	NA	NA	NA	NA	NA	NA	NA	H	H	NA	H	H	NA	NA	A	NA	NA	NA	B	H	H	NA	NA	H	A	NA	NA	NA	H	A	NA	NA	A	A	H	NA	NA	H	NA	NA	NA	H
JAX00074033	NA	A	NA	NA	NA	NA	NA	NA	NA	NA	NA	NA	NA	NA	H	H	NA	H	H	NA	NA	A	NA	NA	NA	B	H	H	NA	NA	H	A	NA	NA	NA	H	A	NA	NA	A	A	H	NA	NA	A	NA	NA	NA	H
JAX00074330	NA	B	NA	NA	NA	NA	NA	NA	NA	NA	NA	NA	NA	NA	H	H	NA	H	H	NA	NA	B	NA	NA	NA	A	H	H	NA	NA	H	B	NA	NA	NA	H	B	NA	NA	B	B	H	NA	NA	B	NA	NA	NA	H
JAX00074337	NA	B	NA	NA	NA	NA	NA	NA	NA	NA	NA	NA	NA	NA	H	H	NA	H	H	NA	NA	B	NA	NA	NA	A	H	H	NA	NA	H	B	NA	NA	NA	H	B	NA	NA	B	B	H	NA	NA	B	NA	NA	NA	H
JAX00074397	NA	B	NA	NA	NA	NA	NA	NA	NA	NA	NA	NA	NA	NA	H	H	NA	H	H	NA	NA	B	NA	NA	NA	A	H	H	NA	NA	H	B	NA	NA	NA	H	B	NA	NA	B	B	H	NA	NA	B	NA	NA	NA	H
JAX00074527	NA	A	NA	NA	NA	NA	NA	NA	NA	NA	NA	NA	NA	NA	H	H	NA	H	H	NA	NA	A	NA	NA	NA	B	H	H	NA	NA	H	A	NA	NA	NA	H	A	NA	NA	A	A	H	NA	NA	A	NA	NA	NA	H
JAX00075353	NA	B	NA	NA	NA	NA	NA	NA	NA	NA	NA	NA	NA	NA	H	H	NA	H	A	NA	NA	B	NA	NA	NA	A	H	H	NA	NA	H	B	NA	NA	NA	H	H	NA	NA	B	A	A	NA	NA	H	NA	NA	NA	H
JAX00075471	NA	B	NA	NA	NA	NA	NA	NA	NA	NA	NA	NA	NA	NA	H	H	NA	H	A	NA	NA	B	NA	NA	NA	A	H	H	NA	NA	H	B	NA	NA	NA	H	H	NA	NA	B	A	A	NA	NA	H	NA	NA	NA	H
JAX00075525	NA	B	NA	NA	NA	NA	NA	NA	NA	NA	NA	NA	NA	NA	H	H	NA	H	A	NA	NA	B	NA	NA	NA	A	H	H	NA	NA	H	B	NA	NA	NA	H	H	NA	NA	B	A	A	NA	NA	H	NA	NA	NA	H
JAX00075538	NA	B	NA	NA	NA	NA	NA	NA	NA	NA	NA	NA	NA	NA	H	H	NA	H	A	NA	NA	B	NA	NA	NA	A	H	H	NA	NA	H	B	NA	NA	NA	H	H	NA	NA	B	A	A	NA	NA	H	NA	NA	NA	H
JAX00077729	NA	H	NA	NA	NA	NA	NA	NA	NA	NA	NA	NA	NA	NA	A	H	NA	B	H	NA	NA	H	NA	NA	NA	H	A	A	NA	NA	B	H	NA	NA	NA	A	A	NA	NA	H	H	H	NA	NA	B	NA	NA	NA	A
JAX00079050	NA	A	NA	NA	NA	NA	NA	NA	NA	NA	NA	NA	NA	NA	A	A	NA	A	H	NA	NA	A	NA	NA	NA	B	H	H	NA	NA	A	H	NA	NA	NA	H	H	NA	NA	A	A	A	NA	NA	B	NA	NA	NA	A
JAX00085499	NA	A	NA	NA	NA	NA	NA	NA	NA	NA	NA	NA	NA	NA	H	B	NA	H	H	NA	NA	H	NA	NA	NA	H	H	A	NA	NA	B	H	NA	NA	NA	H	H	NA	NA	B	H	B	NA	NA	H	NA	NA	NA	H
JAX00085569	NA	H	NA	NA	NA	NA	NA	NA	NA	NA	NA	NA	NA	NA	H	A	NA	H	H	NA	NA	H	NA	NA	NA	H	H	B	NA	NA	A	A	NA	NA	NA	H	H	NA	NA	A	B	A	NA	NA	H	NA	NA	NA	H
JAX00086907	NA	B	NA	NA	NA	NA	NA	NA	NA	NA	NA	NA	NA	NA	H	H	NA	B	B	NA	NA	B	NA	NA	NA	H	H	H	NA	NA	A	B	NA	NA	NA	A	A	NA	NA	H	A	A	NA	NA	H	NA	NA	NA	B
JAX00086915	NA	A	NA	NA	NA	NA	NA	NA	NA	NA	NA	NA	NA	NA	H	H	NA	A	A	NA	NA	A	NA	NA	NA	H	H	H	NA	NA	B	A	NA	NA	NA	B	B	NA	NA	H	B	B	NA	NA	H	NA	NA	NA	A
JAX00086942	NA	A	NA	NA	NA	NA	NA	NA	NA	NA	NA	NA	NA	NA	H	H	NA	A	A	NA	NA	A	NA	NA	NA	H	H	H	NA	NA	B	A	NA	NA	NA	B	B	NA	NA	H	B	B	NA	NA	H	NA	NA	NA	A
JAX00088788	NA	A	NA	NA	NA	NA	NA	NA	NA	NA	NA	NA	NA	NA	B	H	NA	A	H	NA	NA	B	NA	NA	NA	H	H	B	NA	NA	A	B	NA	NA	NA	H	H	NA	NA	B	H	H	NA	NA	H	NA	NA	NA	H
JAX00090478	NA	B	NA	NA	NA	NA	NA	NA	NA	NA	NA	NA	NA	NA	B	B	NA	H	B	NA	NA	A	NA	NA	NA	A	A	H	NA	NA	B	H	NA	NA	NA	B	B	NA	NA	A	A	A	NA	NA	H	NA	NA	NA	H
JAX00090554	NA	B	NA	NA	NA	NA	NA	NA	NA	NA	NA	NA	NA	NA	B	B	NA	H	B	NA	NA	A	NA	NA	NA	A	A	H	NA	NA	B	H	NA	NA	NA	B	B	NA	NA	A	A	A	NA	NA	H	NA	NA	NA	H
JAX00090581	NA	A	NA	NA	NA	NA	NA	NA	NA	NA	NA	NA	NA	NA	A	A	NA	H	A	NA	NA	B	NA	NA	NA	B	B	H	NA	NA	A	H	NA	NA	NA	A	A	NA	NA	B	B	B	NA	NA	H	NA	NA	NA	H
JAX00090597	NA	A	NA	NA	NA	NA	NA	NA	NA	NA	NA	NA	NA	NA	A	A	NA	H	A	NA	NA	B	NA	NA	NA	B	B	H	NA	NA	A	H	NA	NA	NA	A	A	NA	NA	B	B	B	NA	NA	H	NA	NA	NA	H
JAX00090611	NA	B	NA	NA	NA	NA	NA	NA	NA	NA	NA	NA	NA	NA	B	B	NA	H	B	NA	NA	A	NA	NA	NA	A	A	H	NA	NA	B	H	NA	NA	NA	B	B	NA	NA	A	A	A	NA	NA	H	NA	NA	NA	H
JAX00090615	NA	B	NA	NA	NA	NA	NA	NA	NA	NA	NA	NA	NA	NA	B	B	NA	H	B	NA	NA	A	NA	NA	NA	A	A	H	NA	NA	B	H	NA	NA	NA	B	B	NA	NA	A	A	A	NA	NA	H	NA	NA	NA	H
JAX00090625	NA	B	NA	NA	NA	NA	NA	NA	NA	NA	NA	NA	NA	NA	B	B	NA	H	B	NA	NA	A	NA	NA	NA	A	A	H	NA	NA	B	H	NA	NA	NA	B	B	NA	NA	A	A	A	NA	NA	H	NA	NA	NA	H
JAX00093342	NA	A	NA	NA	NA	NA	NA	NA	NA	NA	NA	NA	NA	NA	A	H	NA	H	H	NA	NA	A	NA	NA	NA	B	H	H	NA	NA	H	A	NA	NA	NA	B	H	NA	NA	H	H	A	NA	NA	H	NA	NA	NA	B
JAX00093374	NA	A	NA	NA	NA	NA	NA	NA	NA	NA	NA	NA	NA	NA	A	H	NA	H	H	NA	NA	A	NA	NA	NA	B	H	H	NA	NA	H	A	NA	NA	NA	B	H	NA	NA	H	H	A	NA	NA	H	NA	NA	NA	B
JAX00093408	NA	B	NA	NA	NA	NA	NA	NA	NA	NA	NA	NA	NA	NA	B	H	NA	H	H	NA	NA	B	NA	NA	NA	A	H	H	NA	NA	H	B	NA	NA	NA	A	H	NA	NA	H	H	B	NA	NA	H	NA	NA	NA	A
JAX00093431	NA	A	NA	NA	NA	NA	NA	NA	NA	NA	NA	NA	NA	NA	A	H	NA	H	H	NA	NA	A	NA	NA	NA	B	H	H	NA	NA	H	A	NA	NA	NA	B	H	NA	NA	H	H	A	NA	NA	H	NA	NA	NA	B
JAX00093512	NA	A	NA	NA	NA	NA	NA	NA	NA	NA	NA	NA	NA	NA	A	H	NA	H	H	NA	NA	A	NA	NA	NA	B	H	H	NA	NA	H	A	NA	NA	NA	B	H	NA	NA	H	H	A	NA	NA	H	NA	NA	NA	B
JAX00093512r	NA	A	NA	NA	NA	NA	NA	NA	NA	NA	NA	NA	NA	NA	A	H	NA	H	H	NA	NA	A	NA	NA	NA	B	H	H	NA	NA	H	A	NA	NA	NA	B	H	NA	NA	H	H	A	NA	NA	H	NA	NA	NA	B
JAX00093545	NA	A	NA	NA	NA	NA	NA	NA	NA	NA	NA	NA	NA	NA	A	H	NA	H	H	NA	NA	A	NA	NA	NA	B	H	H	NA	NA	H	A	NA	NA	NA	B	H	NA	NA	H	A	A	NA	NA	H	NA	NA	NA	B
JAX00093546	NA	A	NA	NA	NA	NA	NA	NA	NA	NA	NA	NA	NA	NA	A	H	NA	H	H	NA	NA	A	NA	NA	NA	B	H	H	NA	NA	H	A	NA	NA	NA	B	H	NA	NA	H	A	A	NA	NA	H	NA	NA	NA	B
JAX00094217	NA	B	NA	NA	NA	NA	NA	NA	NA	NA	NA	NA	NA	NA	B	H	NA	H	H	NA	NA	B	NA	NA	NA	H	A	A	NA	NA	H	B	NA	NA	NA	H	B	NA	NA	H	H	H	NA	NA	B	NA	NA	NA	H
JAX00094252	NA	H	NA	NA	NA	NA	NA	NA	NA	NA	NA	NA	NA	NA	H	H	NA	H	H	NA	NA	B	NA	NA	NA	H	A	A	NA	NA	H	B	NA	NA	NA	H	B	NA	NA	H	H	H	NA	NA	B	NA	NA	NA	H
JAX00094264	NA	H	NA	NA	NA	NA	NA	NA	NA	NA	NA	NA	NA	NA	H	H	NA	H	H	NA	NA	B	NA	NA	NA	H	A	A	NA	NA	H	B	NA	NA	NA	H	B	NA	NA	H	H	H	NA	NA	B	NA	NA	NA	H
JAX00094266	NA	H	NA	NA	NA	NA	NA	NA	NA	NA	NA	NA	NA	NA	H	H	NA	H	H	NA	NA	B	NA	NA	NA	H	A	A	NA	NA	H	B	NA	NA	NA	H	B	NA	NA	H	H	H	NA	NA	B	NA	NA	NA	H
JAX00094294	NA	H	NA	NA	NA	NA	NA	NA	NA	NA	NA	NA	NA	NA	H	H	NA	H	H	NA	NA	B	NA	NA	NA	H	A	A	NA	NA	H	B	NA	NA	NA	H	B	NA	NA	H	H	H	NA	NA	B	NA	NA	NA	H
JAX00094298	NA	H	NA	NA	NA	NA	NA	NA	NA	NA	NA	NA	NA	NA	H	H	NA	H	H	NA	NA	B	NA	NA	NA	H	A	A	NA	NA	H	B	NA	NA	NA	H	B	NA	NA	H	H	H	NA	NA	B	NA	NA	NA	H
JAX00094320	NA	H	NA	NA	NA	NA	NA	NA	NA	NA	NA	NA	NA	NA	H	H	NA	H	H	NA	NA	A	NA	NA	NA	H	B	B	NA	NA	H	A	NA	NA	NA	H	A	NA	NA	H	H	H	NA	NA	A	NA	NA	NA	H
JAX00094504	NA	H	NA	NA	NA	NA	NA	NA	NA	NA	NA	NA	NA	NA	H	H	NA	H	H	NA	NA	B	NA	NA	NA	H	A	H	NA	NA	H	B	NA	NA	NA	H	B	NA	NA	H	H	H	NA	NA	B	NA	NA	NA	H
JAX00094536	NA	H	NA	NA	NA	NA	NA	NA	NA	NA	NA	NA	NA	NA	H	H	NA	H	H	NA	NA	A	NA	NA	NA	H	B	H	NA	NA	H	A	NA	NA	NA	NA	A	NA	NA	H	H	H	NA	NA	A	NA	NA	NA	H
JAX00094571	NA	H	NA	NA	NA	NA	NA	NA	NA	NA	NA	NA	NA	NA	H	H	NA	H	H	NA	NA	B	NA	NA	NA	H	A	H	NA	NA	H	B	NA	NA	NA	H	B	NA	NA	H	H	H	NA	NA	B	NA	NA	NA	H
JAX00094642	NA	H	NA	NA	NA	NA	NA	NA	NA	NA	NA	NA	NA	NA	H	H	NA	H	H	NA	NA	B	NA	NA	NA	H	A	H	NA	NA	H	B	NA	NA	NA	H	B	NA	NA	H	H	H	NA	NA	B	NA	NA	NA	H
JAX00094668	NA	H	NA	NA	NA	NA	NA	NA	NA	NA	NA	NA	NA	NA	H	H	NA	H	H	NA	NA	A	NA	NA	NA	H	B	H	NA	NA	H	A	NA	NA	NA	NA	A	NA	NA	H	H	H	NA	NA	A	NA	NA	NA	H
JAX00094671	NA	NA	NA	NA	NA	NA	NA	NA	NA	NA	NA	NA	NA	NA	H	H	NA	H	H	NA	NA	A	NA	NA	NA	H	B	H	NA	NA	H	A	NA	NA	NA	H	A	NA	NA	H	H	H	NA	NA	A	NA	NA	NA	H
JAX00095041	NA	A	NA	NA	NA	NA	NA	NA	NA	NA	NA	NA	NA	NA	A	H	NA	H	H	NA	NA	H	NA	NA	NA	A	H	H	NA	NA	H	A	NA	NA	NA	H	A	NA	NA	B	B	B	NA	NA	H	NA	NA	NA	B
JAX00095046	NA	B	NA	NA	NA	NA	NA	NA	NA	NA	NA	NA	NA	NA	B	H	NA	H	H	NA	NA	H	NA	NA	NA	B	H	H	NA	NA	H	B	NA	NA	NA	H	B	NA	NA	A	A	A	NA	NA	H	NA	NA	NA	A
JAX00095051	NA	A	NA	NA	NA	NA	NA	NA	NA	NA	NA	NA	NA	NA	A	H	NA	H	H	NA	NA	H	NA	NA	NA	A	H	H	NA	NA	H	A	NA	NA	NA	H	A	NA	NA	B	B	B	NA	NA	H	NA	NA	NA	B
JAX00095089	NA	A	NA	NA	NA	NA	NA	NA	NA	NA	NA	NA	NA	NA	A	H	NA	H	H	NA	NA	H	NA	NA	NA	A	H	H	NA	NA	H	A	NA	NA	NA	H	A	NA	NA	B	B	B	NA	NA	H	NA	NA	NA	B
JAX00095126	NA	A	NA	NA	NA	NA	NA	NA	NA	NA	NA	NA	NA	NA	A	H	NA	H	A	NA	NA	A	NA	NA	NA	A	H	H	NA	NA	H	A	NA	NA	NA	H	A	NA	NA	H	H	H	NA	NA	H	NA	NA	NA	B
JAX00095215	NA	B	NA	NA	NA	NA	NA	NA	NA	NA	NA	NA	NA	NA	B	B	NA	H	B	NA	NA	B	NA	NA	NA	B	H	B	NA	NA	H	B	NA	NA	NA	H	B	NA	NA	H	H	H	NA	NA	H	NA	NA	NA	A
JAX00095315	NA	B	NA	NA	NA	NA	NA	NA	NA	NA	NA	NA	NA	NA	B	B	NA	H	B	NA	NA	B	NA	NA	NA	B	H	B	NA	NA	H	B	NA	NA	NA	H	B	NA	NA	H	H	H	NA	NA	H	NA	NA	NA	A
JAX00095623	NA	A	NA	NA	NA	NA	NA	NA	NA	NA	NA	NA	NA	NA	A	A	NA	B	H	NA	NA	A	NA	NA	NA	A	H	A	NA	NA	H	A	NA	NA	NA	H	A	NA	NA	H	H	H	NA	NA	B	NA	NA	NA	B
JAX00095726	NA	H	NA	NA	NA	NA	NA	NA	NA	NA	NA	NA	NA	NA	H	H	NA	A	H	NA	NA	B	NA	NA	NA	B	H	B	NA	NA	H	B	NA	NA	NA	H	B	NA	NA	H	H	H	NA	NA	A	NA	NA	NA	A
JAX00103931	NA	A	NA	NA	NA	NA	NA	NA	NA	NA	NA	NA	NA	NA	A	B	NA	A	A	NA	NA	A	NA	NA	NA	H	A	B	NA	NA	A	H	NA	NA	NA	A	A	NA	NA	B	B	B	NA	NA	H	NA	NA	NA	A
JAX00104046	NA	A	NA	NA	NA	NA	NA	NA	NA	NA	NA	NA	NA	NA	A	B	NA	A	A	NA	NA	A	NA	NA	NA	H	A	B	NA	NA	A	H	NA	NA	NA	A	A	NA	NA	B	B	B	NA	NA	H	NA	NA	NA	A
JAX00104055	NA	B	NA	NA	NA	NA	NA	NA	NA	NA	NA	NA	NA	NA	B	A	NA	B	B	NA	NA	B	NA	NA	NA	H	B	A	NA	NA	B	H	NA	NA	NA	B	B	NA	NA	A	A	A	NA	NA	H	NA	NA	NA	B
JAX00104218	NA	A	NA	NA	NA	NA	NA	NA	NA	NA	NA	NA	NA	NA	A	B	NA	A	A	NA	NA	A	NA	NA	NA	H	A	B	NA	NA	A	H	NA	NA	NA	A	A	NA	NA	B	B	B	NA	NA	H	NA	NA	NA	A
JAX00109308	NA	H	NA	NA	NA	NA	NA	NA	NA	NA	NA	NA	NA	NA	H	A	NA	H	B	NA	NA	H	NA	NA	NA	H	B	B	NA	NA	B	H	NA	NA	NA	B	H	NA	NA	B	B	B	NA	NA	H	NA	NA	NA	H
JAX00109383	NA	H	NA	NA	NA	NA	NA	NA	NA	NA	NA	NA	NA	NA	H	B	NA	H	A	NA	NA	H	NA	NA	NA	H	A	A	NA	NA	A	H	NA	NA	NA	A	H	NA	NA	A	A	A	NA	NA	H	NA	NA	NA	H
JAX00109398	NA	H	NA	NA	NA	NA	NA	NA	NA	NA	NA	NA	NA	NA	H	A	NA	H	B	NA	NA	H	NA	NA	NA	H	B	B	NA	NA	B	H	NA	NA	NA	B	H	NA	NA	B	B	B	NA	NA	H	NA	NA	NA	H
JAX00109467	NA	H	NA	NA	NA	NA	NA	NA	NA	NA	NA	NA	NA	NA	H	B	NA	H	A	NA	NA	H	NA	NA	NA	H	A	A	NA	NA	A	H	NA	NA	NA	A	H	NA	NA	A	A	A	NA	NA	H	NA	NA	NA	H
JAX00109492	NA	H	NA	NA	NA	NA	NA	NA	NA	NA	NA	NA	NA	NA	H	A	NA	H	B	NA	NA	H	NA	NA	NA	H	B	B	NA	NA	B	H	NA	NA	NA	B	H	NA	NA	B	B	B	NA	NA	H	NA	NA	NA	H
JAX00109549	NA	H	NA	NA	NA	NA	NA	NA	NA	NA	NA	NA	NA	NA	H	A	NA	H	B	NA	NA	H	NA	NA	NA	H	B	B	NA	NA	B	H	NA	NA	NA	B	H	NA	NA	B	B	B	NA	NA	H	NA	NA	NA	H
JAX00109616	NA	H	NA	NA	NA	NA	NA	NA	NA	NA	NA	NA	NA	NA	H	B	NA	H	A	NA	NA	H	NA	NA	NA	A	A	A	NA	NA	A	H	NA	NA	NA	A	H	NA	NA	A	A	A	NA	NA	H	NA	NA	NA	H
JAX00109641	NA	H	NA	NA	NA	NA	NA	NA	NA	NA	NA	NA	NA	NA	H	B	NA	H	A	NA	NA	H	NA	NA	NA	A	A	A	NA	NA	A	H	NA	NA	NA	A	H	NA	NA	A	A	A	NA	NA	H	NA	NA	NA	H
JAX00109666	NA	H	NA	NA	NA	NA	NA	NA	NA	NA	NA	NA	NA	NA	H	A	NA	H	B	NA	NA	H	NA	NA	NA	B	B	B	NA	NA	B	H	NA	NA	NA	B	H	NA	NA	B	B	B	NA	NA	H	NA	NA	NA	H
JAX00109674	NA	H	NA	NA	NA	NA	NA	NA	NA	NA	NA	NA	NA	NA	H	B	NA	H	A	NA	NA	H	NA	NA	NA	A	A	A	NA	NA	A	H	NA	NA	NA	A	H	NA	NA	A	A	A	NA	NA	H	NA	NA	NA	H
JAX00109712	NA	H	NA	NA	NA	NA	NA	NA	NA	NA	NA	NA	NA	NA	H	A	NA	H	B	NA	NA	H	NA	NA	NA	B	B	B	NA	NA	B	H	NA	NA	NA	B	H	NA	NA	B	B	B	NA	NA	H	NA	NA	NA	H
JAX00110415	NA	A	NA	NA	NA	NA	NA	NA	NA	NA	NA	NA	NA	NA	H	H	NA	H	A	NA	NA	B	NA	NA	NA	H	A	H	NA	NA	A	H	NA	NA	NA	A	H	NA	NA	H	H	H	NA	NA	H	NA	NA	NA	H
JAX00110723	NA	H	NA	NA	NA	NA	NA	NA	NA	NA	NA	NA	NA	NA	H	B	NA	H	A	NA	NA	H	NA	NA	NA	H	A	H	NA	NA	A	H	NA	NA	NA	A	H	NA	NA	H	H	H	NA	NA	H	NA	NA	NA	A
JAX00110759	NA	H	NA	NA	NA	NA	NA	NA	NA	NA	NA	NA	NA	NA	H	A	NA	H	B	NA	NA	H	NA	NA	NA	H	B	H	NA	NA	B	H	NA	NA	NA	B	H	NA	NA	H	H	H	NA	NA	H	NA	NA	NA	B
JAX00110783	NA	H	NA	NA	NA	NA	NA	NA	NA	NA	NA	NA	NA	NA	H	A	NA	H	B	NA	NA	H	NA	NA	NA	H	B	H	NA	NA	B	H	NA	NA	NA	B	B	NA	NA	H	H	H	NA	NA	H	NA	NA	NA	B
JAX00110909	NA	H	NA	NA	NA	NA	NA	NA	NA	NA	NA	NA	NA	NA	B	A	NA	H	B	NA	NA	H	NA	NA	NA	H	B	H	NA	NA	B	H	NA	NA	NA	B	B	NA	NA	H	H	H	NA	NA	H	NA	NA	NA	B
JAX00110978	NA	H	NA	NA	NA	NA	NA	NA	NA	NA	NA	NA	NA	NA	B	A	NA	H	B	NA	NA	H	NA	NA	NA	H	B	H	NA	NA	B	H	NA	NA	NA	B	B	NA	NA	H	H	H	NA	NA	H	NA	NA	NA	B
JAX00111034	NA	H	NA	NA	NA	NA	NA	NA	NA	NA	NA	NA	NA	NA	A	B	NA	H	H	NA	NA	H	NA	NA	NA	H	B	B	NA	NA	A	H	NA	NA	NA	A	H	NA	NA	H	H	B	NA	NA	H	NA	NA	NA	A
JAX00111268	NA	H	NA	NA	NA	NA	NA	NA	NA	NA	NA	NA	NA	NA	B	A	NA	H	H	NA	NA	H	NA	NA	NA	H	A	A	NA	NA	B	H	NA	NA	NA	B	H	NA	NA	H	H	A	NA	NA	H	NA	NA	NA	B
JAX00111280	NA	H	NA	NA	NA	NA	NA	NA	NA	NA	NA	NA	NA	NA	B	A	NA	H	H	NA	NA	H	NA	NA	NA	H	A	A	NA	NA	B	H	NA	NA	NA	B	H	NA	NA	H	H	A	NA	NA	H	NA	NA	NA	B
JAX00111280r	NA	H	NA	NA	NA	NA	NA	NA	NA	NA	NA	NA	NA	NA	B	A	NA	H	H	NA	NA	H	NA	NA	NA	H	A	A	NA	NA	B	H	NA	NA	NA	B	NA	NA	NA	H	H	A	NA	NA	H	NA	NA	NA	B
JAX00111328	NA	B	NA	NA	NA	NA	NA	NA	NA	NA	NA	NA	NA	NA	B	A	NA	H	H	NA	NA	H	NA	NA	NA	H	A	A	NA	NA	B	H	NA	NA	NA	B	H	NA	NA	H	H	A	NA	NA	H	NA	NA	NA	B
JAX00111434	NA	A	NA	NA	NA	NA	NA	NA	NA	NA	NA	NA	NA	NA	A	B	NA	H	H	NA	NA	H	NA	NA	NA	H	B	B	NA	NA	A	H	NA	NA	NA	A	H	NA	NA	H	H	B	NA	NA	H	NA	NA	NA	A
JAX00111594	NA	H	NA	NA	NA	NA	NA	NA	NA	NA	NA	NA	NA	NA	A	B	NA	H	H	NA	NA	B	NA	NA	NA	H	B	B	NA	NA	A	H	NA	NA	NA	A	H	NA	NA	H	H	B	NA	NA	H	NA	NA	NA	A
JAX00111617	NA	H	NA	NA	NA	NA	NA	NA	NA	NA	NA	NA	NA	NA	B	A	NA	H	H	NA	NA	A	NA	NA	NA	H	A	A	NA	NA	B	H	NA	NA	NA	B	H	NA	NA	H	H	A	NA	NA	H	NA	NA	NA	B
JAX00111652	NA	H	NA	NA	NA	NA	NA	NA	NA	NA	NA	NA	NA	NA	A	B	NA	H	H	NA	NA	B	NA	NA	NA	H	B	B	NA	NA	A	H	NA	NA	NA	A	H	NA	NA	H	H	B	NA	NA	H	NA	NA	NA	A
JAX00111804	NA	H	NA	NA	NA	NA	NA	NA	NA	NA	NA	NA	NA	NA	B	A	NA	H	H	NA	NA	A	NA	NA	NA	H	A	A	NA	NA	B	H	NA	NA	NA	B	B	NA	NA	H	H	A	NA	NA	H	NA	NA	NA	B
JAX00112155	NA	H	NA	NA	NA	NA	NA	NA	NA	NA	NA	NA	NA	NA	A	B	NA	H	H	NA	NA	B	NA	NA	NA	H	B	B	NA	NA	A	H	NA	NA	NA	A	A	NA	NA	A	A	H	NA	NA	H	NA	NA	NA	A
JAX00117184	NA	H	NA	NA	NA	NA	NA	NA	NA	NA	NA	NA	NA	NA	H	H	NA	B	H	NA	NA	H	NA	NA	NA	A	H	A	NA	NA	H	A	NA	NA	NA	A	A	NA	NA	H	A	H	NA	NA	B	NA	NA	NA	H
JAX00117520	NA	B	NA	NA	NA	NA	NA	NA	NA	NA	NA	NA	NA	NA	B	B	NA	A	H	NA	NA	H	NA	NA	NA	B	H	B	NA	NA	A	B	NA	NA	NA	B	B	NA	NA	H	B	H	NA	NA	H	NA	NA	NA	B
JAX00117535	NA	A	NA	NA	NA	NA	NA	NA	NA	NA	NA	NA	NA	NA	A	A	NA	B	H	NA	NA	H	NA	NA	NA	A	H	A	NA	NA	B	A	NA	NA	NA	A	A	NA	NA	H	A	H	NA	NA	H	NA	NA	NA	A
JAX00117577	NA	A	NA	NA	NA	NA	NA	NA	NA	NA	NA	NA	NA	NA	A	A	NA	B	H	NA	NA	H	NA	NA	NA	A	H	A	NA	NA	B	A	NA	NA	NA	A	A	NA	NA	H	A	H	NA	NA	H	NA	NA	NA	A
JAX00119182	NA	A	NA	NA	NA	NA	NA	NA	NA	NA	NA	NA	NA	NA	H	A	NA	B	B	NA	NA	B	NA	NA	NA	B	B	H	NA	NA	B	A	NA	NA	NA	H	H	NA	NA	B	B	H	NA	NA	H	NA	NA	NA	A
JAX00119417	NA	B	NA	NA	NA	NA	NA	NA	NA	NA	NA	NA	NA	NA	H	B	NA	A	A	NA	NA	H	NA	NA	NA	A	A	H	NA	NA	A	B	NA	NA	NA	H	H	NA	NA	A	A	H	NA	NA	H	NA	NA	NA	B
JAX00119429	NA	A	NA	NA	NA	NA	NA	NA	NA	NA	NA	NA	NA	NA	H	A	NA	B	B	NA	NA	H	NA	NA	NA	B	B	H	NA	NA	B	A	NA	NA	NA	H	H	NA	NA	B	B	H	NA	NA	H	NA	NA	NA	A
JAX00119466	NA	A	NA	NA	NA	NA	NA	NA	NA	NA	NA	NA	NA	NA	H	A	NA	B	B	NA	NA	H	NA	NA	NA	B	B	H	NA	NA	B	A	NA	NA	NA	H	H	NA	NA	B	B	H	NA	NA	H	NA	NA	NA	A
JAX00119469	NA	A	NA	NA	NA	NA	NA	NA	NA	NA	NA	NA	NA	NA	H	A	NA	B	B	NA	NA	H	NA	NA	NA	B	B	H	NA	NA	B	A	NA	NA	NA	H	H	NA	NA	B	B	H	NA	NA	H	NA	NA	NA	A
JAX00119486	NA	B	NA	NA	NA	NA	NA	NA	NA	NA	NA	NA	NA	NA	H	B	NA	A	A	NA	NA	H	NA	NA	NA	A	A	H	NA	NA	A	B	NA	NA	NA	H	H	NA	NA	A	A	H	NA	NA	H	NA	NA	NA	B
JAX00119591	NA	A	NA	NA	NA	NA	NA	NA	NA	NA	NA	NA	NA	NA	NA	A	NA	B	B	NA	NA	NA	NA	NA	NA	B	B	H	NA	NA	B	A	NA	NA	NA	H	H	NA	NA	B	B	H	NA	NA	H	NA	NA	NA	A
JAX00119770	NA	H	NA	NA	NA	NA	NA	NA	NA	NA	NA	NA	NA	NA	H	B	NA	A	A	NA	NA	H	NA	NA	NA	H	H	H	NA	NA	A	H	NA	NA	NA	H	H	NA	NA	A	A	H	NA	NA	H	NA	NA	NA	B
JAX00119798	NA	H	NA	NA	NA	NA	NA	NA	NA	NA	NA	NA	NA	NA	H	B	NA	A	A	NA	NA	H	NA	NA	NA	H	H	H	NA	NA	A	H	NA	NA	NA	H	H	NA	NA	A	A	H	NA	NA	H	NA	NA	NA	B
JAX00120341	NA	H	NA	NA	NA	NA	NA	NA	NA	NA	NA	NA	NA	NA	B	H	NA	B	B	NA	NA	H	NA	NA	NA	H	H	H	NA	NA	H	H	NA	NA	NA	H	H	NA	NA	B	B	H	NA	NA	H	NA	NA	NA	A
JAX00124299	NA	B	NA	NA	NA	NA	NA	NA	NA	NA	NA	NA	NA	NA	A	A	NA	A	A	NA	NA	H	NA	NA	NA	A	A	B	NA	NA	A	H	NA	NA	NA	H	H	NA	NA	A	A	A	NA	NA	H	NA	NA	NA	B
JAX00128648	NA	B	NA	NA	NA	NA	NA	NA	NA	NA	NA	NA	NA	NA	H	B	NA	H	H	NA	NA	H	NA	NA	NA	H	B	H	NA	NA	H	B	NA	NA	NA	A	A	NA	NA	H	H	H	NA	NA	H	NA	NA	NA	A
JAX00128667	NA	A	NA	NA	NA	NA	NA	NA	NA	NA	NA	NA	NA	NA	H	A	NA	H	H	NA	NA	H	NA	NA	NA	H	A	H	NA	NA	H	A	NA	NA	NA	B	B	NA	NA	H	H	H	NA	NA	H	NA	NA	NA	B
JAX00128773	NA	A	NA	NA	NA	NA	NA	NA	NA	NA	NA	NA	NA	NA	H	A	NA	H	H	NA	NA	H	NA	NA	NA	H	A	H	NA	NA	H	H	NA	NA	NA	B	B	NA	NA	H	H	H	NA	NA	H	NA	NA	NA	B
JAX00129258	NA	A	NA	NA	NA	NA	NA	NA	NA	NA	NA	NA	NA	NA	H	H	NA	H	H	NA	NA	H	NA	NA	NA	A	A	H	NA	NA	B	B	NA	NA	NA	B	B	NA	NA	H	B	H	NA	NA	H	NA	NA	NA	B
JAX00129323	NA	A	NA	NA	NA	NA	NA	NA	NA	NA	NA	NA	NA	NA	H	H	NA	H	H	NA	NA	A	NA	NA	NA	A	A	H	NA	NA	B	B	NA	NA	NA	B	B	NA	NA	H	B	H	NA	NA	H	NA	NA	NA	B
JAX00129345	NA	B	NA	NA	NA	NA	NA	NA	NA	NA	NA	NA	NA	NA	H	H	NA	H	H	NA	NA	B	NA	NA	NA	B	B	H	NA	NA	A	A	NA	NA	NA	A	A	NA	NA	H	A	H	NA	NA	H	NA	NA	NA	A
JAX00129566	NA	A	NA	NA	NA	NA	NA	NA	NA	NA	NA	NA	NA	NA	H	H	NA	B	B	NA	NA	A	NA	NA	NA	A	A	H	NA	NA	B	H	NA	NA	NA	B	B	NA	NA	H	H	H	NA	NA	B	NA	NA	NA	B
JAX00129629	NA	B	NA	NA	NA	NA	NA	NA	NA	NA	NA	NA	NA	NA	H	H	NA	A	A	NA	NA	B	NA	NA	NA	B	B	H	NA	NA	A	H	NA	NA	NA	A	A	NA	NA	H	H	H	NA	NA	A	NA	NA	NA	A
JAX00129714	NA	B	NA	NA	NA	NA	NA	NA	NA	NA	NA	NA	NA	NA	B	H	NA	H	B	NA	NA	A	NA	NA	NA	A	A	H	NA	NA	B	H	NA	NA	NA	B	B	NA	NA	H	H	H	NA	NA	B	NA	NA	NA	B
JAX00143870	NA	H	NA	NA	NA	NA	NA	NA	NA	NA	NA	NA	NA	NA	B	H	NA	A	A	NA	NA	H	NA	NA	NA	A	H	A	NA	NA	B	H	NA	NA	NA	H	H	NA	NA	H	B	H	NA	NA	H	NA	NA	NA	A
JAX00145795	NA	A	NA	NA	NA	NA	NA	NA	NA	NA	NA	NA	NA	NA	H	B	NA	A	B	NA	NA	H	NA	NA	NA	H	H	H	NA	NA	B	B	NA	NA	NA	H	H	NA	NA	A	H	H	NA	NA	H	NA	NA	NA	A
JAX00145808	NA	A	NA	NA	NA	NA	NA	NA	NA	NA	NA	NA	NA	NA	H	B	NA	A	B	NA	NA	H	NA	NA	NA	H	H	H	NA	NA	B	B	NA	NA	NA	H	H	NA	NA	A	H	H	NA	NA	H	NA	NA	NA	A
JAX00145823	NA	B	NA	NA	NA	NA	NA	NA	NA	NA	NA	NA	NA	NA	H	A	NA	B	A	NA	NA	H	NA	NA	NA	H	H	H	NA	NA	A	A	NA	NA	NA	H	H	NA	NA	B	H	H	NA	NA	H	NA	NA	NA	B
JAX00145957	NA	B	NA	NA	NA	NA	NA	NA	NA	NA	NA	NA	NA	NA	H	A	NA	B	A	NA	NA	H	NA	NA	NA	H	H	H	NA	NA	A	A	NA	NA	NA	H	H	NA	NA	B	H	H	NA	NA	H	NA	NA	NA	B
JAX00146645	NA	B	NA	NA	NA	NA	NA	NA	NA	NA	NA	NA	NA	NA	H	A	NA	B	A	NA	NA	H	NA	NA	NA	B	H	B	NA	NA	A	A	NA	NA	NA	A	A	NA	NA	B	B	B	NA	NA	A	NA	NA	NA	B
JAX00147091	NA	A	NA	NA	NA	NA	NA	NA	NA	NA	NA	NA	NA	NA	H	B	NA	A	B	NA	NA	H	NA	NA	NA	A	H	A	NA	NA	B	B	NA	NA	NA	B	B	NA	NA	A	A	A	NA	NA	B	NA	NA	NA	A
JAX00147136	NA	B	NA	NA	NA	NA	NA	NA	NA	NA	NA	NA	NA	NA	H	A	NA	B	A	NA	NA	H	NA	NA	NA	H	H	H	NA	NA	A	A	NA	NA	NA	A	A	NA	NA	B	B	B	NA	NA	A	NA	NA	NA	B
JAX00147264	NA	A	NA	NA	NA	NA	NA	NA	NA	NA	NA	NA	NA	NA	H	B	NA	A	H	NA	NA	A	NA	NA	NA	H	H	H	NA	NA	H	B	NA	NA	NA	B	B	NA	NA	A	A	A	NA	NA	B	NA	NA	NA	A
JAX00148023	NA	H	NA	NA	NA	NA	NA	NA	NA	NA	NA	NA	NA	NA	A	A	NA	H	H	NA	NA	H	NA	NA	NA	H	H	H	NA	NA	H	H	NA	NA	NA	B	B	NA	NA	B	B	B	NA	NA	B	NA	NA	NA	B
JAX00150758	NA	H	NA	NA	NA	NA	NA	NA	NA	NA	NA	NA	NA	NA	A	H	NA	B	H	NA	NA	H	NA	NA	NA	A	H	H	NA	NA	A	A	NA	NA	NA	H	H	NA	NA	H	A	H	NA	NA	A	NA	NA	NA	A
JAX00150771	NA	H	NA	NA	NA	NA	NA	NA	NA	NA	NA	NA	NA	NA	B	H	NA	A	H	NA	NA	H	NA	NA	NA	B	H	H	NA	NA	B	B	NA	NA	NA	H	H	NA	NA	H	B	H	NA	NA	B	NA	NA	NA	B
JAX00150864	NA	H	NA	NA	NA	NA	NA	NA	NA	NA	NA	NA	NA	NA	A	H	NA	B	H	NA	NA	H	NA	NA	NA	A	H	H	NA	NA	A	A	NA	NA	NA	H	H	NA	NA	NA	A	H	NA	NA	A	NA	NA	NA	A
JAX00157561	NA	H	NA	NA	NA	NA	NA	NA	NA	NA	NA	NA	NA	NA	B	B	NA	H	H	NA	NA	A	NA	NA	NA	H	H	H	NA	NA	B	B	NA	NA	NA	B	H	NA	NA	B	H	H	NA	NA	A	NA	NA	NA	H
JAX00157586	NA	H	NA	NA	NA	NA	NA	NA	NA	NA	NA	NA	NA	NA	A	A	NA	H	H	NA	NA	B	NA	NA	NA	H	H	H	NA	NA	A	A	NA	NA	NA	A	H	NA	NA	A	H	H	NA	NA	B	NA	NA	NA	H
JAX00157586r	NA	H	NA	NA	NA	NA	NA	NA	NA	NA	NA	NA	NA	NA	A	A	NA	H	H	NA	NA	B	NA	NA	NA	H	H	H	NA	NA	A	A	NA	NA	NA	A	H	NA	NA	A	H	H	NA	NA	B	NA	NA	NA	H
JAX00158158	NA	B	NA	NA	NA	NA	NA	NA	NA	NA	NA	NA	NA	NA	H	H	NA	A	H	NA	NA	B	NA	NA	NA	H	H	H	NA	NA	A	A	NA	NA	NA	A	B	NA	NA	H	H	H	NA	NA	H	NA	NA	NA	A
JAX00158162	NA	B	NA	NA	NA	NA	NA	NA	NA	NA	NA	NA	NA	NA	H	H	NA	A	H	NA	NA	B	NA	NA	NA	H	H	H	NA	NA	A	A	NA	NA	NA	A	B	NA	NA	H	H	H	NA	NA	H	NA	NA	NA	A
JAX00158842	NA	H	NA	NA	NA	NA	NA	NA	NA	NA	NA	NA	NA	NA	A	H	NA	H	A	NA	NA	A	NA	NA	NA	A	H	H	NA	NA	H	B	NA	NA	NA	H	A	NA	NA	B	H	A	NA	NA	H	NA	NA	NA	H
JAX00158907	NA	H	NA	NA	NA	NA	NA	NA	NA	NA	NA	NA	NA	NA	A	H	NA	H	A	NA	NA	A	NA	NA	NA	A	H	H	NA	NA	H	B	NA	NA	NA	H	A	NA	NA	B	H	A	NA	NA	H	NA	NA	NA	H
JAX00158911	NA	NA	NA	NA	NA	NA	NA	NA	NA	NA	NA	NA	NA	NA	A	H	NA	NA	A	NA	NA	A	NA	NA	NA	A	H	H	NA	NA	H	B	NA	NA	NA	H	A	NA	NA	B	H	A	NA	NA	H	NA	NA	NA	H
JAX00159043	NA	H	NA	NA	NA	NA	NA	NA	NA	NA	NA	NA	NA	NA	A	H	NA	H	A	NA	NA	A	NA	NA	NA	A	H	H	NA	NA	H	B	NA	NA	NA	H	A	NA	NA	B	H	A	NA	NA	H	NA	NA	NA	H
JAX00161519	NA	H	NA	NA	NA	NA	NA	NA	NA	NA	NA	NA	NA	NA	B	H	NA	H	B	NA	NA	H	NA	NA	NA	H	H	H	NA	NA	H	H	NA	NA	NA	A	H	NA	NA	A	A	A	NA	NA	H	NA	NA	NA	H
JAX00161547	NA	H	NA	NA	NA	NA	NA	NA	NA	NA	NA	NA	NA	NA	B	H	NA	H	B	NA	NA	H	NA	NA	NA	H	H	H	NA	NA	H	H	NA	NA	NA	A	H	NA	NA	A	A	A	NA	NA	H	NA	NA	NA	H
JAX00161584	NA	H	NA	NA	NA	NA	NA	NA	NA	NA	NA	NA	NA	NA	A	H	NA	H	A	NA	NA	H	NA	NA	NA	H	H	H	NA	NA	H	H	NA	NA	NA	B	H	NA	NA	B	B	B	NA	NA	H	NA	NA	NA	H
JAX00161587	NA	H	NA	NA	NA	NA	NA	NA	NA	NA	NA	NA	NA	NA	B	H	NA	H	B	NA	NA	H	NA	NA	NA	H	H	H	NA	NA	H	H	NA	NA	NA	A	H	NA	NA	A	A	A	NA	NA	H	NA	NA	NA	H
JAX00161605	NA	H	NA	NA	NA	NA	NA	NA	NA	NA	NA	NA	NA	NA	A	H	NA	H	A	NA	NA	H	NA	NA	NA	H	H	H	NA	NA	H	H	NA	NA	NA	B	H	NA	NA	B	H	H	NA	NA	H	NA	NA	NA	H
JAX00161614	NA	A	NA	NA	NA	NA	NA	NA	NA	NA	NA	NA	NA	NA	B	H	NA	H	B	NA	NA	H	NA	NA	NA	H	H	H	NA	NA	H	H	NA	NA	NA	A	H	NA	NA	A	H	H	NA	NA	H	NA	NA	NA	H
JAX00161641	NA	A	NA	NA	NA	NA	NA	NA	NA	NA	NA	NA	NA	NA	B	H	NA	H	B	NA	NA	H	NA	NA	NA	H	H	H	NA	NA	H	H	NA	NA	NA	A	H	NA	NA	A	H	H	NA	NA	H	NA	NA	NA	H
JAX00162910	NA	A	NA	NA	NA	NA	NA	NA	NA	NA	NA	NA	NA	NA	B	H	NA	H	B	NA	NA	H	NA	NA	NA	H	H	H	NA	NA	A	A	NA	NA	NA	A	H	NA	NA	A	H	H	NA	NA	H	NA	NA	NA	H
JAX00164159	NA	H	NA	NA	NA	NA	NA	NA	NA	NA	NA	NA	NA	NA	A	H	NA	H	A	NA	NA	H	NA	NA	NA	B	B	H	NA	NA	H	H	NA	NA	NA	A	A	NA	NA	H	H	H	NA	NA	H	NA	NA	NA	H
JAX00164194	NA	H	NA	NA	NA	NA	NA	NA	NA	NA	NA	NA	NA	NA	A	H	NA	H	A	NA	NA	H	NA	NA	NA	B	B	H	NA	NA	H	H	NA	NA	NA	A	A	NA	NA	H	H	H	NA	NA	H	NA	NA	NA	H
JAX00167393	NA	B	NA	NA	NA	NA	NA	NA	NA	NA	NA	NA	NA	NA	H	H	NA	H	H	NA	NA	H	NA	NA	NA	B	B	B	NA	NA	H	H	NA	NA	NA	H	B	NA	NA	A	H	A	NA	NA	H	NA	NA	NA	H
JAX00167483	NA	A	NA	NA	NA	NA	NA	NA	NA	NA	NA	NA	NA	NA	H	H	NA	H	H	NA	NA	H	NA	NA	NA	H	H	H	NA	NA	H	H	NA	NA	NA	H	A	NA	NA	H	A	H	NA	NA	H	NA	NA	NA	H
JAX00182899	NA	A	NA	NA	NA	NA	NA	NA	NA	NA	NA	NA	NA	NA	A	A	NA	A	B	NA	NA	A	NA	NA	NA	A	B	A	NA	NA	B	B	NA	NA	NA	B	B	NA	NA	B	A	B	NA	NA	B	NA	NA	NA	A
JAX00188776	NA	H	NA	NA	NA	NA	NA	NA	NA	NA	NA	NA	NA	NA	H	H	NA	H	H	NA	NA	H	NA	NA	NA	A	H	H	NA	NA	H	H	NA	NA	NA	A	B	NA	NA	A	A	H	NA	NA	A	NA	NA	NA	H
JAX00188798	NA	H	NA	NA	NA	NA	NA	NA	NA	NA	NA	NA	NA	NA	A	A	NA	A	A	NA	NA	B	NA	NA	NA	A	H	B	NA	NA	A	A	NA	NA	NA	B	H	NA	NA	H	H	B	NA	NA	H	NA	NA	NA	H
JAX00188997	NA	H	NA	NA	NA	NA	NA	NA	NA	NA	NA	NA	NA	NA	H	H	NA	H	H	NA	NA	A	NA	NA	NA	H	B	B	NA	NA	H	A	NA	NA	NA	H	A	NA	NA	H	H	H	NA	NA	A	NA	NA	NA	H
JAX00189245	NA	H	NA	NA	NA	NA	NA	NA	NA	NA	NA	NA	NA	NA	H	A	NA	H	B	NA	NA	A	NA	NA	NA	H	B	H	NA	NA	B	H	NA	NA	NA	B	H	NA	NA	H	H	H	NA	NA	H	NA	NA	NA	H
JAX00195074	NA	B	NA	NA	NA	NA	NA	NA	NA	NA	NA	NA	NA	NA	B	B	NA	A	A	NA	NA	A	NA	NA	NA	A	H	A	NA	NA	A	A	NA	NA	NA	A	A	NA	NA	A	A	B	NA	NA	H	NA	NA	NA	A
JAX00205307	NA	H	NA	NA	NA	NA	NA	NA	NA	NA	NA	NA	NA	NA	B	H	NA	A	A	NA	NA	B	NA	NA	NA	H	H	H	NA	NA	A	A	NA	NA	NA	H	H	NA	NA	B	B	B	NA	NA	H	NA	NA	NA	B
JAX00205371	NA	H	NA	NA	NA	NA	NA	NA	NA	NA	NA	NA	NA	NA	A	H	NA	B	B	NA	NA	A	NA	NA	NA	H	H	H	NA	NA	B	B	NA	NA	NA	B	H	NA	NA	A	A	H	NA	NA	H	NA	NA	NA	A
JAX00205391	NA	H	NA	NA	NA	NA	NA	NA	NA	NA	NA	NA	NA	NA	A	H	NA	B	B	NA	NA	A	NA	NA	NA	H	H	H	NA	NA	B	B	NA	NA	NA	B	H	NA	NA	A	A	H	NA	NA	H	NA	NA	NA	A
JAX00205434	NA	H	NA	NA	NA	NA	NA	NA	NA	NA	NA	NA	NA	NA	A	H	NA	B	B	NA	NA	A	NA	NA	NA	H	H	H	NA	NA	B	B	NA	NA	NA	B	H	NA	NA	A	A	H	NA	NA	H	NA	NA	NA	A
JAX00205435	NA	H	NA	NA	NA	NA	NA	NA	NA	NA	NA	NA	NA	NA	A	H	NA	B	B	NA	NA	A	NA	NA	NA	H	H	H	NA	NA	B	B	NA	NA	NA	B	H	NA	NA	A	A	H	NA	NA	H	NA	NA	NA	A
JAX00208415	NA	H	NA	NA	NA	NA	NA	NA	NA	NA	NA	NA	NA	NA	B	A	NA	A	A	NA	NA	H	NA	NA	NA	H	H	B	NA	NA	B	H	NA	NA	NA	B	H	NA	NA	A	A	A	NA	NA	H	NA	NA	NA	A
JAX00208668	NA	H	NA	NA	NA	NA	NA	NA	NA	NA	NA	NA	NA	NA	H	B	NA	B	B	NA	NA	H	NA	NA	NA	H	H	A	NA	NA	A	H	NA	NA	NA	A	H	NA	NA	B	B	B	NA	NA	B	NA	NA	NA	B
JAX00216852	NA	A	NA	NA	NA	NA	NA	NA	NA	NA	NA	NA	NA	NA	A	A	NA	B	H	NA	NA	A	NA	NA	NA	A	H	A	NA	NA	H	A	NA	NA	NA	H	A	NA	NA	H	H	H	NA	NA	H	NA	NA	NA	B
JAX00230882	NA	B	NA	NA	NA	NA	NA	NA	NA	NA	NA	NA	NA	NA	H	A	NA	B	A	NA	NA	H	NA	NA	NA	H	H	H	NA	NA	A	A	NA	NA	NA	H	H	NA	NA	B	H	H	NA	NA	H	NA	NA	NA	B
JAX00245388	NA	B	NA	NA	NA	NA	NA	NA	NA	NA	NA	NA	NA	NA	H	A	NA	B	B	NA	NA	H	NA	NA	NA	H	H	H	NA	NA	H	H	NA	NA	NA	H	H	NA	NA	H	H	A	NA	NA	B	NA	NA	NA	H
JAX00245451	NA	A	NA	NA	NA	NA	NA	NA	NA	NA	NA	NA	NA	NA	H	B	NA	A	A	NA	NA	H	NA	NA	NA	H	H	H	NA	NA	H	H	NA	NA	NA	H	H	NA	NA	H	H	B	NA	NA	A	NA	NA	NA	H
JAX00245451r	NA	A	NA	NA	NA	NA	NA	NA	NA	NA	NA	NA	NA	NA	H	B	NA	A	A	NA	NA	H	NA	NA	NA	H	H	H	NA	NA	H	H	NA	NA	NA	H	H	NA	NA	H	H	B	NA	NA	A	NA	NA	NA	H
JAX00245639	NA	B	NA	NA	NA	NA	NA	NA	NA	NA	NA	NA	NA	NA	H	A	NA	B	B	NA	NA	H	NA	NA	NA	H	H	H	NA	NA	H	H	NA	NA	NA	H	H	NA	NA	H	H	A	NA	NA	B	NA	NA	NA	H
JAX00246131	NA	B	NA	NA	NA	NA	NA	NA	NA	NA	NA	NA	NA	NA	H	A	NA	B	B	NA	NA	H	NA	NA	NA	H	H	H	NA	NA	H	H	NA	NA	NA	H	H	NA	NA	H	H	H	NA	NA	B	NA	NA	NA	H
JAX00246189	NA	A	NA	NA	NA	NA	NA	NA	NA	NA	NA	NA	NA	NA	H	B	NA	A	A	NA	NA	H	NA	NA	NA	H	H	H	NA	NA	H	H	NA	NA	NA	H	H	NA	NA	H	H	H	NA	NA	A	NA	NA	NA	H
JAX00249353	NA	A	NA	NA	NA	NA	NA	NA	NA	NA	NA	NA	NA	NA	H	H	NA	H	H	NA	NA	H	NA	NA	NA	H	A	A	NA	NA	A	A	NA	NA	NA	H	A	NA	NA	B	B	B	NA	NA	H	NA	NA	NA	A
JAX00249409	NA	A	NA	NA	NA	NA	NA	NA	NA	NA	NA	NA	NA	NA	H	H	NA	H	H	NA	NA	H	NA	NA	NA	H	A	A	NA	NA	A	A	NA	NA	NA	H	A	NA	NA	B	B	B	NA	NA	H	NA	NA	NA	A
JAX00249676	NA	B	NA	NA	NA	NA	NA	NA	NA	NA	NA	NA	NA	NA	H	H	NA	H	H	NA	NA	H	NA	NA	NA	H	B	B	NA	NA	B	B	NA	NA	NA	H	B	NA	NA	A	A	A	NA	NA	H	NA	NA	NA	B
JAX00250166	NA	A	NA	NA	NA	NA	NA	NA	NA	NA	NA	NA	NA	NA	H	H	NA	H	H	NA	NA	H	NA	NA	NA	H	A	A	NA	NA	A	A	NA	NA	NA	H	A	NA	NA	B	B	B	NA	NA	H	NA	NA	NA	A
JAX00250381	NA	A	NA	NA	NA	NA	NA	NA	NA	NA	NA	NA	NA	NA	H	H	NA	H	H	NA	NA	H	NA	NA	NA	H	A	A	NA	NA	A	A	NA	NA	NA	H	A	NA	NA	B	B	B	NA	NA	H	NA	NA	NA	A
JAX00250627	NA	B	NA	NA	NA	NA	NA	NA	NA	NA	NA	NA	NA	NA	H	H	NA	H	H	NA	NA	H	NA	NA	NA	H	B	B	NA	NA	B	B	NA	NA	NA	H	B	NA	NA	A	A	A	NA	NA	H	NA	NA	NA	B
JAX00250762	NA	A	NA	NA	NA	NA	NA	NA	NA	NA	NA	NA	NA	NA	H	H	NA	H	H	NA	NA	H	NA	NA	NA	H	A	A	NA	NA	A	A	NA	NA	NA	H	A	NA	NA	B	B	B	NA	NA	H	NA	NA	NA	A
JAX00250797	NA	A	NA	NA	NA	NA	NA	NA	NA	NA	NA	NA	NA	NA	H	H	NA	H	H	NA	NA	H	NA	NA	NA	H	A	A	NA	NA	A	A	NA	NA	NA	H	A	NA	NA	B	B	B	NA	NA	H	NA	NA	NA	A
JAX00250823	NA	A	NA	NA	NA	NA	NA	NA	NA	NA	NA	NA	NA	NA	H	H	NA	H	H	NA	NA	H	NA	NA	NA	H	A	A	NA	NA	A	A	NA	NA	NA	H	A	NA	NA	B	B	B	NA	NA	H	NA	NA	NA	A
JAX00250849	NA	A	NA	NA	NA	NA	NA	NA	NA	NA	NA	NA	NA	NA	H	H	NA	H	H	NA	NA	H	NA	NA	NA	H	A	A	NA	NA	A	A	NA	NA	NA	H	A	NA	NA	B	B	B	NA	NA	H	NA	NA	NA	A
JAX00255569	NA	H	NA	NA	NA	NA	NA	NA	NA	NA	NA	NA	NA	NA	H	H	NA	H	H	NA	NA	H	NA	NA	NA	A	H	H	NA	NA	H	H	NA	NA	NA	A	B	NA	NA	A	A	H	NA	NA	A	NA	NA	NA	H
JAX00255712	NA	H	NA	NA	NA	NA	NA	NA	NA	NA	NA	NA	NA	NA	H	H	NA	H	H	NA	NA	H	NA	NA	NA	A	H	H	NA	NA	H	H	NA	NA	NA	A	B	NA	NA	A	A	H	NA	NA	A	NA	NA	NA	H
JAX00256003	NA	H	NA	NA	NA	NA	NA	NA	NA	NA	NA	NA	NA	NA	H	H	NA	B	H	NA	NA	A	NA	NA	NA	H	H	H	NA	NA	H	H	NA	NA	NA	A	B	NA	NA	A	A	A	NA	NA	A	NA	NA	NA	H
JAX00256137	NA	H	NA	NA	NA	NA	NA	NA	NA	NA	NA	NA	NA	NA	H	H	NA	B	H	NA	NA	A	NA	NA	NA	H	H	H	NA	NA	H	H	NA	NA	NA	A	B	NA	NA	A	A	A	NA	NA	A	NA	NA	NA	H
JAX00256217	NA	H	NA	NA	NA	NA	NA	NA	NA	NA	NA	NA	NA	NA	H	H	NA	A	H	NA	NA	B	NA	NA	NA	H	H	H	NA	NA	H	H	NA	NA	NA	B	A	NA	NA	B	B	B	NA	NA	B	NA	NA	NA	H
JAX00256220	NA	H	NA	NA	NA	NA	NA	NA	NA	NA	NA	NA	NA	NA	H	H	NA	B	H	NA	NA	A	NA	NA	NA	H	H	H	NA	NA	H	H	NA	NA	NA	A	B	NA	NA	A	A	A	NA	NA	A	NA	NA	NA	H
JAX00256731	NA	H	NA	NA	NA	NA	NA	NA	NA	NA	NA	NA	NA	NA	H	H	NA	A	H	NA	NA	B	NA	NA	NA	H	H	H	NA	NA	H	H	NA	NA	NA	B	A	NA	NA	B	B	B	NA	NA	B	NA	NA	NA	H
JAX00256902	NA	H	NA	NA	NA	NA	NA	NA	NA	NA	NA	NA	NA	NA	H	H	NA	B	H	NA	NA	A	NA	NA	NA	H	H	H	NA	NA	H	H	NA	NA	NA	A	B	NA	NA	A	A	A	NA	NA	A	NA	NA	NA	H
JAX00256906	NA	H	NA	NA	NA	NA	NA	NA	NA	NA	NA	NA	NA	NA	H	H	NA	B	H	NA	NA	A	NA	NA	NA	H	H	H	NA	NA	H	H	NA	NA	NA	A	B	NA	NA	A	A	A	NA	NA	A	NA	NA	NA	H
JAX00257150	NA	H	NA	NA	NA	NA	NA	NA	NA	NA	NA	NA	NA	NA	H	H	NA	A	H	NA	NA	B	NA	NA	NA	H	H	H	NA	NA	H	H	NA	NA	NA	B	A	NA	NA	B	B	B	NA	NA	B	NA	NA	NA	H
JAX00257196	NA	H	NA	NA	NA	NA	NA	NA	NA	NA	NA	NA	NA	NA	H	H	NA	A	H	NA	NA	B	NA	NA	NA	H	H	H	NA	NA	H	H	NA	NA	NA	H	A	NA	NA	B	B	B	NA	NA	B	NA	NA	NA	H
JAX00257270	NA	H	NA	NA	NA	NA	NA	NA	NA	NA	NA	NA	NA	NA	H	H	NA	B	H	NA	NA	A	NA	NA	NA	H	H	H	NA	NA	H	H	NA	NA	NA	H	B	NA	NA	A	A	A	NA	NA	A	NA	NA	NA	H
JAX00257460	NA	H	NA	NA	NA	NA	NA	NA	NA	NA	NA	NA	NA	NA	A	A	NA	A	H	NA	NA	B	NA	NA	NA	A	A	H	NA	NA	H	H	NA	NA	NA	H	A	NA	NA	H	H	B	NA	NA	B	NA	NA	NA	H
JAX00257548	NA	H	NA	NA	NA	NA	NA	NA	NA	NA	NA	NA	NA	NA	A	A	NA	A	H	NA	NA	B	NA	NA	NA	A	A	H	NA	NA	A	A	NA	NA	NA	H	A	NA	NA	H	H	B	NA	NA	B	NA	NA	NA	H
JAX00257829	NA	H	NA	NA	NA	NA	NA	NA	NA	NA	NA	NA	NA	NA	A	A	NA	A	H	NA	NA	B	NA	NA	NA	A	H	B	NA	NA	A	A	NA	NA	NA	H	H	NA	NA	H	H	B	NA	NA	B	NA	NA	NA	H
JAX00258190	NA	H	NA	NA	NA	NA	NA	NA	NA	NA	NA	NA	NA	NA	B	B	NA	B	H	NA	NA	A	NA	NA	NA	B	H	A	NA	NA	B	B	NA	NA	NA	A	H	NA	NA	H	H	A	NA	NA	A	NA	NA	NA	H
JAX00258398	NA	H	NA	NA	NA	NA	NA	NA	NA	NA	NA	NA	NA	NA	A	A	NA	A	A	NA	NA	B	NA	NA	NA	A	H	B	NA	NA	A	A	NA	NA	NA	B	H	NA	NA	H	H	B	NA	NA	H	NA	NA	NA	H
JAX00258398q	NA	H	NA	NA	NA	NA	NA	NA	NA	NA	NA	NA	NA	NA	A	A	NA	A	A	NA	NA	B	NA	NA	NA	A	H	B	NA	NA	A	A	NA	NA	NA	B	H	NA	NA	H	H	B	NA	NA	H	NA	NA	NA	H
JAX00258427	NA	H	NA	NA	NA	NA	NA	NA	NA	NA	NA	NA	NA	NA	B	B	NA	B	B	NA	NA	A	NA	NA	NA	B	H	A	NA	NA	B	B	NA	NA	NA	A	H	NA	NA	H	H	A	NA	NA	H	NA	NA	NA	H
JAX00259445	NA	H	NA	NA	NA	NA	NA	NA	NA	NA	NA	NA	NA	NA	B	B	NA	B	B	NA	NA	A	NA	NA	NA	B	H	A	NA	NA	H	H	NA	NA	NA	A	H	NA	NA	H	H	A	NA	NA	H	NA	NA	NA	H
JAX00259498	NA	H	NA	NA	NA	NA	NA	NA	NA	NA	NA	NA	NA	NA	B	B	NA	B	B	NA	NA	A	NA	NA	NA	B	H	A	NA	NA	H	H	NA	NA	NA	A	H	NA	NA	H	H	A	NA	NA	H	NA	NA	NA	H
JAX00259541	NA	H	NA	NA	NA	NA	NA	NA	NA	NA	NA	NA	NA	NA	A	A	NA	A	A	NA	NA	B	NA	NA	NA	A	H	B	NA	NA	H	H	NA	NA	NA	B	H	NA	NA	H	H	B	NA	NA	H	NA	NA	NA	H
JAX00259704	NA	H	NA	NA	NA	NA	NA	NA	NA	NA	NA	NA	NA	NA	A	A	NA	A	A	NA	NA	B	NA	NA	NA	A	H	B	NA	NA	H	H	NA	NA	NA	B	H	NA	NA	H	H	B	NA	NA	B	NA	NA	NA	H
JAX00267931	NA	H	NA	NA	NA	NA	NA	NA	NA	NA	NA	NA	NA	NA	B	B	NA	H	H	NA	NA	A	NA	NA	NA	H	A	H	NA	NA	H	H	NA	NA	NA	A	A	NA	NA	B	B	B	NA	NA	H	NA	NA	NA	H
JAX00267975	NA	H	NA	NA	NA	NA	NA	NA	NA	NA	NA	NA	NA	NA	A	A	NA	H	H	NA	NA	B	NA	NA	NA	H	B	H	NA	NA	H	H	NA	NA	NA	B	B	NA	NA	A	A	A	NA	NA	H	NA	NA	NA	H
JAX00268041	NA	H	NA	NA	NA	NA	NA	NA	NA	NA	NA	NA	NA	NA	B	B	NA	H	H	NA	NA	A	NA	NA	NA	H	A	H	NA	NA	H	H	NA	NA	NA	A	A	NA	NA	B	B	B	NA	NA	H	NA	NA	NA	H
JAX00269020	NA	H	NA	NA	NA	NA	NA	NA	NA	NA	NA	NA	NA	NA	H	H	NA	H	H	NA	NA	H	NA	NA	NA	H	B	H	NA	NA	H	H	NA	NA	NA	B	B	NA	NA	A	A	A	NA	NA	H	NA	NA	NA	H
JAX00269145	NA	H	NA	NA	NA	NA	NA	NA	NA	NA	NA	NA	NA	NA	H	H	NA	H	H	NA	NA	H	NA	NA	NA	H	H	A	NA	NA	H	H	NA	NA	NA	B	B	NA	NA	A	A	A	NA	NA	H	NA	NA	NA	H
JAX00269145r	NA	H	NA	NA	NA	NA	NA	NA	NA	NA	NA	NA	NA	NA	H	H	NA	H	H	NA	NA	H	NA	NA	NA	H	H	A	NA	NA	H	H	NA	NA	NA	B	B	NA	NA	A	A	A	NA	NA	H	NA	NA	NA	H
JAX00269487	NA	H	NA	NA	NA	NA	NA	NA	NA	NA	NA	NA	NA	NA	H	H	NA	H	H	NA	NA	H	NA	NA	NA	H	H	B	NA	NA	H	H	NA	NA	NA	A	A	NA	NA	B	B	B	NA	NA	B	NA	NA	NA	B
JAX00269501	NA	H	NA	NA	NA	NA	NA	NA	NA	NA	NA	NA	NA	NA	H	H	NA	H	H	NA	NA	H	NA	NA	NA	H	H	B	NA	NA	H	H	NA	NA	NA	A	A	NA	NA	B	B	B	NA	NA	B	NA	NA	NA	B
JAX00275064	NA	H	NA	NA	NA	NA	NA	NA	NA	NA	NA	NA	NA	NA	H	H	NA	B	B	NA	NA	H	NA	NA	NA	B	H	B	NA	NA	H	H	NA	NA	NA	H	H	NA	NA	H	H	H	NA	NA	B	NA	NA	NA	H
JAX00276067	NA	A	NA	NA	NA	NA	NA	NA	NA	NA	NA	NA	NA	NA	H	H	NA	B	B	NA	NA	A	NA	NA	NA	B	H	B	NA	NA	A	A	NA	NA	NA	H	H	NA	NA	H	H	H	NA	NA	B	NA	NA	NA	A
JAX00276105	NA	B	NA	NA	NA	NA	NA	NA	NA	NA	NA	NA	NA	NA	H	H	NA	A	A	NA	NA	B	NA	NA	NA	A	H	A	NA	NA	B	B	NA	NA	NA	H	H	NA	NA	H	H	H	NA	NA	A	NA	NA	NA	B
JAX00276258	NA	A	NA	NA	NA	NA	NA	NA	NA	NA	NA	NA	NA	NA	H	H	NA	B	B	NA	NA	A	NA	NA	NA	B	H	B	NA	NA	A	A	NA	NA	NA	H	H	NA	NA	H	H	H	NA	NA	B	NA	NA	NA	A
JAX00276263	NA	B	NA	NA	NA	NA	NA	NA	NA	NA	NA	NA	NA	NA	H	H	NA	A	A	NA	NA	B	NA	NA	NA	A	H	A	NA	NA	B	B	NA	NA	NA	H	H	NA	NA	H	H	H	NA	NA	A	NA	NA	NA	B
JAX00276627	NA	A	NA	NA	NA	NA	NA	NA	NA	NA	NA	NA	NA	NA	H	H	NA	H	H	NA	NA	A	NA	NA	NA	H	H	H	NA	NA	A	A	NA	NA	NA	NA	H	NA	NA	H	H	H	NA	NA	B	NA	NA	NA	A
JAX00276631	NA	A	NA	NA	NA	NA	NA	NA	NA	NA	NA	NA	NA	NA	H	H	NA	H	H	NA	NA	A	NA	NA	NA	H	H	H	NA	NA	A	A	NA	NA	NA	H	H	NA	NA	H	H	H	NA	NA	B	NA	NA	NA	A
JAX00276686	NA	A	NA	NA	NA	NA	NA	NA	NA	NA	NA	NA	NA	NA	H	H	NA	H	H	NA	NA	A	NA	NA	NA	H	H	H	NA	NA	A	A	NA	NA	NA	H	H	NA	NA	H	H	H	NA	NA	B	NA	NA	NA	A
JAX00276824	NA	B	NA	NA	NA	NA	NA	NA	NA	NA	NA	NA	NA	NA	H	H	NA	H	H	NA	NA	B	NA	NA	NA	H	H	H	NA	NA	B	B	NA	NA	NA	H	H	NA	NA	H	H	H	NA	NA	A	NA	NA	NA	B
JAX00276948	NA	B	NA	NA	NA	NA	NA	NA	NA	NA	NA	NA	NA	NA	H	H	NA	H	H	NA	NA	B	NA	NA	NA	H	H	H	NA	NA	B	B	NA	NA	NA	H	H	NA	NA	H	H	H	NA	NA	A	NA	NA	NA	B
JAX00277072	NA	A	NA	NA	NA	NA	NA	NA	NA	NA	NA	NA	NA	NA	H	H	NA	H	H	NA	NA	A	NA	NA	NA	H	H	H	NA	NA	A	A	NA	NA	NA	H	H	NA	NA	H	H	H	NA	NA	B	NA	NA	NA	A
JAX00277075	NA	A	NA	NA	NA	NA	NA	NA	NA	NA	NA	NA	NA	NA	H	H	NA	H	H	NA	NA	A	NA	NA	NA	H	H	H	NA	NA	A	A	NA	NA	NA	H	H	NA	NA	H	H	H	NA	NA	B	NA	NA	NA	A
JAX00283964	NA	H	NA	NA	NA	NA	NA	NA	NA	NA	NA	NA	NA	NA	H	A	NA	B	B	NA	NA	B	NA	NA	NA	B	H	B	NA	NA	H	H	NA	NA	NA	H	H	NA	NA	B	B	H	NA	NA	A	NA	NA	NA	B
JAX00283965	NA	H	NA	NA	NA	NA	NA	NA	NA	NA	NA	NA	NA	NA	H	B	NA	A	A	NA	NA	A	NA	NA	NA	A	H	A	NA	NA	H	H	NA	NA	NA	H	H	NA	NA	A	A	H	NA	NA	B	NA	NA	NA	A
JAX00284019	NA	H	NA	NA	NA	NA	NA	NA	NA	NA	NA	NA	NA	NA	H	B	NA	A	A	NA	NA	A	NA	NA	NA	A	H	A	NA	NA	H	H	NA	NA	NA	H	H	NA	NA	A	A	H	NA	NA	B	NA	NA	NA	A
JAX00286098	NA	A	NA	NA	NA	NA	NA	NA	NA	NA	NA	NA	NA	NA	A	A	NA	B	B	NA	NA	B	NA	NA	NA	B	H	B	NA	NA	B	B	NA	NA	NA	B	H	NA	NA	B	B	A	NA	NA	H	NA	NA	NA	B
JAX00286108	NA	A	NA	NA	NA	NA	NA	NA	NA	NA	NA	NA	NA	NA	A	A	NA	B	B	NA	NA	B	NA	NA	NA	B	H	B	NA	NA	B	B	NA	NA	NA	B	H	NA	NA	B	B	A	NA	NA	H	NA	NA	NA	B
JAX00286243	NA	B	NA	NA	NA	NA	NA	NA	NA	NA	NA	NA	NA	NA	B	B	NA	A	A	NA	NA	A	NA	NA	NA	A	H	A	NA	NA	A	A	NA	NA	NA	A	H	NA	NA	A	A	B	NA	NA	H	NA	NA	NA	A
JAX00286264	NA	A	NA	NA	NA	NA	NA	NA	NA	NA	NA	NA	NA	NA	A	A	NA	B	B	NA	NA	B	NA	NA	NA	B	H	B	NA	NA	B	B	NA	NA	NA	B	H	NA	NA	B	B	A	NA	NA	H	NA	NA	NA	B
JAX00286813	NA	A	NA	NA	NA	NA	NA	NA	NA	NA	NA	NA	NA	NA	A	A	NA	B	B	NA	NA	B	NA	NA	NA	B	H	B	NA	NA	B	B	NA	NA	NA	B	H	NA	NA	B	B	A	NA	NA	H	NA	NA	NA	B
JAX00286970	NA	B	NA	NA	NA	NA	NA	NA	NA	NA	NA	NA	NA	NA	B	B	NA	A	A	NA	NA	A	NA	NA	NA	A	H	A	NA	NA	A	A	NA	NA	NA	A	A	NA	NA	A	A	B	NA	NA	H	NA	NA	NA	A
JAX00287609	NA	H	NA	NA	NA	NA	NA	NA	NA	NA	NA	NA	NA	NA	B	B	NA	A	A	NA	NA	H	NA	NA	NA	A	A	A	NA	NA	A	A	NA	NA	NA	A	A	NA	NA	A	A	B	NA	NA	H	NA	NA	NA	H
JAX00300550	NA	B	NA	NA	NA	NA	NA	NA	NA	NA	NA	NA	NA	NA	H	B	NA	A	A	NA	NA	A	NA	NA	NA	A	A	A	NA	NA	A	A	NA	NA	NA	A	A	NA	NA	H	H	H	NA	NA	H	NA	NA	NA	B
JAX00301350	NA	A	NA	NA	NA	NA	NA	NA	NA	NA	NA	NA	NA	NA	H	H	NA	H	H	NA	NA	B	NA	NA	NA	B	B	B	NA	NA	B	B	NA	NA	NA	B	H	NA	NA	B	H	H	NA	NA	H	NA	NA	NA	A
JAX00304184	NA	B	NA	NA	NA	NA	NA	NA	NA	NA	NA	NA	NA	NA	A	H	NA	A	B	NA	NA	H	NA	NA	NA	A	A	B	NA	NA	H	H	NA	NA	NA	A	B	NA	NA	H	B	H	NA	NA	H	NA	NA	NA	B
JAX00309375	NA	H	NA	NA	NA	NA	NA	NA	NA	NA	NA	NA	NA	NA	H	H	NA	H	B	NA	NA	A	NA	NA	NA	H	H	H	NA	NA	H	H	NA	NA	NA	H	H	NA	NA	A	A	A	NA	NA	A	NA	NA	NA	B
JAX00309403	NA	H	NA	NA	NA	NA	NA	NA	NA	NA	NA	NA	NA	NA	H	H	NA	H	A	NA	NA	B	NA	NA	NA	H	H	H	NA	NA	H	H	NA	NA	NA	H	H	NA	NA	B	B	B	NA	NA	B	NA	NA	NA	A
JAX00309414	NA	H	NA	NA	NA	NA	NA	NA	NA	NA	NA	NA	NA	NA	H	H	NA	H	B	NA	NA	A	NA	NA	NA	H	H	H	NA	NA	H	H	NA	NA	NA	H	H	NA	NA	A	A	A	NA	NA	A	NA	NA	NA	B
JAX00309681	NA	H	NA	NA	NA	NA	NA	NA	NA	NA	NA	NA	NA	NA	H	H	NA	H	B	NA	NA	A	NA	NA	NA	H	H	H	NA	NA	H	H	NA	NA	NA	H	H	NA	NA	A	A	A	NA	NA	A	NA	NA	NA	B
JAX00310445	NA	H	NA	NA	NA	NA	NA	NA	NA	NA	NA	NA	NA	NA	H	H	NA	A	B	NA	NA	A	NA	NA	NA	H	H	H	NA	NA	H	H	NA	NA	NA	A	A	NA	NA	A	A	A	NA	NA	A	NA	NA	NA	B
JAX00322485	NA	B	NA	NA	NA	NA	NA	NA	NA	NA	NA	NA	NA	NA	B	B	NA	H	H	NA	NA	H	NA	NA	NA	H	H	H	NA	NA	H	H	NA	NA	NA	A	A	NA	NA	A	A	A	NA	NA	H	NA	NA	NA	B
JAX00322579	NA	B	NA	NA	NA	NA	NA	NA	NA	NA	NA	NA	NA	NA	B	B	NA	H	H	NA	NA	H	NA	NA	NA	H	H	H	NA	NA	H	H	NA	NA	NA	A	A	NA	NA	A	A	A	NA	NA	H	NA	NA	NA	B
JAX00323080	NA	NA	NA	NA	NA	NA	NA	NA	NA	NA	NA	NA	NA	NA	NA	A	NA	H	H	NA	NA	H	NA	NA	NA	H	A	H	NA	NA	H	H	NA	NA	NA	B	B	NA	NA	B	B	B	NA	NA	H	NA	NA	NA	A
JAX00324975	NA	H	NA	NA	NA	NA	NA	NA	NA	NA	NA	NA	NA	NA	B	B	NA	A	H	NA	NA	H	NA	NA	NA	A	A	A	NA	NA	A	H	NA	NA	NA	A	A	NA	NA	H	H	H	NA	NA	A	NA	NA	NA	H
JAX00324986	NA	H	NA	NA	NA	NA	NA	NA	NA	NA	NA	NA	NA	NA	B	B	NA	A	H	NA	NA	H	NA	NA	NA	A	A	A	NA	NA	A	H	NA	NA	NA	A	A	NA	NA	H	H	H	NA	NA	A	NA	NA	NA	H
JAX00324994	NA	H	NA	NA	NA	NA	NA	NA	NA	NA	NA	NA	NA	NA	A	A	NA	B	H	NA	NA	H	NA	NA	NA	B	B	B	NA	NA	B	H	NA	NA	NA	B	B	NA	NA	H	H	H	NA	NA	B	NA	NA	NA	H
JAX00325144	NA	H	NA	NA	NA	NA	NA	NA	NA	NA	NA	NA	NA	NA	B	B	NA	A	H	NA	NA	H	NA	NA	NA	A	A	A	NA	NA	A	H	NA	NA	NA	A	A	NA	NA	H	H	H	NA	NA	A	NA	NA	NA	H
JAX00325157	NA	H	NA	NA	NA	NA	NA	NA	NA	NA	NA	NA	NA	NA	B	B	NA	A	H	NA	NA	H	NA	NA	NA	A	A	A	NA	NA	A	H	NA	NA	NA	A	A	NA	NA	H	H	H	NA	NA	A	NA	NA	NA	H
JAX00325175	NA	H	NA	NA	NA	NA	NA	NA	NA	NA	NA	NA	NA	NA	B	B	NA	A	H	NA	NA	H	NA	NA	NA	A	A	A	NA	NA	A	H	NA	NA	NA	A	A	NA	NA	H	H	H	NA	NA	A	NA	NA	NA	H
JAX00326342	NA	H	NA	NA	NA	NA	NA	NA	NA	NA	NA	NA	NA	NA	B	B	NA	B	B	NA	NA	A	NA	NA	NA	H	H	H	NA	NA	A	H	NA	NA	NA	H	H	NA	NA	H	H	H	NA	NA	A	NA	NA	NA	H
JAX00329538	NA	B	NA	NA	NA	NA	NA	NA	NA	NA	NA	NA	NA	NA	B	B	NA	B	B	NA	NA	A	NA	NA	NA	H	H	H	NA	NA	A	H	NA	NA	NA	B	H	NA	NA	B	A	H	NA	NA	B	NA	NA	NA	B
JAX00329581	NA	A	NA	NA	NA	NA	NA	NA	NA	NA	NA	NA	NA	NA	A	A	NA	A	A	NA	NA	B	NA	NA	NA	H	H	H	NA	NA	B	H	NA	NA	NA	A	H	NA	NA	A	B	H	NA	NA	A	NA	NA	NA	A
JAX00329862	NA	B	NA	NA	NA	NA	NA	NA	NA	NA	NA	NA	NA	NA	B	B	NA	B	B	NA	NA	A	NA	NA	NA	H	H	H	NA	NA	A	H	NA	NA	NA	B	H	NA	NA	H	A	H	NA	NA	B	NA	NA	NA	B
JAX00345845	NA	H	NA	NA	NA	NA	NA	NA	NA	NA	NA	NA	NA	NA	H	B	NA	H	H	NA	NA	A	NA	NA	NA	B	H	B	NA	NA	H	B	NA	NA	NA	B	H	NA	NA	B	H	B	NA	NA	B	NA	NA	NA	B
JAX00345858	NA	H	NA	NA	NA	NA	NA	NA	NA	NA	NA	NA	NA	NA	H	B	NA	H	H	NA	NA	A	NA	NA	NA	B	H	B	NA	NA	H	B	NA	NA	NA	B	H	NA	NA	B	H	B	NA	NA	B	NA	NA	NA	B
JAX00345865	NA	H	NA	NA	NA	NA	NA	NA	NA	NA	NA	NA	NA	NA	H	A	NA	H	H	NA	NA	B	NA	NA	NA	A	H	A	NA	NA	H	A	NA	NA	NA	A	H	NA	NA	A	H	A	NA	NA	A	NA	NA	NA	A
JAX00345977	NA	H	NA	NA	NA	NA	NA	NA	NA	NA	NA	NA	NA	NA	H	B	NA	H	H	NA	NA	A	NA	NA	NA	B	H	B	NA	NA	H	B	NA	NA	NA	B	H	NA	NA	B	H	B	NA	NA	B	NA	NA	NA	B
JAX00345986	NA	H	NA	NA	NA	NA	NA	NA	NA	NA	NA	NA	NA	NA	H	A	NA	H	H	NA	NA	B	NA	NA	NA	A	H	A	NA	NA	H	A	NA	NA	NA	A	H	NA	NA	A	H	A	NA	NA	A	NA	NA	NA	A
JAX00346076	NA	H	NA	NA	NA	NA	NA	NA	NA	NA	NA	NA	NA	NA	H	A	NA	H	H	NA	NA	B	NA	NA	NA	A	H	A	NA	NA	H	A	NA	NA	NA	A	H	NA	NA	A	H	A	NA	NA	A	NA	NA	NA	A
JAX00346109	NA	H	NA	NA	NA	NA	NA	NA	NA	NA	NA	NA	NA	NA	H	A	NA	H	H	NA	NA	B	NA	NA	NA	A	H	A	NA	NA	H	A	NA	NA	NA	A	H	NA	NA	A	H	A	NA	NA	A	NA	NA	NA	A
JAX00346153	NA	H	NA	NA	NA	NA	NA	NA	NA	NA	NA	NA	NA	NA	H	A	NA	H	H	NA	NA	B	NA	NA	NA	A	H	A	NA	NA	H	A	NA	NA	NA	A	H	NA	NA	A	H	A	NA	NA	A	NA	NA	NA	A
JAX00346361	NA	H	NA	NA	NA	NA	NA	NA	NA	NA	NA	NA	NA	NA	H	A	NA	H	H	NA	NA	B	NA	NA	NA	A	H	A	NA	NA	H	A	NA	NA	NA	A	H	NA	NA	A	H	A	NA	NA	A	NA	NA	NA	A
JAX00346451	NA	H	NA	NA	NA	NA	NA	NA	NA	NA	NA	NA	NA	NA	H	B	NA	H	H	NA	NA	A	NA	NA	NA	B	H	B	NA	NA	H	B	NA	NA	NA	B	H	NA	NA	B	H	B	NA	NA	B	NA	NA	NA	B
JAX00346457	NA	H	NA	NA	NA	NA	NA	NA	NA	NA	NA	NA	NA	NA	H	A	NA	H	H	NA	NA	B	NA	NA	NA	A	H	A	NA	NA	H	A	NA	NA	NA	A	H	NA	NA	A	H	A	NA	NA	A	NA	NA	NA	A
JAX00346873	NA	H	NA	NA	NA	NA	NA	NA	NA	NA	NA	NA	NA	NA	H	H	NA	H	H	NA	NA	B	NA	NA	NA	A	H	A	NA	NA	B	A	NA	NA	NA	A	H	NA	NA	A	H	A	NA	NA	H	NA	NA	NA	H
JAX00347774	NA	H	NA	NA	NA	NA	NA	NA	NA	NA	NA	NA	NA	NA	H	H	NA	H	H	NA	NA	A	NA	NA	NA	B	H	B	NA	NA	A	B	NA	NA	NA	B	H	NA	NA	B	H	B	NA	NA	H	NA	NA	NA	H
JAX00347797	NA	H	NA	NA	NA	NA	NA	NA	NA	NA	NA	NA	NA	NA	H	H	NA	H	H	NA	NA	A	NA	NA	NA	B	H	B	NA	NA	A	B	NA	NA	NA	B	H	NA	NA	B	H	B	NA	NA	H	NA	NA	NA	H
JAX00347871	NA	H	NA	NA	NA	NA	NA	NA	NA	NA	NA	NA	NA	NA	H	H	NA	H	H	NA	NA	B	NA	NA	NA	A	H	A	NA	NA	B	A	NA	NA	NA	A	H	NA	NA	A	H	A	NA	NA	H	NA	NA	NA	H
JAX00348203	NA	H	NA	NA	NA	NA	NA	NA	NA	NA	NA	NA	NA	NA	H	H	NA	H	H	NA	NA	B	NA	NA	NA	A	H	A	NA	NA	B	A	NA	NA	NA	A	H	NA	NA	A	H	A	NA	NA	H	NA	NA	NA	H
JAX00348674	NA	H	NA	NA	NA	NA	NA	NA	NA	NA	NA	NA	NA	NA	H	H	NA	H	H	NA	NA	A	NA	NA	NA	B	H	B	NA	NA	A	B	NA	NA	NA	B	H	NA	NA	B	H	B	NA	NA	H	NA	NA	NA	H
JAX00367079	NA	A	NA	NA	NA	NA	NA	NA	NA	NA	NA	NA	NA	NA	H	A	NA	H	H	NA	NA	A	NA	NA	NA	H	H	H	NA	NA	H	A	NA	NA	NA	A	A	NA	NA	A	A	A	NA	NA	A	NA	NA	NA	A
JAX00367115	NA	A	NA	NA	NA	NA	NA	NA	NA	NA	NA	NA	NA	NA	H	A	NA	H	H	NA	NA	A	NA	NA	NA	H	H	H	NA	NA	H	A	NA	NA	NA	A	A	NA	NA	A	A	A	NA	NA	A	NA	NA	NA	A
JAX00367120	NA	B	NA	NA	NA	NA	NA	NA	NA	NA	NA	NA	NA	NA	H	B	NA	H	H	NA	NA	B	NA	NA	NA	H	H	H	NA	NA	H	B	NA	NA	NA	B	B	NA	NA	B	B	B	NA	NA	B	NA	NA	NA	B
JAX00367120r	NA	B	NA	NA	NA	NA	NA	NA	NA	NA	NA	NA	NA	NA	H	B	NA	H	H	NA	NA	B	NA	NA	NA	H	H	H	NA	NA	H	B	NA	NA	NA	B	B	NA	NA	B	B	B	NA	NA	B	NA	NA	NA	B
JAX00367130	NA	A	NA	NA	NA	NA	NA	NA	NA	NA	NA	NA	NA	NA	H	A	NA	H	H	NA	NA	A	NA	NA	NA	H	H	H	NA	NA	H	A	NA	NA	NA	A	A	NA	NA	A	A	A	NA	NA	A	NA	NA	NA	A
JAX00367173	NA	A	NA	NA	NA	NA	NA	NA	NA	NA	NA	NA	NA	NA	H	A	NA	H	H	NA	NA	A	NA	NA	NA	H	H	H	NA	NA	H	A	NA	NA	NA	A	A	NA	NA	A	A	A	NA	NA	A	NA	NA	NA	A
JAX00370930	NA	B	NA	NA	NA	NA	NA	NA	NA	NA	NA	NA	NA	NA	B	B	NA	H	B	NA	NA	B	NA	NA	NA	H	H	A	NA	NA	A	H	NA	NA	NA	A	H	NA	NA	H	A	A	NA	NA	A	NA	NA	NA	H
JAX00371000	NA	A	NA	NA	NA	NA	NA	NA	NA	NA	NA	NA	NA	NA	A	A	NA	H	A	NA	NA	A	NA	NA	NA	H	H	B	NA	NA	B	H	NA	NA	NA	B	H	NA	NA	H	B	B	NA	NA	B	NA	NA	NA	H
JAX00371998	NA	H	NA	NA	NA	NA	NA	NA	NA	NA	NA	NA	NA	NA	B	A	NA	H	H	NA	NA	A	NA	NA	NA	H	H	B	NA	NA	B	H	NA	NA	NA	H	H	NA	NA	B	B	B	NA	NA	B	NA	NA	NA	H
JAX00377148	NA	H	NA	NA	NA	NA	NA	NA	NA	NA	NA	NA	NA	NA	H	H	NA	H	H	NA	NA	H	NA	NA	NA	A	H	A	NA	NA	H	B	NA	NA	NA	H	B	NA	NA	H	A	A	NA	NA	H	NA	NA	NA	A
JAX00377199	NA	H	NA	NA	NA	NA	NA	NA	NA	NA	NA	NA	NA	NA	H	H	NA	H	H	NA	NA	H	NA	NA	NA	A	H	A	NA	NA	H	B	NA	NA	NA	H	B	NA	NA	H	A	A	NA	NA	H	NA	NA	NA	A
JAX00377531	NA	H	NA	NA	NA	NA	NA	NA	NA	NA	NA	NA	NA	NA	H	H	NA	H	H	NA	NA	H	NA	NA	NA	B	H	B	NA	NA	H	A	NA	NA	NA	H	A	NA	NA	H	B	B	NA	NA	H	NA	NA	NA	B
JAX00377550	NA	H	NA	NA	NA	NA	NA	NA	NA	NA	NA	NA	NA	NA	H	H	NA	H	H	NA	NA	H	NA	NA	NA	B	H	B	NA	NA	H	A	NA	NA	NA	H	A	NA	NA	H	B	B	NA	NA	H	NA	NA	NA	B
JAX00378160	NA	H	NA	NA	NA	NA	NA	NA	NA	NA	NA	NA	NA	NA	H	H	NA	H	H	NA	NA	H	NA	NA	NA	A	H	A	NA	NA	H	B	NA	NA	NA	H	B	NA	NA	A	A	A	NA	NA	H	NA	NA	NA	A
JAX00382716	NA	H	NA	NA	NA	NA	NA	NA	NA	NA	NA	NA	NA	NA	H	H	NA	B	B	NA	NA	A	NA	NA	NA	H	H	H	NA	NA	B	B	NA	NA	NA	H	H	NA	NA	A	A	A	NA	NA	H	NA	NA	NA	A
JAX00382744	NA	H	NA	NA	NA	NA	NA	NA	NA	NA	NA	NA	NA	NA	H	H	NA	B	B	NA	NA	A	NA	NA	NA	H	H	H	NA	NA	B	B	NA	NA	NA	H	H	NA	NA	A	A	A	NA	NA	H	NA	NA	NA	A
JAX00383110	NA	H	NA	NA	NA	NA	NA	NA	NA	NA	NA	NA	NA	NA	H	H	NA	B	B	NA	NA	A	NA	NA	NA	H	H	H	NA	NA	B	B	NA	NA	NA	H	H	NA	NA	A	A	A	NA	NA	H	NA	NA	NA	A
JAX00383217	NA	H	NA	NA	NA	NA	NA	NA	NA	NA	NA	NA	NA	NA	H	H	NA	B	B	NA	NA	A	NA	NA	NA	H	H	H	NA	NA	B	B	NA	NA	NA	H	H	NA	NA	A	A	A	NA	NA	H	NA	NA	NA	A
JAX00383234	NA	H	NA	NA	NA	NA	NA	NA	NA	NA	NA	NA	NA	NA	H	H	NA	A	A	NA	NA	B	NA	NA	NA	H	H	H	NA	NA	A	A	NA	NA	NA	H	H	NA	NA	B	B	B	NA	NA	H	NA	NA	NA	B
JAX00383258	NA	H	NA	NA	NA	NA	NA	NA	NA	NA	NA	NA	NA	NA	H	H	NA	B	B	NA	NA	A	NA	NA	NA	H	H	H	NA	NA	B	B	NA	NA	NA	H	H	NA	NA	A	A	A	NA	NA	H	NA	NA	NA	A
JAX00383273	NA	H	NA	NA	NA	NA	NA	NA	NA	NA	NA	NA	NA	NA	H	H	NA	A	A	NA	NA	B	NA	NA	NA	H	H	H	NA	NA	A	A	NA	NA	NA	H	H	NA	NA	B	B	B	NA	NA	H	NA	NA	NA	B
JAX00383296	NA	H	NA	NA	NA	NA	NA	NA	NA	NA	NA	NA	NA	NA	H	H	NA	A	A	NA	NA	B	NA	NA	NA	H	H	H	NA	NA	A	A	NA	NA	NA	H	H	NA	NA	B	B	B	NA	NA	H	NA	NA	NA	B
JAX00383310	NA	H	NA	NA	NA	NA	NA	NA	NA	NA	NA	NA	NA	NA	H	H	NA	B	B	NA	NA	A	NA	NA	NA	H	H	H	NA	NA	B	B	NA	NA	NA	H	H	NA	NA	A	A	A	NA	NA	H	NA	NA	NA	A
JAX00383319	NA	H	NA	NA	NA	NA	NA	NA	NA	NA	NA	NA	NA	NA	H	H	NA	B	B	NA	NA	A	NA	NA	NA	H	H	H	NA	NA	B	B	NA	NA	NA	H	H	NA	NA	A	A	A	NA	NA	H	NA	NA	NA	A
JAX00383546	NA	H	NA	NA	NA	NA	NA	NA	NA	NA	NA	NA	NA	NA	H	H	NA	A	A	NA	NA	B	NA	NA	NA	H	H	H	NA	NA	A	A	NA	NA	NA	H	H	NA	NA	B	B	B	NA	NA	H	NA	NA	NA	B
JAX00383555	NA	H	NA	NA	NA	NA	NA	NA	NA	NA	NA	NA	NA	NA	H	H	NA	A	A	NA	NA	B	NA	NA	NA	H	H	H	NA	NA	A	A	NA	NA	NA	H	H	NA	NA	B	B	B	NA	NA	H	NA	NA	NA	B
JAX00383557	NA	H	NA	NA	NA	NA	NA	NA	NA	NA	NA	NA	NA	NA	H	H	NA	B	B	NA	NA	A	NA	NA	NA	H	H	H	NA	NA	B	B	NA	NA	NA	H	H	NA	NA	A	A	A	NA	NA	H	NA	NA	NA	A
JAX00383596	NA	H	NA	NA	NA	NA	NA	NA	NA	NA	NA	NA	NA	NA	H	H	NA	B	B	NA	NA	A	NA	NA	NA	H	H	H	NA	NA	B	B	NA	NA	NA	H	H	NA	NA	A	A	A	NA	NA	H	NA	NA	NA	A
JAX00383617	NA	H	NA	NA	NA	NA	NA	NA	NA	NA	NA	NA	NA	NA	H	H	NA	B	B	NA	NA	A	NA	NA	NA	H	H	H	NA	NA	B	B	NA	NA	NA	H	H	NA	NA	A	A	A	NA	NA	H	NA	NA	NA	A
JAX00383991	NA	H	NA	NA	NA	NA	NA	NA	NA	NA	NA	NA	NA	NA	H	H	NA	B	B	NA	NA	A	NA	NA	NA	H	H	H	NA	NA	B	B	NA	NA	NA	H	H	NA	NA	A	A	A	NA	NA	H	NA	NA	NA	A
JAX00383991r	NA	H	NA	NA	NA	NA	NA	NA	NA	NA	NA	NA	NA	NA	H	H	NA	B	B	NA	NA	A	NA	NA	NA	H	H	H	NA	NA	B	B	NA	NA	NA	H	H	NA	NA	A	A	A	NA	NA	H	NA	NA	NA	A
JAX00384179	NA	H	NA	NA	NA	NA	NA	NA	NA	NA	NA	NA	NA	NA	H	H	NA	B	B	NA	NA	A	NA	NA	NA	H	H	H	NA	NA	B	B	NA	NA	NA	H	H	NA	NA	A	A	A	NA	NA	H	NA	NA	NA	A
JAX00384188	NA	H	NA	NA	NA	NA	NA	NA	NA	NA	NA	NA	NA	NA	H	H	NA	A	A	NA	NA	B	NA	NA	NA	H	H	H	NA	NA	A	A	NA	NA	NA	H	H	NA	NA	B	B	B	NA	NA	H	NA	NA	NA	B
JAX00384381	NA	H	NA	NA	NA	NA	NA	NA	NA	NA	NA	NA	NA	NA	B	H	NA	A	A	NA	NA	B	NA	NA	NA	H	H	H	NA	NA	A	A	NA	NA	NA	H	H	NA	NA	B	B	B	NA	NA	H	NA	NA	NA	B
JAX00384395	NA	H	NA	NA	NA	NA	NA	NA	NA	NA	NA	NA	NA	NA	B	H	NA	A	A	NA	NA	B	NA	NA	NA	H	H	H	NA	NA	A	A	NA	NA	NA	H	H	NA	NA	B	B	B	NA	NA	H	NA	NA	NA	B
JAX00384434	NA	H	NA	NA	NA	NA	NA	NA	NA	NA	NA	NA	NA	NA	A	H	NA	B	B	NA	NA	A	NA	NA	NA	H	H	H	NA	NA	B	B	NA	NA	NA	H	H	NA	NA	A	A	A	NA	NA	H	NA	NA	NA	A
JAX00384560	NA	H	NA	NA	NA	NA	NA	NA	NA	NA	NA	NA	NA	NA	A	H	NA	B	B	NA	NA	A	NA	NA	NA	H	H	H	NA	NA	B	B	NA	NA	NA	B	H	NA	NA	A	A	A	NA	NA	H	NA	NA	NA	A
JAX00384575	NA	H	NA	NA	NA	NA	NA	NA	NA	NA	NA	NA	NA	NA	B	H	NA	A	A	NA	NA	B	NA	NA	NA	H	H	H	NA	NA	A	A	NA	NA	NA	A	H	NA	NA	B	B	B	NA	NA	H	NA	NA	NA	B
JAX00384592	NA	H	NA	NA	NA	NA	NA	NA	NA	NA	NA	NA	NA	NA	A	H	NA	B	B	NA	NA	A	NA	NA	NA	H	H	H	NA	NA	B	B	NA	NA	NA	B	H	NA	NA	A	A	A	NA	NA	H	NA	NA	NA	A
JAX00384595	NA	H	NA	NA	NA	NA	NA	NA	NA	NA	NA	NA	NA	NA	B	H	NA	A	A	NA	NA	B	NA	NA	NA	H	H	H	NA	NA	A	A	NA	NA	NA	A	H	NA	NA	B	B	B	NA	NA	H	NA	NA	NA	B
JAX00384612	NA	H	NA	NA	NA	NA	NA	NA	NA	NA	NA	NA	NA	NA	B	H	NA	A	A	NA	NA	B	NA	NA	NA	H	H	H	NA	NA	A	A	NA	NA	NA	A	H	NA	NA	B	B	B	NA	NA	H	NA	NA	NA	B
JAX00384629	NA	H	NA	NA	NA	NA	NA	NA	NA	NA	NA	NA	NA	NA	B	H	NA	A	A	NA	NA	B	NA	NA	NA	H	H	H	NA	NA	A	A	NA	NA	NA	A	H	NA	NA	B	B	B	NA	NA	H	NA	NA	NA	B
JAX00384665	NA	H	NA	NA	NA	NA	NA	NA	NA	NA	NA	NA	NA	NA	A	H	NA	B	B	NA	NA	A	NA	NA	NA	H	H	H	NA	NA	B	B	NA	NA	NA	B	H	NA	NA	A	A	A	NA	NA	H	NA	NA	NA	A
JAX00384752	NA	H	NA	NA	NA	NA	NA	NA	NA	NA	NA	NA	NA	NA	B	H	NA	A	A	NA	NA	B	NA	NA	NA	H	H	H	NA	NA	A	A	NA	NA	NA	A	H	NA	NA	B	B	B	NA	NA	H	NA	NA	NA	B
JAX00384798	NA	H	NA	NA	NA	NA	NA	NA	NA	NA	NA	NA	NA	NA	B	H	NA	A	A	NA	NA	B	NA	NA	NA	H	H	H	NA	NA	A	A	NA	NA	NA	A	H	NA	NA	B	B	B	NA	NA	H	NA	NA	NA	B
JAX00384809	NA	H	NA	NA	NA	NA	NA	NA	NA	NA	NA	NA	NA	NA	A	H	NA	B	B	NA	NA	A	NA	NA	NA	H	H	H	NA	NA	B	B	NA	NA	NA	B	H	NA	NA	A	A	A	NA	NA	H	NA	NA	NA	A
JAX00384824	NA	H	NA	NA	NA	NA	NA	NA	NA	NA	NA	NA	NA	NA	B	H	NA	A	A	NA	NA	B	NA	NA	NA	H	H	H	NA	NA	A	A	NA	NA	NA	A	H	NA	NA	B	B	B	NA	NA	H	NA	NA	NA	B
JAX00384875	NA	H	NA	NA	NA	NA	NA	NA	NA	NA	NA	NA	NA	NA	A	H	NA	B	B	NA	NA	A	NA	NA	NA	H	H	H	NA	NA	B	B	NA	NA	NA	B	H	NA	NA	A	A	A	NA	NA	H	NA	NA	NA	A
JAX00384901	NA	H	NA	NA	NA	NA	NA	NA	NA	NA	NA	NA	NA	NA	A	H	NA	B	B	NA	NA	A	NA	NA	NA	H	H	H	NA	NA	B	B	NA	NA	NA	B	H	NA	NA	A	A	A	NA	NA	H	NA	NA	NA	A
JAX00384901r	NA	H	NA	NA	NA	NA	NA	NA	NA	NA	NA	NA	NA	NA	A	H	NA	B	B	NA	NA	A	NA	NA	NA	H	H	H	NA	NA	B	B	NA	NA	NA	B	H	NA	NA	A	A	A	NA	NA	H	NA	NA	NA	A
JAX00384964	NA	H	NA	NA	NA	NA	NA	NA	NA	NA	NA	NA	NA	NA	B	H	NA	A	A	NA	NA	B	NA	NA	NA	H	H	H	NA	NA	A	A	NA	NA	NA	A	H	NA	NA	B	B	B	NA	NA	H	NA	NA	NA	B
JAX00384974	NA	H	NA	NA	NA	NA	NA	NA	NA	NA	NA	NA	NA	NA	A	H	NA	B	B	NA	NA	A	NA	NA	NA	H	H	H	NA	NA	B	B	NA	NA	NA	B	H	NA	NA	A	A	A	NA	NA	H	NA	NA	NA	A
JAX00385204	NA	H	NA	NA	NA	NA	NA	NA	NA	NA	NA	NA	NA	NA	A	H	NA	B	B	NA	NA	A	NA	NA	NA	H	H	H	NA	NA	B	B	NA	NA	NA	B	H	NA	NA	A	A	H	NA	NA	H	NA	NA	NA	A
JAX00385239	NA	H	NA	NA	NA	NA	NA	NA	NA	NA	NA	NA	NA	NA	A	H	NA	B	B	NA	NA	A	NA	NA	NA	H	H	H	NA	NA	B	B	NA	NA	NA	B	H	NA	NA	A	A	H	NA	NA	H	NA	NA	NA	A
JAX00385315	NA	H	NA	NA	NA	NA	NA	NA	NA	NA	NA	NA	NA	NA	B	H	NA	A	A	NA	NA	B	NA	NA	NA	H	H	H	NA	NA	A	A	NA	NA	NA	A	H	NA	NA	B	B	H	NA	NA	H	NA	NA	NA	B
JAX00385334	NA	H	NA	NA	NA	NA	NA	NA	NA	NA	NA	NA	NA	NA	A	H	NA	B	B	NA	NA	A	NA	NA	NA	H	H	H	NA	NA	B	B	NA	NA	NA	B	H	NA	NA	A	A	H	NA	NA	H	NA	NA	NA	A
JAX00385370	NA	H	NA	NA	NA	NA	NA	NA	NA	NA	NA	NA	NA	NA	B	H	NA	A	A	NA	NA	B	NA	NA	NA	H	H	H	NA	NA	A	A	NA	NA	NA	A	H	NA	NA	B	B	H	NA	NA	H	NA	NA	NA	B
JAX00385374	NA	H	NA	NA	NA	NA	NA	NA	NA	NA	NA	NA	NA	NA	A	H	NA	B	B	NA	NA	A	NA	NA	NA	H	H	H	NA	NA	B	B	NA	NA	NA	B	H	NA	NA	A	A	H	NA	NA	H	NA	NA	NA	A
JAX00385425	NA	H	NA	NA	NA	NA	NA	NA	NA	NA	NA	NA	NA	NA	A	H	NA	B	B	NA	NA	A	NA	NA	NA	H	H	H	NA	NA	B	B	NA	NA	NA	B	H	NA	NA	A	A	H	NA	NA	H	NA	NA	NA	A
JAX00385428	NA	H	NA	NA	NA	NA	NA	NA	NA	NA	NA	NA	NA	NA	B	H	NA	A	A	NA	NA	B	NA	NA	NA	H	H	H	NA	NA	A	A	NA	NA	NA	A	H	NA	NA	B	B	H	NA	NA	H	NA	NA	NA	B
JAX00385479	NA	H	NA	NA	NA	NA	NA	NA	NA	NA	NA	NA	NA	NA	B	H	NA	A	A	NA	NA	B	NA	NA	NA	H	H	H	NA	NA	A	A	NA	NA	NA	A	H	NA	NA	B	B	H	NA	NA	H	NA	NA	NA	B
JAX00385548	NA	H	NA	NA	NA	NA	NA	NA	NA	NA	NA	NA	NA	NA	A	H	NA	B	B	NA	NA	A	NA	NA	NA	H	H	H	NA	NA	B	B	NA	NA	NA	B	H	NA	NA	A	A	H	NA	NA	H	NA	NA	NA	A
JAX00385827	NA	H	NA	NA	NA	NA	NA	NA	NA	NA	NA	NA	NA	NA	A	H	NA	B	B	NA	NA	A	NA	NA	NA	H	H	H	NA	NA	B	B	NA	NA	NA	B	H	NA	NA	A	A	H	NA	NA	A	NA	NA	NA	A
JAX00385834	NA	H	NA	NA	NA	NA	NA	NA	NA	NA	NA	NA	NA	NA	B	H	NA	A	A	NA	NA	B	NA	NA	NA	H	H	H	NA	NA	A	A	NA	NA	NA	A	H	NA	NA	B	B	H	NA	NA	B	NA	NA	NA	B
JAX00396458	NA	NA	NA	NA	NA	NA	NA	NA	NA	NA	NA	NA	NA	NA	B	B	NA	H	B	NA	NA	B	NA	NA	NA	B	NA	H	NA	NA	H	NA	NA	NA	NA	B	B	NA	NA	H	H	H	NA	NA	H	NA	NA	NA	H
JAX00396504	NA	H	NA	NA	NA	NA	NA	NA	NA	NA	NA	NA	NA	NA	A	A	NA	H	A	NA	NA	A	NA	NA	NA	A	H	H	NA	NA	H	H	NA	NA	NA	A	A	NA	NA	H	H	H	NA	NA	H	NA	NA	NA	H
JAX00396509	NA	H	NA	NA	NA	NA	NA	NA	NA	NA	NA	NA	NA	NA	A	A	NA	H	A	NA	NA	A	NA	NA	NA	A	H	H	NA	NA	H	H	NA	NA	NA	A	A	NA	NA	H	H	H	NA	NA	H	NA	NA	NA	H
JAX00396571	NA	H	NA	NA	NA	NA	NA	NA	NA	NA	NA	NA	NA	NA	H	H	NA	H	B	NA	NA	B	NA	NA	NA	B	H	H	NA	NA	H	H	NA	NA	NA	B	B	NA	NA	H	H	H	NA	NA	H	NA	NA	NA	H
JAX00396599	NA	H	NA	NA	NA	NA	NA	NA	NA	NA	NA	NA	NA	NA	H	H	NA	H	A	NA	NA	A	NA	NA	NA	A	H	H	NA	NA	H	H	NA	NA	NA	A	A	NA	NA	H	H	H	NA	NA	H	NA	NA	NA	H
JAX00398610	NA	A	NA	NA	NA	NA	NA	NA	NA	NA	NA	NA	NA	NA	H	H	NA	H	B	NA	NA	B	NA	NA	NA	B	H	H	NA	NA	H	H	NA	NA	NA	B	B	NA	NA	H	H	H	NA	NA	H	NA	NA	NA	A
JAX00398969	NA	A	NA	NA	NA	NA	NA	NA	NA	NA	NA	NA	NA	NA	H	H	NA	H	B	NA	NA	B	NA	NA	NA	B	H	H	NA	NA	H	H	NA	NA	NA	B	B	NA	NA	H	H	H	NA	NA	A	NA	NA	NA	A
JAX00399742	NA	A	NA	NA	NA	NA	NA	NA	NA	NA	NA	NA	NA	NA	H	B	NA	H	B	NA	NA	B	NA	NA	NA	B	H	H	NA	NA	H	H	NA	NA	NA	H	H	NA	NA	B	H	B	NA	NA	A	NA	NA	NA	H
JAX00399793	NA	A	NA	NA	NA	NA	NA	NA	NA	NA	NA	NA	NA	NA	H	B	NA	H	B	NA	NA	B	NA	NA	NA	B	H	H	NA	NA	H	H	NA	NA	NA	H	H	NA	NA	B	H	B	NA	NA	A	NA	NA	NA	H
JAX00401478	NA	B	NA	NA	NA	NA	NA	NA	NA	NA	NA	NA	NA	NA	H	H	NA	H	B	NA	NA	B	NA	NA	NA	B	H	H	NA	NA	H	H	NA	NA	NA	A	A	NA	NA	B	H	B	NA	NA	A	NA	NA	NA	H
JAX00401538	NA	B	NA	NA	NA	NA	NA	NA	NA	NA	NA	NA	NA	NA	H	H	NA	H	B	NA	NA	B	NA	NA	NA	B	H	H	NA	NA	H	H	NA	NA	NA	A	A	NA	NA	B	H	B	NA	NA	A	NA	NA	NA	H
JAX00401793	NA	B	NA	NA	NA	NA	NA	NA	NA	NA	NA	NA	NA	NA	H	H	NA	B	B	NA	NA	B	NA	NA	NA	B	H	H	NA	NA	H	H	NA	NA	NA	A	A	NA	NA	B	H	B	NA	NA	A	NA	NA	NA	H
JAX00401829	NA	A	NA	NA	NA	NA	NA	NA	NA	NA	NA	NA	NA	NA	H	H	NA	A	A	NA	NA	A	NA	NA	NA	A	H	H	NA	NA	H	H	NA	NA	NA	B	B	NA	NA	A	H	A	NA	NA	B	NA	NA	NA	H
JAX00401829r	NA	A	NA	NA	NA	NA	NA	NA	NA	NA	NA	NA	NA	NA	H	H	NA	A	A	NA	NA	A	NA	NA	NA	A	H	H	NA	NA	H	H	NA	NA	NA	B	B	NA	NA	A	H	A	NA	NA	B	NA	NA	NA	H
JAX00402297	NA	H	NA	NA	NA	NA	NA	NA	NA	NA	NA	NA	NA	NA	H	H	NA	B	B	NA	NA	H	NA	NA	NA	B	H	H	NA	NA	H	H	NA	NA	NA	A	A	NA	NA	B	H	B	NA	NA	A	NA	NA	NA	H
JAX00404286	NA	H	NA	NA	NA	NA	NA	NA	NA	NA	NA	NA	NA	NA	H	H	NA	A	A	NA	NA	H	NA	NA	NA	H	A	H	NA	NA	A	A	NA	NA	NA	A	A	NA	NA	H	H	B	NA	NA	A	NA	NA	NA	H
JAX00404378	NA	H	NA	NA	NA	NA	NA	NA	NA	NA	NA	NA	NA	NA	H	H	NA	B	B	NA	NA	H	NA	NA	NA	H	B	H	NA	NA	B	B	NA	NA	NA	B	B	NA	NA	H	H	A	NA	NA	B	NA	NA	NA	H
JAX00404416	NA	H	NA	NA	NA	NA	NA	NA	NA	NA	NA	NA	NA	NA	NA	B	NA	A	A	NA	NA	H	NA	NA	NA	NA	A	H	NA	NA	A	A	NA	NA	NA	A	A	NA	NA	H	H	B	NA	NA	A	NA	NA	NA	H
JAX00404516	NA	H	NA	NA	NA	NA	NA	NA	NA	NA	NA	NA	NA	NA	A	A	NA	B	B	NA	NA	H	NA	NA	NA	H	B	H	NA	NA	B	B	NA	NA	NA	B	B	NA	NA	H	H	A	NA	NA	B	NA	NA	NA	H
JAX00405036	NA	B	NA	NA	NA	NA	NA	NA	NA	NA	NA	NA	NA	NA	B	B	NA	A	A	NA	NA	H	NA	NA	NA	H	A	H	NA	NA	A	A	NA	NA	NA	A	A	NA	NA	H	A	B	NA	NA	H	NA	NA	NA	A
JAX00405044	NA	B	NA	NA	NA	NA	NA	NA	NA	NA	NA	NA	NA	NA	B	B	NA	A	A	NA	NA	H	NA	NA	NA	H	A	H	NA	NA	A	A	NA	NA	NA	A	A	NA	NA	H	A	B	NA	NA	H	NA	NA	NA	A
JAX00405750	NA	B	NA	NA	NA	NA	NA	NA	NA	NA	NA	NA	NA	NA	B	B	NA	A	A	NA	NA	H	NA	NA	NA	H	A	A	NA	NA	A	A	NA	NA	NA	A	A	NA	NA	H	A	B	NA	NA	H	NA	NA	NA	A
JAX00405760	NA	B	NA	NA	NA	NA	NA	NA	NA	NA	NA	NA	NA	NA	B	B	NA	A	A	NA	NA	H	NA	NA	NA	H	A	A	NA	NA	A	A	NA	NA	NA	A	A	NA	NA	H	A	B	NA	NA	H	NA	NA	NA	A
JAX00405764	NA	B	NA	NA	NA	NA	NA	NA	NA	NA	NA	NA	NA	NA	B	B	NA	A	A	NA	NA	H	NA	NA	NA	H	A	A	NA	NA	A	A	NA	NA	NA	A	A	NA	NA	H	A	B	NA	NA	H	NA	NA	NA	A
JAX00406321	NA	H	NA	NA	NA	NA	NA	NA	NA	NA	NA	NA	NA	NA	H	H	NA	A	A	NA	NA	H	NA	NA	NA	A	A	A	NA	NA	A	A	NA	NA	NA	A	A	NA	NA	H	A	B	NA	NA	H	NA	NA	NA	A
JAX00406409	NA	H	NA	NA	NA	NA	NA	NA	NA	NA	NA	NA	NA	NA	H	H	NA	B	B	NA	NA	H	NA	NA	NA	B	B	B	NA	NA	H	B	NA	NA	NA	B	B	NA	NA	H	B	A	NA	NA	H	NA	NA	NA	B
JAX00406422	NA	H	NA	NA	NA	NA	NA	NA	NA	NA	NA	NA	NA	NA	H	H	NA	B	B	NA	NA	H	NA	NA	NA	B	B	B	NA	NA	H	B	NA	NA	NA	B	B	NA	NA	H	B	A	NA	NA	H	NA	NA	NA	B
JAX00406522	NA	H	NA	NA	NA	NA	NA	NA	NA	NA	NA	NA	NA	NA	H	H	NA	B	B	NA	NA	H	NA	NA	NA	B	B	B	NA	NA	H	B	NA	NA	NA	B	B	NA	NA	H	B	A	NA	NA	H	NA	NA	NA	B
JAX00406581	NA	H	NA	NA	NA	NA	NA	NA	NA	NA	NA	NA	NA	NA	H	H	NA	B	B	NA	NA	H	NA	NA	NA	B	B	B	NA	NA	H	H	NA	NA	NA	B	B	NA	NA	H	B	A	NA	NA	H	NA	NA	NA	B
JAX00406586	NA	H	NA	NA	NA	NA	NA	NA	NA	NA	NA	NA	NA	NA	H	H	NA	A	A	NA	NA	H	NA	NA	NA	A	A	A	NA	NA	H	H	NA	NA	NA	A	A	NA	NA	H	A	B	NA	NA	H	NA	NA	NA	A
JAX00406735	NA	H	NA	NA	NA	NA	NA	NA	NA	NA	NA	NA	NA	NA	H	H	NA	B	B	NA	NA	H	NA	NA	NA	B	B	B	NA	NA	H	H	NA	NA	NA	B	B	NA	NA	H	B	A	NA	NA	H	NA	NA	NA	B
JAX00406923	NA	H	NA	NA	NA	NA	NA	NA	NA	NA	NA	NA	NA	NA	H	H	NA	B	B	NA	NA	H	NA	NA	NA	B	B	B	NA	NA	H	H	NA	NA	NA	B	B	NA	NA	H	B	A	NA	NA	H	NA	NA	NA	B
JAX00407075	NA	H	NA	NA	NA	NA	NA	NA	NA	NA	NA	NA	NA	NA	H	H	NA	A	A	NA	NA	H	NA	NA	NA	A	A	A	NA	NA	H	H	NA	NA	NA	A	A	NA	NA	H	A	H	NA	NA	H	NA	NA	NA	A
JAX00407170	NA	H	NA	NA	NA	NA	NA	NA	NA	NA	NA	NA	NA	NA	H	H	NA	A	A	NA	NA	H	NA	NA	NA	A	A	A	NA	NA	H	H	NA	NA	NA	A	A	NA	NA	H	A	H	NA	NA	H	NA	NA	NA	A
JAX00407186	NA	H	NA	NA	NA	NA	NA	NA	NA	NA	NA	NA	NA	NA	H	H	NA	B	B	NA	NA	H	NA	NA	NA	B	B	B	NA	NA	H	H	NA	NA	NA	B	B	NA	NA	H	B	H	NA	NA	H	NA	NA	NA	B
JAX00407555	NA	H	NA	NA	NA	NA	NA	NA	NA	NA	NA	NA	NA	NA	H	H	NA	H	H	NA	NA	H	NA	NA	NA	A	A	A	NA	NA	H	H	NA	NA	NA	H	H	NA	NA	H	A	H	NA	NA	B	NA	NA	NA	H
JAX00407571	NA	H	NA	NA	NA	NA	NA	NA	NA	NA	NA	NA	NA	NA	H	H	NA	H	H	NA	NA	H	NA	NA	NA	A	A	A	NA	NA	H	H	NA	NA	NA	H	H	NA	NA	H	A	H	NA	NA	B	NA	NA	NA	H
JAX00407769	NA	H	NA	NA	NA	NA	NA	NA	NA	NA	NA	NA	NA	NA	H	H	NA	H	H	NA	NA	H	NA	NA	NA	B	B	B	NA	NA	H	H	NA	NA	NA	H	H	NA	NA	H	B	H	NA	NA	A	NA	NA	NA	H
JAX00408420	NA	H	NA	NA	NA	NA	NA	NA	NA	NA	NA	NA	NA	NA	H	H	NA	H	H	NA	NA	H	NA	NA	NA	B	B	B	NA	NA	H	H	NA	NA	NA	H	H	NA	NA	H	B	H	NA	NA	A	NA	NA	NA	H
JAX00410663	NA	B	NA	NA	NA	NA	NA	NA	NA	NA	NA	NA	NA	NA	B	B	NA	H	H	NA	NA	H	NA	NA	NA	B	B	H	NA	NA	H	H	NA	NA	NA	B	B	NA	NA	H	B	H	NA	NA	B	NA	NA	NA	B
JAX00412311	NA	A	NA	NA	NA	NA	NA	NA	NA	NA	NA	NA	NA	NA	A	H	NA	H	A	NA	NA	A	NA	NA	NA	A	A	H	NA	NA	A	H	NA	NA	NA	H	H	NA	NA	H	H	B	NA	NA	A	NA	NA	NA	A
JAX00412517	NA	H	NA	NA	NA	NA	NA	NA	NA	NA	NA	NA	NA	NA	B	A	NA	A	A	NA	NA	H	NA	NA	NA	H	H	H	NA	NA	B	A	NA	NA	NA	H	H	NA	NA	A	A	A	NA	NA	H	NA	NA	NA	A
JAX00412603	NA	H	NA	NA	NA	NA	NA	NA	NA	NA	NA	NA	NA	NA	A	B	NA	B	B	NA	NA	H	NA	NA	NA	H	H	H	NA	NA	A	B	NA	NA	NA	H	H	NA	NA	B	B	B	NA	NA	H	NA	NA	NA	B
JAX00413717	NA	H	NA	NA	NA	NA	NA	NA	NA	NA	NA	NA	NA	NA	A	B	NA	B	B	NA	NA	H	NA	NA	NA	A	H	A	NA	NA	A	H	NA	NA	NA	A	H	NA	NA	B	B	B	NA	NA	H	NA	NA	NA	B
JAX00413720	NA	H	NA	NA	NA	NA	NA	NA	NA	NA	NA	NA	NA	NA	A	B	NA	B	B	NA	NA	H	NA	NA	NA	A	H	A	NA	NA	A	H	NA	NA	NA	A	H	NA	NA	B	B	B	NA	NA	H	NA	NA	NA	B
JAX00413720r	NA	H	NA	NA	NA	NA	NA	NA	NA	NA	NA	NA	NA	NA	A	B	NA	B	B	NA	NA	H	NA	NA	NA	A	H	A	NA	NA	A	H	NA	NA	NA	A	H	NA	NA	B	B	B	NA	NA	H	NA	NA	NA	B
JAX00413725	NA	H	NA	NA	NA	NA	NA	NA	NA	NA	NA	NA	NA	NA	B	A	NA	A	A	NA	NA	H	NA	NA	NA	B	H	B	NA	NA	B	H	NA	NA	NA	B	H	NA	NA	A	A	A	NA	NA	H	NA	NA	NA	A
JAX00413773	NA	H	NA	NA	NA	NA	NA	NA	NA	NA	NA	NA	NA	NA	B	A	NA	A	A	NA	NA	H	NA	NA	NA	B	H	B	NA	NA	B	H	NA	NA	NA	B	H	NA	NA	A	A	A	NA	NA	H	NA	NA	NA	A
JAX00413785	NA	H	NA	NA	NA	NA	NA	NA	NA	NA	NA	NA	NA	NA	B	A	NA	A	A	NA	NA	H	NA	NA	NA	B	H	B	NA	NA	B	H	NA	NA	NA	B	H	NA	NA	A	A	A	NA	NA	H	NA	NA	NA	A
JAX00413834	NA	H	NA	NA	NA	NA	NA	NA	NA	NA	NA	NA	NA	NA	A	B	NA	B	B	NA	NA	H	NA	NA	NA	A	H	A	NA	NA	A	H	NA	NA	NA	A	H	NA	NA	B	B	B	NA	NA	H	NA	NA	NA	B
JAX00413900	NA	H	NA	NA	NA	NA	NA	NA	NA	NA	NA	NA	NA	NA	A	B	NA	B	B	NA	NA	H	NA	NA	NA	A	H	A	NA	NA	A	H	NA	NA	NA	A	H	NA	NA	B	B	B	NA	NA	H	NA	NA	NA	B
JAX00414029	NA	H	NA	NA	NA	NA	NA	NA	NA	NA	NA	NA	NA	NA	A	B	NA	B	B	NA	NA	H	NA	NA	NA	A	H	A	NA	NA	A	H	NA	NA	NA	A	H	NA	NA	B	B	B	NA	NA	H	NA	NA	NA	B
JAX00414314	NA	H	NA	NA	NA	NA	NA	NA	NA	NA	NA	NA	NA	NA	A	B	NA	B	B	NA	NA	H	NA	NA	NA	H	H	A	NA	NA	A	H	NA	NA	NA	A	H	NA	NA	B	B	B	NA	NA	H	NA	NA	NA	B
JAX00414350	NA	H	NA	NA	NA	NA	NA	NA	NA	NA	NA	NA	NA	NA	B	A	NA	A	A	NA	NA	H	NA	NA	NA	H	H	B	NA	NA	B	H	NA	NA	NA	B	H	NA	NA	A	A	A	NA	NA	H	NA	NA	NA	A
JAX00414350r	NA	H	NA	NA	NA	NA	NA	NA	NA	NA	NA	NA	NA	NA	B	A	NA	A	A	NA	NA	H	NA	NA	NA	H	H	B	NA	NA	B	H	NA	NA	NA	B	H	NA	NA	A	A	A	NA	NA	H	NA	NA	NA	A
JAX00414464	NA	H	NA	NA	NA	NA	NA	NA	NA	NA	NA	NA	NA	NA	B	A	NA	A	A	NA	NA	H	NA	NA	NA	H	H	B	NA	NA	B	H	NA	NA	NA	B	H	NA	NA	A	A	A	NA	NA	H	NA	NA	NA	A
JAX00414607	NA	H	NA	NA	NA	NA	NA	NA	NA	NA	NA	NA	NA	NA	B	A	NA	A	A	NA	NA	H	NA	NA	NA	H	H	B	NA	NA	B	H	NA	NA	NA	B	H	NA	NA	A	A	A	NA	NA	H	NA	NA	NA	A
JAX00414749	NA	H	NA	NA	NA	NA	NA	NA	NA	NA	NA	NA	NA	NA	A	B	NA	B	B	NA	NA	H	NA	NA	NA	H	H	A	NA	NA	A	H	NA	NA	NA	A	H	NA	NA	B	B	B	NA	NA	H	NA	NA	NA	B
JAX00414788	NA	H	NA	NA	NA	NA	NA	NA	NA	NA	NA	NA	NA	NA	H	B	NA	B	B	NA	NA	NA	NA	NA	NA	H	H	A	NA	NA	A	H	NA	NA	NA	A	H	NA	NA	B	B	B	NA	NA	H	NA	NA	NA	B
JAX00414810	NA	H	NA	NA	NA	NA	NA	NA	NA	NA	NA	NA	NA	NA	H	B	NA	B	B	NA	NA	H	NA	NA	NA	H	H	A	NA	NA	A	H	NA	NA	NA	A	H	NA	NA	B	B	B	NA	NA	H	NA	NA	NA	B
JAX00414813	NA	H	NA	NA	NA	NA	NA	NA	NA	NA	NA	NA	NA	NA	H	B	NA	B	B	NA	NA	H	NA	NA	NA	H	H	A	NA	NA	A	H	NA	NA	NA	A	H	NA	NA	B	B	B	NA	NA	H	NA	NA	NA	B
JAX00414828	NA	H	NA	NA	NA	NA	NA	NA	NA	NA	NA	NA	NA	NA	H	A	NA	A	A	NA	NA	H	NA	NA	NA	H	H	B	NA	NA	B	H	NA	NA	NA	B	H	NA	NA	A	A	A	NA	NA	H	NA	NA	NA	A
JAX00414845	NA	H	NA	NA	NA	NA	NA	NA	NA	NA	NA	NA	NA	NA	H	B	NA	B	B	NA	NA	H	NA	NA	NA	H	H	A	NA	NA	A	H	NA	NA	NA	A	H	NA	NA	B	B	B	NA	NA	H	NA	NA	NA	B
JAX00414849	NA	H	NA	NA	NA	NA	NA	NA	NA	NA	NA	NA	NA	NA	H	B	NA	B	B	NA	NA	H	NA	NA	NA	H	H	A	NA	NA	A	H	NA	NA	NA	A	H	NA	NA	B	B	B	NA	NA	H	NA	NA	NA	B
JAX00414900	NA	H	NA	NA	NA	NA	NA	NA	NA	NA	NA	NA	NA	NA	H	A	NA	A	A	NA	NA	H	NA	NA	NA	H	H	B	NA	NA	B	H	NA	NA	NA	B	H	NA	NA	A	A	A	NA	NA	H	NA	NA	NA	A
JAX00414905	NA	H	NA	NA	NA	NA	NA	NA	NA	NA	NA	NA	NA	NA	H	B	NA	B	B	NA	NA	H	NA	NA	NA	H	H	A	NA	NA	A	H	NA	NA	NA	A	H	NA	NA	B	B	B	NA	NA	H	NA	NA	NA	B
JAX00414927	NA	H	NA	NA	NA	NA	NA	NA	NA	NA	NA	NA	NA	NA	H	B	NA	B	B	NA	NA	H	NA	NA	NA	H	H	A	NA	NA	A	H	NA	NA	NA	A	H	NA	NA	B	B	B	NA	NA	H	NA	NA	NA	B
JAX00414933	NA	H	NA	NA	NA	NA	NA	NA	NA	NA	NA	NA	NA	NA	H	A	NA	A	A	NA	NA	H	NA	NA	NA	H	H	B	NA	NA	B	H	NA	NA	NA	B	H	NA	NA	A	A	A	NA	NA	H	NA	NA	NA	A
JAX00414945	NA	H	NA	NA	NA	NA	NA	NA	NA	NA	NA	NA	NA	NA	H	A	NA	A	A	NA	NA	H	NA	NA	NA	H	H	B	NA	NA	B	H	NA	NA	NA	B	H	NA	NA	A	A	A	NA	NA	H	NA	NA	NA	A
JAX00415080	NA	H	NA	NA	NA	NA	NA	NA	NA	NA	NA	NA	NA	NA	H	B	NA	B	B	NA	NA	H	NA	NA	NA	H	H	A	NA	NA	A	H	NA	NA	NA	A	H	NA	NA	B	B	B	NA	NA	B	NA	NA	NA	B
JAX00415210	NA	H	NA	NA	NA	NA	NA	NA	NA	NA	NA	NA	NA	NA	H	A	NA	A	A	NA	NA	H	NA	NA	NA	H	H	B	NA	NA	B	H	NA	NA	NA	B	H	NA	NA	A	A	A	NA	NA	A	NA	NA	NA	A
JAX00415257	NA	H	NA	NA	NA	NA	NA	NA	NA	NA	NA	NA	NA	NA	H	B	NA	B	B	NA	NA	H	NA	NA	NA	H	H	A	NA	NA	A	H	NA	NA	NA	A	H	NA	NA	B	B	B	NA	NA	B	NA	NA	NA	B
JAX00415267	NA	H	NA	NA	NA	NA	NA	NA	NA	NA	NA	NA	NA	NA	H	A	NA	A	A	NA	NA	H	NA	NA	NA	H	H	B	NA	NA	B	H	NA	NA	NA	B	H	NA	NA	A	A	A	NA	NA	A	NA	NA	NA	A
JAX00415317	NA	NA	NA	NA	NA	NA	NA	NA	NA	NA	NA	NA	NA	NA	H	A	NA	A	A	NA	NA	H	NA	NA	NA	H	H	B	NA	NA	B	H	NA	NA	NA	B	H	NA	NA	A	A	A	NA	NA	A	NA	NA	NA	A
JAX00415366	NA	H	NA	NA	NA	NA	NA	NA	NA	NA	NA	NA	NA	NA	H	A	NA	A	A	NA	NA	H	NA	NA	NA	H	H	B	NA	NA	B	H	NA	NA	NA	B	H	NA	NA	A	A	A	NA	NA	A	NA	NA	NA	A
JAX00415629	NA	H	NA	NA	NA	NA	NA	NA	NA	NA	NA	NA	NA	NA	H	B	NA	B	B	NA	NA	H	NA	NA	NA	H	H	A	NA	NA	A	H	NA	NA	NA	A	H	NA	NA	B	B	B	NA	NA	B	NA	NA	NA	B
JAX00415704	NA	H	NA	NA	NA	NA	NA	NA	NA	NA	NA	NA	NA	NA	H	A	NA	A	A	NA	NA	H	NA	NA	NA	H	H	B	NA	NA	B	H	NA	NA	NA	B	H	NA	NA	A	A	A	NA	NA	A	NA	NA	NA	A
JAX00415720	NA	H	NA	NA	NA	NA	NA	NA	NA	NA	NA	NA	NA	NA	H	A	NA	A	A	NA	NA	H	NA	NA	NA	H	H	B	NA	NA	B	H	NA	NA	NA	B	H	NA	NA	A	A	A	NA	NA	A	NA	NA	NA	A
JAX00415972	NA	H	NA	NA	NA	NA	NA	NA	NA	NA	NA	NA	NA	NA	H	B	NA	B	B	NA	NA	H	NA	NA	NA	NA	H	A	NA	NA	A	H	NA	NA	NA	A	H	NA	NA	B	B	B	NA	NA	B	NA	NA	NA	B
JAX00416042	NA	H	NA	NA	NA	NA	NA	NA	NA	NA	NA	NA	NA	NA	H	B	NA	B	B	NA	NA	H	NA	NA	NA	H	H	A	NA	NA	A	H	NA	NA	NA	A	H	NA	NA	B	B	B	NA	NA	B	NA	NA	NA	B
JAX00416153	NA	H	NA	NA	NA	NA	NA	NA	NA	NA	NA	NA	NA	NA	H	B	NA	B	B	NA	NA	H	NA	NA	NA	H	H	A	NA	NA	A	H	NA	NA	NA	A	H	NA	NA	B	B	B	NA	NA	B	NA	NA	NA	B
JAX00416158	NA	H	NA	NA	NA	NA	NA	NA	NA	NA	NA	NA	NA	NA	H	A	NA	A	A	NA	NA	H	NA	NA	NA	H	H	B	NA	NA	B	H	NA	NA	NA	B	H	NA	NA	A	A	A	NA	NA	A	NA	NA	NA	A
JAX00416243	NA	H	NA	NA	NA	NA	NA	NA	NA	NA	NA	NA	NA	NA	H	B	NA	B	B	NA	NA	H	NA	NA	NA	H	A	A	NA	NA	A	H	NA	NA	NA	A	H	NA	NA	B	B	B	NA	NA	B	NA	NA	NA	B
JAX00416269	NA	H	NA	NA	NA	NA	NA	NA	NA	NA	NA	NA	NA	NA	H	A	NA	A	A	NA	NA	H	NA	NA	NA	H	B	B	NA	NA	B	H	NA	NA	NA	B	H	NA	NA	A	A	A	NA	NA	A	NA	NA	NA	A
JAX00416295	NA	H	NA	NA	NA	NA	NA	NA	NA	NA	NA	NA	NA	NA	H	B	NA	B	B	NA	NA	H	NA	NA	NA	H	A	A	NA	NA	A	H	NA	NA	NA	A	H	NA	NA	B	B	B	NA	NA	B	NA	NA	NA	B
JAX00416317	NA	H	NA	NA	NA	NA	NA	NA	NA	NA	NA	NA	NA	NA	H	A	NA	A	A	NA	NA	H	NA	NA	NA	H	B	B	NA	NA	B	H	NA	NA	NA	B	H	NA	NA	A	A	A	NA	NA	A	NA	NA	NA	A
JAX00416339	NA	H	NA	NA	NA	NA	NA	NA	NA	NA	NA	NA	NA	NA	H	A	NA	A	A	NA	NA	H	NA	NA	NA	H	B	B	NA	NA	B	H	NA	NA	NA	B	H	NA	NA	A	A	A	NA	NA	A	NA	NA	NA	A
JAX00416442	NA	H	NA	NA	NA	NA	NA	NA	NA	NA	NA	NA	NA	NA	H	A	NA	A	A	NA	NA	H	NA	NA	NA	H	B	B	NA	NA	B	H	NA	NA	NA	B	H	NA	NA	A	A	A	NA	NA	A	NA	NA	NA	A
JAX00421122	NA	B	NA	NA	NA	NA	NA	NA	NA	NA	NA	NA	NA	NA	H	A	NA	H	H	NA	NA	H	NA	NA	NA	H	A	H	NA	NA	A	H	NA	NA	NA	H	H	NA	NA	B	B	B	NA	NA	H	NA	NA	NA	H
JAX00421200	NA	B	NA	NA	NA	NA	NA	NA	NA	NA	NA	NA	NA	NA	H	A	NA	H	H	NA	NA	H	NA	NA	NA	H	A	H	NA	NA	A	H	NA	NA	NA	H	H	NA	NA	B	B	B	NA	NA	H	NA	NA	NA	H
JAX00421311	NA	B	NA	NA	NA	NA	NA	NA	NA	NA	NA	NA	NA	NA	H	A	NA	H	H	NA	NA	H	NA	NA	NA	H	A	H	NA	NA	A	H	NA	NA	NA	H	H	NA	NA	H	B	B	NA	NA	H	NA	NA	NA	H
JAX00421447	NA	H	NA	NA	NA	NA	NA	NA	NA	NA	NA	NA	NA	NA	H	A	NA	H	H	NA	NA	H	NA	NA	NA	H	A	H	NA	NA	A	A	NA	NA	NA	H	H	NA	NA	H	B	B	NA	NA	H	NA	NA	NA	H
JAX00421514	NA	H	NA	NA	NA	NA	NA	NA	NA	NA	NA	NA	NA	NA	H	A	NA	H	H	NA	NA	H	NA	NA	NA	H	A	H	NA	NA	A	A	NA	NA	NA	H	H	NA	NA	H	B	B	NA	NA	H	NA	NA	NA	H
JAX00423238	NA	H	NA	NA	NA	NA	NA	NA	NA	NA	NA	NA	NA	NA	B	B	NA	H	H	NA	NA	H	NA	NA	NA	B	H	B	NA	NA	A	A	NA	NA	NA	H	H	NA	NA	H	B	B	NA	NA	H	NA	NA	NA	H
JAX00423895	NA	H	NA	NA	NA	NA	NA	NA	NA	NA	NA	NA	NA	NA	A	H	NA	H	B	NA	NA	H	NA	NA	NA	B	H	B	NA	NA	A	A	NA	NA	NA	H	B	NA	NA	H	B	B	NA	NA	B	NA	NA	NA	H
JAX00424419	NA	H	NA	NA	NA	NA	NA	NA	NA	NA	NA	NA	NA	NA	B	H	NA	H	A	NA	NA	H	NA	NA	NA	A	H	A	NA	NA	B	B	NA	NA	NA	A	A	NA	NA	H	A	A	NA	NA	A	NA	NA	NA	H
JAX00425031	NA	H	NA	NA	NA	NA	NA	NA	NA	NA	NA	NA	NA	NA	A	H	NA	H	B	NA	NA	B	NA	NA	NA	B	H	B	NA	NA	A	A	NA	NA	NA	B	B	NA	NA	A	H	H	NA	NA	B	NA	NA	NA	H
JAX00428390	NA	A	NA	NA	NA	NA	NA	NA	NA	NA	NA	NA	NA	NA	A	H	NA	A	H	NA	NA	H	NA	NA	NA	H	H	H	NA	NA	H	H	NA	NA	NA	B	B	NA	NA	H	H	H	NA	NA	H	NA	NA	NA	B
JAX00429759	NA	B	NA	NA	NA	NA	NA	NA	NA	NA	NA	NA	NA	NA	A	H	NA	H	B	NA	NA	H	NA	NA	NA	B	H	H	NA	NA	H	H	NA	NA	NA	H	A	NA	NA	A	A	H	NA	NA	H	NA	NA	NA	A
JAX00429853	NA	A	NA	NA	NA	NA	NA	NA	NA	NA	NA	NA	NA	NA	B	H	NA	H	A	NA	NA	H	NA	NA	NA	A	H	H	NA	NA	H	H	NA	NA	NA	H	B	NA	NA	B	B	H	NA	NA	H	NA	NA	NA	B
JAX00429853r	NA	A	NA	NA	NA	NA	NA	NA	NA	NA	NA	NA	NA	NA	B	H	NA	H	A	NA	NA	H	NA	NA	NA	A	H	H	NA	NA	H	H	NA	NA	NA	H	B	NA	NA	B	B	H	NA	NA	H	NA	NA	NA	B
JAX00430367	NA	A	NA	NA	NA	NA	NA	NA	NA	NA	NA	NA	NA	NA	H	H	NA	H	H	NA	NA	H	NA	NA	NA	A	H	H	NA	NA	H	H	NA	NA	NA	H	B	NA	NA	B	B	H	NA	NA	H	NA	NA	NA	B
JAX00430494	NA	A	NA	NA	NA	NA	NA	NA	NA	NA	NA	NA	NA	NA	H	H	NA	H	H	NA	NA	H	NA	NA	NA	A	H	H	NA	NA	A	H	NA	NA	NA	H	B	NA	NA	B	B	H	NA	NA	H	NA	NA	NA	B
JAX00430500	NA	B	NA	NA	NA	NA	NA	NA	NA	NA	NA	NA	NA	NA	H	H	NA	H	H	NA	NA	H	NA	NA	NA	B	H	H	NA	NA	B	H	NA	NA	NA	H	A	NA	NA	A	A	H	NA	NA	H	NA	NA	NA	A
JAX00431156	NA	B	NA	NA	NA	NA	NA	NA	NA	NA	NA	NA	NA	NA	H	H	NA	H	H	NA	NA	B	NA	NA	NA	A	H	H	NA	NA	A	H	NA	NA	NA	H	B	NA	NA	B	B	H	NA	NA	H	NA	NA	NA	B
JAX00431221	NA	B	NA	NA	NA	NA	NA	NA	NA	NA	NA	NA	NA	NA	H	H	NA	H	H	NA	NA	B	NA	NA	NA	A	H	H	NA	NA	A	H	NA	NA	NA	H	B	NA	NA	B	B	H	NA	NA	H	NA	NA	NA	B
JAX00431277	NA	A	NA	NA	NA	NA	NA	NA	NA	NA	NA	NA	NA	NA	H	H	NA	H	H	NA	NA	A	NA	NA	NA	B	H	H	NA	NA	B	H	NA	NA	NA	H	A	NA	NA	A	A	H	NA	NA	H	NA	NA	NA	A
JAX00431310	NA	A	NA	NA	NA	NA	NA	NA	NA	NA	NA	NA	NA	NA	H	H	NA	H	H	NA	NA	A	NA	NA	NA	B	H	H	NA	NA	B	H	NA	NA	NA	H	A	NA	NA	A	A	H	NA	NA	H	NA	NA	NA	A
JAX00431446	NA	B	NA	NA	NA	NA	NA	NA	NA	NA	NA	NA	NA	NA	H	H	NA	H	H	NA	NA	B	NA	NA	NA	A	H	H	NA	NA	A	H	NA	NA	NA	H	B	NA	NA	B	B	H	NA	NA	H	NA	NA	NA	B
JAX00431506	NA	B	NA	NA	NA	NA	NA	NA	NA	NA	NA	NA	NA	NA	H	H	NA	H	H	NA	NA	B	NA	NA	NA	A	H	H	NA	NA	A	H	NA	NA	NA	H	B	NA	NA	B	B	H	NA	NA	H	NA	NA	NA	B
JAX00432128	NA	B	NA	NA	NA	NA	NA	NA	NA	NA	NA	NA	NA	NA	H	H	NA	H	H	NA	NA	B	NA	NA	NA	A	H	H	NA	NA	H	B	NA	NA	NA	H	B	NA	NA	B	B	H	NA	NA	H	NA	NA	NA	H
JAX00432262	NA	A	NA	NA	NA	NA	NA	NA	NA	NA	NA	NA	NA	NA	H	H	NA	H	H	NA	NA	A	NA	NA	NA	B	H	H	NA	NA	H	A	NA	NA	NA	H	A	NA	NA	A	A	H	NA	NA	H	NA	NA	NA	H
JAX00432433	NA	A	NA	NA	NA	NA	NA	NA	NA	NA	NA	NA	NA	NA	H	H	NA	H	H	NA	NA	A	NA	NA	NA	B	H	H	NA	NA	H	A	NA	NA	NA	H	A	NA	NA	A	A	H	NA	NA	H	NA	NA	NA	H
JAX00432545	NA	A	NA	NA	NA	NA	NA	NA	NA	NA	NA	NA	NA	NA	H	H	NA	H	H	NA	NA	A	NA	NA	NA	B	H	H	NA	NA	H	A	NA	NA	NA	H	A	NA	NA	A	A	H	NA	NA	H	NA	NA	NA	H
JAX00432554	NA	B	NA	NA	NA	NA	NA	NA	NA	NA	NA	NA	NA	NA	H	H	NA	H	H	NA	NA	B	NA	NA	NA	A	H	H	NA	NA	H	B	NA	NA	NA	H	B	NA	NA	B	B	H	NA	NA	H	NA	NA	NA	H
JAX00432613	NA	A	NA	NA	NA	NA	NA	NA	NA	NA	NA	NA	NA	NA	H	H	NA	H	H	NA	NA	A	NA	NA	NA	B	H	H	NA	NA	H	A	NA	NA	NA	H	A	NA	NA	A	A	H	NA	NA	H	NA	NA	NA	H
JAX00434021	NA	B	NA	NA	NA	NA	NA	NA	NA	NA	NA	NA	NA	NA	H	H	NA	H	H	NA	NA	B	NA	NA	NA	A	H	H	NA	NA	H	B	NA	NA	NA	H	B	NA	NA	B	H	A	NA	NA	B	NA	NA	NA	H
JAX00434128	NA	A	NA	NA	NA	NA	NA	NA	NA	NA	NA	NA	NA	NA	H	H	NA	H	H	NA	NA	A	NA	NA	NA	B	H	H	NA	NA	H	A	NA	NA	NA	H	A	NA	NA	A	H	B	NA	NA	A	NA	NA	NA	H
JAX00437187	NA	A	NA	NA	NA	NA	NA	NA	NA	NA	NA	NA	NA	NA	H	H	NA	H	B	NA	NA	A	NA	NA	NA	B	H	H	NA	NA	H	A	NA	NA	NA	H	H	NA	NA	A	H	B	NA	NA	H	NA	NA	NA	H
JAX00437199	NA	A	NA	NA	NA	NA	NA	NA	NA	NA	NA	NA	NA	NA	H	H	NA	H	B	NA	NA	A	NA	NA	NA	B	H	H	NA	NA	H	A	NA	NA	NA	H	H	NA	NA	A	H	B	NA	NA	H	NA	NA	NA	H
JAX00437435	NA	B	NA	NA	NA	NA	NA	NA	NA	NA	NA	NA	NA	NA	H	H	NA	H	A	NA	NA	B	NA	NA	NA	A	H	H	NA	NA	H	B	NA	NA	NA	H	H	NA	NA	B	A	A	NA	NA	H	NA	NA	NA	H
JAX00437563	NA	B	NA	NA	NA	NA	NA	NA	NA	NA	NA	NA	NA	NA	H	H	NA	H	A	NA	NA	B	NA	NA	NA	A	H	H	NA	NA	H	B	NA	NA	NA	H	H	NA	NA	B	A	A	NA	NA	H	NA	NA	NA	H
JAX00437921	NA	A	NA	NA	NA	NA	NA	NA	NA	NA	NA	NA	NA	NA	H	H	NA	H	B	NA	NA	A	NA	NA	NA	B	H	H	NA	NA	H	A	NA	NA	NA	H	H	NA	NA	A	B	B	NA	NA	H	NA	NA	NA	H
JAX00438031	NA	A	NA	NA	NA	NA	NA	NA	NA	NA	NA	NA	NA	NA	H	H	NA	H	B	NA	NA	A	NA	NA	NA	B	H	H	NA	NA	H	A	NA	NA	NA	H	H	NA	NA	A	B	B	NA	NA	H	NA	NA	NA	H
JAX00438152	NA	A	NA	NA	NA	NA	NA	NA	NA	NA	NA	NA	NA	NA	H	H	NA	H	B	NA	NA	A	NA	NA	NA	B	H	H	NA	NA	H	A	NA	NA	NA	H	H	NA	NA	A	B	B	NA	NA	H	NA	NA	NA	H
JAX00438153	NA	A	NA	NA	NA	NA	NA	NA	NA	NA	NA	NA	NA	NA	H	H	NA	H	B	NA	NA	A	NA	NA	NA	B	H	H	NA	NA	H	A	NA	NA	NA	H	H	NA	NA	A	B	B	NA	NA	H	NA	NA	NA	H
JAX00438158	NA	A	NA	NA	NA	NA	NA	NA	NA	NA	NA	NA	NA	NA	H	H	NA	H	B	NA	NA	A	NA	NA	NA	B	H	H	NA	NA	H	A	NA	NA	NA	H	H	NA	NA	A	B	B	NA	NA	H	NA	NA	NA	H
JAX00438173	NA	B	NA	NA	NA	NA	NA	NA	NA	NA	NA	NA	NA	NA	H	H	NA	H	A	NA	NA	B	NA	NA	NA	A	H	H	NA	NA	H	B	NA	NA	NA	H	H	NA	NA	B	A	A	NA	NA	H	NA	NA	NA	H
JAX00444565	NA	H	NA	NA	NA	NA	NA	NA	NA	NA	NA	NA	NA	NA	B	H	NA	A	H	NA	NA	H	NA	NA	NA	H	B	B	NA	NA	A	H	NA	NA	NA	B	B	NA	NA	H	H	H	NA	NA	A	NA	NA	NA	B
JAX00448947	NA	B	NA	NA	NA	NA	NA	NA	NA	NA	NA	NA	NA	NA	B	B	NA	B	H	NA	NA	B	NA	NA	NA	A	H	H	NA	NA	B	H	NA	NA	NA	H	H	NA	NA	B	B	B	NA	NA	A	NA	NA	NA	B
JAX00465519	NA	B	NA	NA	NA	NA	NA	NA	NA	NA	NA	NA	NA	NA	H	H	NA	H	H	NA	NA	A	NA	NA	NA	H	H	B	NA	NA	A	H	NA	NA	NA	H	H	NA	NA	H	H	H	NA	NA	H	NA	NA	NA	B
JAX00465617	NA	B	NA	NA	NA	NA	NA	NA	NA	NA	NA	NA	NA	NA	H	H	NA	H	H	NA	NA	A	NA	NA	NA	H	H	B	NA	NA	A	H	NA	NA	NA	H	H	NA	NA	H	H	H	NA	NA	H	NA	NA	NA	B
JAX00466912	NA	H	NA	NA	NA	NA	NA	NA	NA	NA	NA	NA	NA	NA	H	A	NA	H	H	NA	NA	H	NA	NA	NA	H	H	B	NA	NA	A	A	NA	NA	NA	H	H	NA	NA	A	B	A	NA	NA	H	NA	NA	NA	H
JAX00470651	NA	A	NA	NA	NA	NA	NA	NA	NA	NA	NA	NA	NA	NA	H	H	NA	A	A	NA	NA	NA	NA	NA	NA	H	H	H	NA	NA	B	A	NA	NA	NA	B	B	NA	NA	H	B	B	NA	NA	H	NA	NA	NA	A
JAX00470703	NA	B	NA	NA	NA	NA	NA	NA	NA	NA	NA	NA	NA	NA	H	H	NA	B	B	NA	NA	B	NA	NA	NA	H	H	H	NA	NA	A	B	NA	NA	NA	A	A	NA	NA	H	A	A	NA	NA	H	NA	NA	NA	B
JAX00480741	NA	A	NA	NA	NA	NA	NA	NA	NA	NA	NA	NA	NA	NA	A	A	NA	A	A	NA	NA	B	NA	NA	NA	B	B	H	NA	NA	A	H	NA	NA	NA	A	A	NA	NA	B	B	H	NA	NA	B	NA	NA	NA	H
JAX00480800	NA	A	NA	NA	NA	NA	NA	NA	NA	NA	NA	NA	NA	NA	A	A	NA	A	A	NA	NA	B	NA	NA	NA	B	B	H	NA	NA	A	H	NA	NA	NA	A	A	NA	NA	B	B	H	NA	NA	B	NA	NA	NA	H
JAX00480830	NA	A	NA	NA	NA	NA	NA	NA	NA	NA	NA	NA	NA	NA	A	A	NA	A	A	NA	NA	B	NA	NA	NA	B	B	H	NA	NA	A	H	NA	NA	NA	A	A	NA	NA	B	B	H	NA	NA	H	NA	NA	NA	H
JAX00480859	NA	B	NA	NA	NA	NA	NA	NA	NA	NA	NA	NA	NA	NA	B	B	NA	B	B	NA	NA	A	NA	NA	NA	A	A	H	NA	NA	B	H	NA	NA	NA	B	B	NA	NA	A	A	H	NA	NA	H	NA	NA	NA	H
JAX00480891	NA	B	NA	NA	NA	NA	NA	NA	NA	NA	NA	NA	NA	NA	B	B	NA	B	B	NA	NA	A	NA	NA	NA	A	A	H	NA	NA	B	H	NA	NA	NA	B	B	NA	NA	A	A	H	NA	NA	H	NA	NA	NA	H
JAX00480891r	NA	B	NA	NA	NA	NA	NA	NA	NA	NA	NA	NA	NA	NA	B	B	NA	B	B	NA	NA	A	NA	NA	NA	A	A	H	NA	NA	B	H	NA	NA	NA	B	B	NA	NA	A	A	H	NA	NA	H	NA	NA	NA	H
JAX00481828	NA	A	NA	NA	NA	NA	NA	NA	NA	NA	NA	NA	NA	NA	A	A	NA	H	A	NA	NA	B	NA	NA	NA	B	B	H	NA	NA	A	H	NA	NA	NA	A	A	NA	NA	B	B	B	NA	NA	H	NA	NA	NA	H
JAX00481897	NA	A	NA	NA	NA	NA	NA	NA	NA	NA	NA	NA	NA	NA	A	A	NA	H	A	NA	NA	B	NA	NA	NA	B	B	H	NA	NA	A	H	NA	NA	NA	A	A	NA	NA	B	B	B	NA	NA	H	NA	NA	NA	H
JAX00481991	NA	A	NA	NA	NA	NA	NA	NA	NA	NA	NA	NA	NA	NA	A	A	NA	H	A	NA	NA	B	NA	NA	NA	B	B	H	NA	NA	A	H	NA	NA	NA	A	A	NA	NA	B	B	B	NA	NA	H	NA	NA	NA	H
JAX00481993	NA	A	NA	NA	NA	NA	NA	NA	NA	NA	NA	NA	NA	NA	A	A	NA	H	A	NA	NA	B	NA	NA	NA	B	B	H	NA	NA	A	H	NA	NA	NA	A	A	NA	NA	B	B	B	NA	NA	H	NA	NA	NA	H
JAX00482006	NA	B	NA	NA	NA	NA	NA	NA	NA	NA	NA	NA	NA	NA	B	B	NA	H	B	NA	NA	A	NA	NA	NA	A	A	H	NA	NA	B	H	NA	NA	NA	B	B	NA	NA	A	A	A	NA	NA	H	NA	NA	NA	H
JAX00482022	NA	B	NA	NA	NA	NA	NA	NA	NA	NA	NA	NA	NA	NA	B	B	NA	H	B	NA	NA	A	NA	NA	NA	A	A	H	NA	NA	B	H	NA	NA	NA	B	B	NA	NA	A	A	A	NA	NA	H	NA	NA	NA	H
JAX00487356	NA	A	NA	NA	NA	NA	NA	NA	NA	NA	NA	NA	NA	NA	A	H	NA	H	H	NA	NA	A	NA	NA	NA	B	H	H	NA	NA	H	A	NA	NA	NA	B	H	NA	NA	H	H	A	NA	NA	H	NA	NA	NA	B
JAX00487730	NA	A	NA	NA	NA	NA	NA	NA	NA	NA	NA	NA	NA	NA	A	H	NA	H	H	NA	NA	A	NA	NA	NA	B	H	H	NA	NA	H	A	NA	NA	NA	B	H	NA	NA	H	H	A	NA	NA	H	NA	NA	NA	B
JAX00487829	NA	B	NA	NA	NA	NA	NA	NA	NA	NA	NA	NA	NA	NA	B	H	NA	H	H	NA	NA	B	NA	NA	NA	A	H	H	NA	NA	H	B	NA	NA	NA	A	H	NA	NA	H	H	B	NA	NA	H	NA	NA	NA	A
JAX00489154	NA	B	NA	NA	NA	NA	NA	NA	NA	NA	NA	NA	NA	NA	B	H	NA	H	H	NA	NA	B	NA	NA	NA	H	H	H	NA	NA	H	B	NA	NA	NA	H	B	NA	NA	H	B	B	NA	NA	B	NA	NA	NA	H
JAX00489200	NA	B	NA	NA	NA	NA	NA	NA	NA	NA	NA	NA	NA	NA	B	H	NA	H	H	NA	NA	B	NA	NA	NA	H	A	A	NA	NA	H	B	NA	NA	NA	H	B	NA	NA	H	H	H	NA	NA	B	NA	NA	NA	H
JAX00489262	NA	B	NA	NA	NA	NA	NA	NA	NA	NA	NA	NA	NA	NA	B	H	NA	H	H	NA	NA	B	NA	NA	NA	H	A	A	NA	NA	H	B	NA	NA	NA	H	B	NA	NA	H	H	H	NA	NA	B	NA	NA	NA	H
JAX00489448	NA	H	NA	NA	NA	NA	NA	NA	NA	NA	NA	NA	NA	NA	H	H	NA	H	H	NA	NA	B	NA	NA	NA	H	A	A	NA	NA	H	B	NA	NA	NA	H	B	NA	NA	H	H	H	NA	NA	B	NA	NA	NA	H
JAX00489642	NA	H	NA	NA	NA	NA	NA	NA	NA	NA	NA	NA	NA	NA	H	H	NA	H	H	NA	NA	A	NA	NA	NA	H	B	B	NA	NA	H	A	NA	NA	NA	H	A	NA	NA	H	H	H	NA	NA	A	NA	NA	NA	H
JAX00489906	NA	H	NA	NA	NA	NA	NA	NA	NA	NA	NA	NA	NA	NA	H	H	NA	H	H	NA	NA	B	NA	NA	NA	H	A	H	NA	NA	H	B	NA	NA	NA	H	B	NA	NA	H	H	H	NA	NA	B	NA	NA	NA	H
JAX00489906r	NA	H	NA	NA	NA	NA	NA	NA	NA	NA	NA	NA	NA	NA	H	H	NA	H	H	NA	NA	B	NA	NA	NA	H	A	H	NA	NA	H	B	NA	NA	NA	H	B	NA	NA	H	H	H	NA	NA	B	NA	NA	NA	H
JAX00490136	NA	H	NA	NA	NA	NA	NA	NA	NA	NA	NA	NA	NA	NA	H	H	NA	H	H	NA	NA	A	NA	NA	NA	H	B	H	NA	NA	H	A	NA	NA	NA	H	A	NA	NA	H	H	H	NA	NA	A	NA	NA	NA	H
JAX00491084	NA	B	NA	NA	NA	NA	NA	NA	NA	NA	NA	NA	NA	NA	B	H	NA	H	H	NA	NA	H	NA	NA	NA	B	H	H	NA	NA	H	B	NA	NA	NA	H	B	NA	NA	A	A	A	NA	NA	H	NA	NA	NA	A
JAX00491214	NA	B	NA	NA	NA	NA	NA	NA	NA	NA	NA	NA	NA	NA	B	H	NA	H	B	NA	NA	B	NA	NA	NA	B	H	H	NA	NA	H	NA	NA	NA	NA	H	B	NA	NA	H	H	H	NA	NA	H	NA	NA	NA	A
JAX00491220	NA	A	NA	NA	NA	NA	NA	NA	NA	NA	NA	NA	NA	NA	A	H	NA	H	A	NA	NA	A	NA	NA	NA	A	H	H	NA	NA	H	A	NA	NA	NA	H	A	NA	NA	H	H	H	NA	NA	H	NA	NA	NA	B
JAX00491696	NA	A	NA	NA	NA	NA	NA	NA	NA	NA	NA	NA	NA	NA	A	A	NA	B	H	NA	NA	A	NA	NA	NA	A	H	A	NA	NA	H	A	NA	NA	NA	H	A	NA	NA	H	H	H	NA	NA	H	NA	NA	NA	B
JAX00491869	NA	A	NA	NA	NA	NA	NA	NA	NA	NA	NA	NA	NA	NA	A	A	NA	B	H	NA	NA	A	NA	NA	NA	A	H	A	NA	NA	H	A	NA	NA	NA	H	A	NA	NA	H	H	H	NA	NA	H	NA	NA	NA	B
JAX00491907	NA	A	NA	NA	NA	NA	NA	NA	NA	NA	NA	NA	NA	NA	A	A	NA	B	H	NA	NA	A	NA	NA	NA	A	H	A	NA	NA	H	A	NA	NA	NA	H	A	NA	NA	H	H	H	NA	NA	H	NA	NA	NA	B
JAX00492376	NA	A	NA	NA	NA	NA	NA	NA	NA	NA	NA	NA	NA	NA	A	A	NA	B	H	NA	NA	A	NA	NA	NA	A	H	A	NA	NA	H	A	NA	NA	NA	H	A	NA	NA	H	H	H	NA	NA	B	NA	NA	NA	B
JAX00492395	NA	A	NA	NA	NA	NA	NA	NA	NA	NA	NA	NA	NA	NA	A	A	NA	B	H	NA	NA	A	NA	NA	NA	A	H	A	NA	NA	H	A	NA	NA	NA	H	A	NA	NA	H	H	H	NA	NA	B	NA	NA	NA	B
JAX00492531	NA	B	NA	NA	NA	NA	NA	NA	NA	NA	NA	NA	NA	NA	B	B	NA	A	H	NA	NA	B	NA	NA	NA	B	H	B	NA	NA	H	B	NA	NA	NA	H	B	NA	NA	H	H	H	NA	NA	A	NA	NA	NA	A
JAX00492577	NA	B	NA	NA	NA	NA	NA	NA	NA	NA	NA	NA	NA	NA	B	B	NA	A	H	NA	NA	B	NA	NA	NA	B	H	B	NA	NA	H	B	NA	NA	NA	H	B	NA	NA	H	H	H	NA	NA	A	NA	NA	NA	A
JAX00492721	NA	H	NA	NA	NA	NA	NA	NA	NA	NA	NA	NA	NA	NA	H	H	NA	A	H	NA	NA	B	NA	NA	NA	B	H	B	NA	NA	H	B	NA	NA	NA	H	B	NA	NA	H	H	H	NA	NA	A	NA	NA	NA	A
JAX00492738	NA	H	NA	NA	NA	NA	NA	NA	NA	NA	NA	NA	NA	NA	H	H	NA	A	H	NA	NA	B	NA	NA	NA	B	H	B	NA	NA	H	B	NA	NA	NA	H	B	NA	NA	H	H	H	NA	NA	A	NA	NA	NA	A
JAX00492806	NA	H	NA	NA	NA	NA	NA	NA	NA	NA	NA	NA	NA	NA	H	H	NA	B	H	NA	NA	A	NA	NA	NA	A	H	A	NA	NA	H	A	NA	NA	NA	H	A	NA	NA	H	H	H	NA	NA	B	NA	NA	NA	B
JAX00512770	NA	H	NA	NA	NA	NA	NA	NA	NA	NA	NA	NA	NA	NA	H	B	NA	H	H	NA	NA	H	NA	NA	NA	H	A	H	NA	NA	H	H	NA	NA	NA	H	H	NA	NA	B	B	B	NA	NA	H	NA	NA	NA	A
JAX00512801	NA	H	NA	NA	NA	NA	NA	NA	NA	NA	NA	NA	NA	NA	H	B	NA	H	H	NA	NA	H	NA	NA	NA	H	A	H	NA	NA	H	H	NA	NA	NA	H	H	NA	NA	B	B	B	NA	NA	H	NA	NA	NA	A
JAX00514662	NA	B	NA	NA	NA	NA	NA	NA	NA	NA	NA	NA	NA	NA	B	A	NA	B	B	NA	NA	B	NA	NA	NA	H	B	A	NA	NA	B	H	NA	NA	NA	B	B	NA	NA	A	A	A	NA	NA	H	NA	NA	NA	B
JAX00514719	NA	B	NA	NA	NA	NA	NA	NA	NA	NA	NA	NA	NA	NA	B	A	NA	B	B	NA	NA	B	NA	NA	NA	H	B	A	NA	NA	B	H	NA	NA	NA	B	B	NA	NA	A	A	A	NA	NA	H	NA	NA	NA	B
JAX00514719r	NA	B	NA	NA	NA	NA	NA	NA	NA	NA	NA	NA	NA	NA	B	A	NA	B	B	NA	NA	B	NA	NA	NA	H	B	A	NA	NA	B	H	NA	NA	NA	B	B	NA	NA	A	A	A	NA	NA	H	NA	NA	NA	B
JAX00514735	NA	B	NA	NA	NA	NA	NA	NA	NA	NA	NA	NA	NA	NA	B	A	NA	B	B	NA	NA	B	NA	NA	NA	H	B	A	NA	NA	B	H	NA	NA	NA	B	B	NA	NA	A	A	A	NA	NA	H	NA	NA	NA	B
JAX00514816	NA	A	NA	NA	NA	NA	NA	NA	NA	NA	NA	NA	NA	NA	A	B	NA	A	A	NA	NA	A	NA	NA	NA	H	A	B	NA	NA	A	H	NA	NA	NA	A	A	NA	NA	B	B	B	NA	NA	H	NA	NA	NA	A
JAX00527485	NA	H	NA	NA	NA	NA	NA	NA	NA	NA	NA	NA	NA	NA	H	A	NA	H	B	NA	NA	H	NA	NA	NA	H	B	B	NA	NA	B	H	NA	NA	NA	B	H	NA	NA	B	B	B	NA	NA	H	NA	NA	NA	H
JAX00527587	NA	H	NA	NA	NA	NA	NA	NA	NA	NA	NA	NA	NA	NA	H	B	NA	H	A	NA	NA	H	NA	NA	NA	H	A	A	NA	NA	A	H	NA	NA	NA	A	H	NA	NA	A	A	A	NA	NA	H	NA	NA	NA	H
JAX00527593	NA	H	NA	NA	NA	NA	NA	NA	NA	NA	NA	NA	NA	NA	H	B	NA	H	A	NA	NA	H	NA	NA	NA	H	A	A	NA	NA	A	H	NA	NA	NA	A	H	NA	NA	A	A	A	NA	NA	H	NA	NA	NA	H
JAX00527683	NA	H	NA	NA	NA	NA	NA	NA	NA	NA	NA	NA	NA	NA	H	A	NA	H	B	NA	NA	H	NA	NA	NA	H	B	B	NA	NA	B	H	NA	NA	NA	B	H	NA	NA	B	B	B	NA	NA	H	NA	NA	NA	H
JAX00527982	NA	H	NA	NA	NA	NA	NA	NA	NA	NA	NA	NA	NA	NA	H	A	NA	H	B	NA	NA	H	NA	NA	NA	H	B	B	NA	NA	B	H	NA	NA	NA	B	H	NA	NA	B	B	B	NA	NA	H	NA	NA	NA	H
JAX00528264	NA	H	NA	NA	NA	NA	NA	NA	NA	NA	NA	NA	NA	NA	H	B	NA	H	A	NA	NA	H	NA	NA	NA	A	A	A	NA	NA	A	H	NA	NA	NA	A	H	NA	NA	A	A	A	NA	NA	H	NA	NA	NA	H
JAX00528467	NA	H	NA	NA	NA	NA	NA	NA	NA	NA	NA	NA	NA	NA	H	A	NA	H	B	NA	NA	H	NA	NA	NA	B	B	B	NA	NA	B	H	NA	NA	NA	B	H	NA	NA	B	B	B	NA	NA	H	NA	NA	NA	H
JAX00528773	NA	H	NA	NA	NA	NA	NA	NA	NA	NA	NA	NA	NA	NA	H	A	NA	H	B	NA	NA	H	NA	NA	NA	B	B	B	NA	NA	B	H	NA	NA	NA	B	H	NA	NA	B	B	B	NA	NA	H	NA	NA	NA	H
JAX00530303	NA	H	NA	NA	NA	NA	NA	NA	NA	NA	NA	NA	NA	NA	H	A	NA	H	B	NA	NA	A	NA	NA	NA	H	B	H	NA	NA	B	H	NA	NA	NA	B	H	NA	NA	H	H	H	NA	NA	H	NA	NA	NA	H
JAX00530455	NA	H	NA	NA	NA	NA	NA	NA	NA	NA	NA	NA	NA	NA	H	B	NA	H	A	NA	NA	B	NA	NA	NA	H	A	H	NA	NA	A	H	NA	NA	NA	A	H	NA	NA	H	H	H	NA	NA	H	NA	NA	NA	H
JAX00530548	NA	H	NA	NA	NA	NA	NA	NA	NA	NA	NA	NA	NA	NA	H	B	NA	H	A	NA	NA	B	NA	NA	NA	H	A	H	NA	NA	A	H	NA	NA	NA	A	H	NA	NA	H	H	H	NA	NA	H	NA	NA	NA	H
JAX00530637	NA	H	NA	NA	NA	NA	NA	NA	NA	NA	NA	NA	NA	NA	H	B	NA	H	A	NA	NA	H	NA	NA	NA	H	A	H	NA	NA	A	H	NA	NA	NA	A	H	NA	NA	H	H	H	NA	NA	H	NA	NA	NA	A
JAX00530671	NA	H	NA	NA	NA	NA	NA	NA	NA	NA	NA	NA	NA	NA	H	B	NA	H	A	NA	NA	H	NA	NA	NA	H	A	H	NA	NA	A	H	NA	NA	NA	A	H	NA	NA	H	H	H	NA	NA	H	NA	NA	NA	A
JAX00530804	NA	H	NA	NA	NA	NA	NA	NA	NA	NA	NA	NA	NA	NA	H	A	NA	H	B	NA	NA	H	NA	NA	NA	H	B	H	NA	NA	B	H	NA	NA	NA	B	H	NA	NA	H	H	H	NA	NA	H	NA	NA	NA	B
JAX00530808	NA	H	NA	NA	NA	NA	NA	NA	NA	NA	NA	NA	NA	NA	H	B	NA	H	A	NA	NA	H	NA	NA	NA	H	A	H	NA	NA	A	H	NA	NA	NA	A	H	NA	NA	H	H	H	NA	NA	H	NA	NA	NA	A
JAX00530967	NA	H	NA	NA	NA	NA	NA	NA	NA	NA	NA	NA	NA	NA	H	B	NA	H	A	NA	NA	H	NA	NA	NA	H	A	H	NA	NA	A	H	NA	NA	NA	A	H	NA	NA	H	H	H	NA	NA	H	NA	NA	NA	A
JAX00531358	NA	H	NA	NA	NA	NA	NA	NA	NA	NA	NA	NA	NA	NA	B	A	NA	H	B	NA	NA	H	NA	NA	NA	H	B	H	NA	NA	B	H	NA	NA	NA	B	B	NA	NA	H	H	H	NA	NA	H	NA	NA	NA	B
JAX00531837	NA	H	NA	NA	NA	NA	NA	NA	NA	NA	NA	NA	NA	NA	A	B	NA	H	A	NA	NA	H	NA	NA	NA	H	A	H	NA	NA	A	H	NA	NA	NA	A	A	NA	NA	H	H	H	NA	NA	H	NA	NA	NA	A
JAX00531915	NA	H	NA	NA	NA	NA	NA	NA	NA	NA	NA	NA	NA	NA	A	B	NA	H	H	NA	NA	H	NA	NA	NA	H	B	B	NA	NA	A	H	NA	NA	NA	A	H	NA	NA	H	H	B	NA	NA	H	NA	NA	NA	A
JAX00532000	NA	H	NA	NA	NA	NA	NA	NA	NA	NA	NA	NA	NA	NA	A	B	NA	H	H	NA	NA	H	NA	NA	NA	H	B	B	NA	NA	A	H	NA	NA	NA	A	H	NA	NA	H	H	B	NA	NA	H	NA	NA	NA	A
JAX00532078	NA	H	NA	NA	NA	NA	NA	NA	NA	NA	NA	NA	NA	NA	B	A	NA	H	H	NA	NA	H	NA	NA	NA	H	A	A	NA	NA	B	H	NA	NA	NA	B	H	NA	NA	H	H	A	NA	NA	H	NA	NA	NA	B
JAX00532211	NA	H	NA	NA	NA	NA	NA	NA	NA	NA	NA	NA	NA	NA	A	B	NA	H	H	NA	NA	H	NA	NA	NA	H	B	B	NA	NA	A	H	NA	NA	NA	A	H	NA	NA	H	H	B	NA	NA	H	NA	NA	NA	A
JAX00532246	NA	H	NA	NA	NA	NA	NA	NA	NA	NA	NA	NA	NA	NA	B	A	NA	H	H	NA	NA	H	NA	NA	NA	H	A	A	NA	NA	B	H	NA	NA	NA	B	H	NA	NA	H	H	A	NA	NA	H	NA	NA	NA	B
JAX00532822	NA	A	NA	NA	NA	NA	NA	NA	NA	NA	NA	NA	NA	NA	A	B	NA	H	H	NA	NA	H	NA	NA	NA	H	B	B	NA	NA	A	H	NA	NA	NA	A	H	NA	NA	H	H	B	NA	NA	H	NA	NA	NA	A
JAX00532828	NA	A	NA	NA	NA	NA	NA	NA	NA	NA	NA	NA	NA	NA	A	B	NA	H	H	NA	NA	H	NA	NA	NA	H	B	B	NA	NA	A	H	NA	NA	NA	A	H	NA	NA	H	H	B	NA	NA	H	NA	NA	NA	A
JAX00533160	NA	A	NA	NA	NA	NA	NA	NA	NA	NA	NA	NA	NA	NA	A	B	NA	H	H	NA	NA	H	NA	NA	NA	H	B	B	NA	NA	A	H	NA	NA	NA	A	H	NA	NA	H	H	B	NA	NA	H	NA	NA	NA	A
JAX00533392	NA	B	NA	NA	NA	NA	NA	NA	NA	NA	NA	NA	NA	NA	B	A	NA	H	H	NA	NA	H	NA	NA	NA	H	A	A	NA	NA	B	H	NA	NA	NA	B	H	NA	NA	H	H	A	NA	NA	H	NA	NA	NA	B
JAX00533407	NA	B	NA	NA	NA	NA	NA	NA	NA	NA	NA	NA	NA	NA	B	A	NA	H	H	NA	NA	H	NA	NA	NA	H	A	A	NA	NA	B	H	NA	NA	NA	B	H	NA	NA	H	H	A	NA	NA	H	NA	NA	NA	B
JAX00533532	NA	B	NA	NA	NA	NA	NA	NA	NA	NA	NA	NA	NA	NA	B	A	NA	H	H	NA	NA	H	NA	NA	NA	H	A	A	NA	NA	B	H	NA	NA	NA	B	H	NA	NA	H	H	A	NA	NA	H	NA	NA	NA	B
JAX00533643	NA	H	NA	NA	NA	NA	NA	NA	NA	NA	NA	NA	NA	NA	B	A	NA	H	H	NA	NA	A	NA	NA	NA	H	A	A	NA	NA	B	H	NA	NA	NA	B	H	NA	NA	H	H	A	NA	NA	H	NA	NA	NA	B
JAX00533731	NA	H	NA	NA	NA	NA	NA	NA	NA	NA	NA	NA	NA	NA	B	A	NA	H	H	NA	NA	A	NA	NA	NA	H	A	A	NA	NA	B	H	NA	NA	NA	B	H	NA	NA	H	H	A	NA	NA	H	NA	NA	NA	B
JAX00534216	NA	H	NA	NA	NA	NA	NA	NA	NA	NA	NA	NA	NA	NA	B	A	NA	H	H	NA	NA	A	NA	NA	NA	H	A	A	NA	NA	B	H	NA	NA	NA	B	B	NA	NA	H	H	A	NA	NA	H	NA	NA	NA	B
JAX00534263	NA	H	NA	NA	NA	NA	NA	NA	NA	NA	NA	NA	NA	NA	A	B	NA	H	H	NA	NA	B	NA	NA	NA	H	B	B	NA	NA	A	H	NA	NA	NA	A	A	NA	NA	H	H	B	NA	NA	H	NA	NA	NA	A
JAX00535033	NA	H	NA	NA	NA	NA	NA	NA	NA	NA	NA	NA	NA	NA	B	A	NA	H	H	NA	NA	A	NA	NA	NA	H	A	A	NA	NA	B	H	NA	NA	NA	B	B	NA	NA	B	B	H	NA	NA	H	NA	NA	NA	B
JAX00547249	NA	H	NA	NA	NA	NA	NA	NA	NA	NA	NA	NA	NA	NA	H	H	NA	B	H	NA	NA	H	NA	NA	NA	A	H	A	NA	NA	H	A	NA	NA	NA	A	A	NA	NA	H	A	H	NA	NA	B	NA	NA	NA	H
JAX00547750	NA	H	NA	NA	NA	NA	NA	NA	NA	NA	NA	NA	NA	NA	B	B	NA	A	H	NA	NA	H	NA	NA	NA	B	H	B	NA	NA	A	B	NA	NA	NA	B	B	NA	NA	H	B	H	NA	NA	H	NA	NA	NA	B
JAX00547811	NA	B	NA	NA	NA	NA	NA	NA	NA	NA	NA	NA	NA	NA	B	B	NA	A	H	NA	NA	H	NA	NA	NA	B	H	B	NA	NA	A	B	NA	NA	NA	B	B	NA	NA	H	B	H	NA	NA	H	NA	NA	NA	B
JAX00552186	NA	A	NA	NA	NA	NA	NA	NA	NA	NA	NA	NA	NA	NA	H	A	NA	B	B	NA	NA	H	NA	NA	NA	B	B	H	NA	NA	B	A	NA	NA	NA	H	H	NA	NA	B	B	H	NA	NA	H	NA	NA	NA	A
JAX00560479	NA	H	NA	NA	NA	NA	NA	NA	NA	NA	NA	NA	NA	NA	A	H	NA	H	H	NA	NA	A	NA	NA	NA	H	H	A	NA	NA	H	H	NA	NA	NA	H	H	NA	NA	H	H	A	NA	NA	B	NA	NA	NA	H
JAX00560506	NA	H	NA	NA	NA	NA	NA	NA	NA	NA	NA	NA	NA	NA	A	H	NA	H	H	NA	NA	A	NA	NA	NA	H	H	A	NA	NA	H	H	NA	NA	NA	H	H	NA	NA	H	H	A	NA	NA	B	NA	NA	NA	H
JAX00565055	NA	A	NA	NA	NA	NA	NA	NA	NA	NA	NA	NA	NA	NA	B	B	NA	H	H	NA	NA	H	NA	NA	NA	B	B	A	NA	NA	B	H	NA	NA	NA	H	H	NA	NA	B	B	B	NA	NA	H	NA	NA	NA	A
JAX00572799	NA	H	NA	NA	NA	NA	NA	NA	NA	NA	NA	NA	NA	NA	B	H	NA	A	A	NA	NA	A	NA	NA	NA	B	H	A	NA	NA	B	H	NA	NA	NA	A	A	NA	NA	B	H	B	NA	NA	H	NA	NA	NA	H
JAX00572857	NA	H	NA	NA	NA	NA	NA	NA	NA	NA	NA	NA	NA	NA	A	H	NA	B	B	NA	NA	B	NA	NA	NA	A	H	B	NA	NA	A	H	NA	NA	NA	B	B	NA	NA	A	H	A	NA	NA	H	NA	NA	NA	H
JAX00578511	NA	B	NA	NA	NA	NA	NA	NA	NA	NA	NA	NA	NA	NA	H	B	NA	H	H	NA	NA	H	NA	NA	NA	H	B	H	NA	NA	H	H	NA	NA	NA	A	A	NA	NA	H	H	H	NA	NA	H	NA	NA	NA	A
JAX00578820	NA	A	NA	NA	NA	NA	NA	NA	NA	NA	NA	NA	NA	NA	H	A	NA	H	H	NA	NA	H	NA	NA	NA	H	A	H	NA	NA	H	H	NA	NA	NA	B	B	NA	NA	H	H	H	NA	NA	H	NA	NA	NA	B
JAX00580176	NA	B	NA	NA	NA	NA	NA	NA	NA	NA	NA	NA	NA	NA	H	H	NA	H	H	NA	NA	B	NA	NA	NA	B	B	H	NA	NA	A	A	NA	NA	NA	A	A	NA	NA	H	A	H	NA	NA	H	NA	NA	NA	A
JAX00580281	NA	A	NA	NA	NA	NA	NA	NA	NA	NA	NA	NA	NA	NA	H	H	NA	H	H	NA	NA	A	NA	NA	NA	A	A	H	NA	NA	B	B	NA	NA	NA	B	B	NA	NA	H	B	H	NA	NA	H	NA	NA	NA	B
JAX00580480	NA	B	NA	NA	NA	NA	NA	NA	NA	NA	NA	NA	NA	NA	H	H	NA	H	H	NA	NA	B	NA	NA	NA	B	B	H	NA	NA	A	A	NA	NA	NA	A	A	NA	NA	H	A	H	NA	NA	H	NA	NA	NA	A
JAX00580562	NA	A	NA	NA	NA	NA	NA	NA	NA	NA	NA	NA	NA	NA	H	H	NA	B	B	NA	NA	A	NA	NA	NA	A	A	H	NA	NA	B	B	NA	NA	NA	B	B	NA	NA	H	B	H	NA	NA	B	NA	NA	NA	B
JAX00580918	NA	A	NA	NA	NA	NA	NA	NA	NA	NA	NA	NA	NA	NA	H	H	NA	B	B	NA	NA	A	NA	NA	NA	A	A	H	NA	NA	B	H	NA	NA	NA	B	B	NA	NA	H	H	H	NA	NA	B	NA	NA	NA	B
JAX00581231	NA	B	NA	NA	NA	NA	NA	NA	NA	NA	NA	NA	NA	NA	B	H	NA	H	B	NA	NA	A	NA	NA	NA	A	A	H	NA	NA	B	H	NA	NA	NA	B	B	NA	NA	H	H	H	NA	NA	B	NA	NA	NA	B
JAX00581334	NA	B	NA	NA	NA	NA	NA	NA	NA	NA	NA	NA	NA	NA	B	H	NA	H	B	NA	NA	A	NA	NA	NA	A	A	H	NA	NA	B	H	NA	NA	NA	B	B	NA	NA	H	H	H	NA	NA	B	NA	NA	NA	B
JAX00607352	NA	H	NA	NA	NA	NA	NA	NA	NA	NA	NA	NA	NA	NA	H	H	NA	H	A	NA	NA	H	NA	NA	NA	H	H	H	NA	NA	H	A	NA	NA	NA	A	H	NA	NA	B	B	H	NA	NA	H	NA	NA	NA	B
JAX00617348	NA	H	NA	NA	NA	NA	NA	NA	NA	NA	NA	NA	NA	NA	B	H	NA	A	A	NA	NA	H	NA	NA	NA	A	H	A	NA	NA	B	H	NA	NA	NA	H	H	NA	NA	H	B	H	NA	NA	H	NA	NA	NA	A
JAX00617374	NA	H	NA	NA	NA	NA	NA	NA	NA	NA	NA	NA	NA	NA	B	H	NA	A	A	NA	NA	H	NA	NA	NA	A	H	A	NA	NA	B	H	NA	NA	NA	H	H	NA	NA	H	B	H	NA	NA	H	NA	NA	NA	A
JAX00617390	NA	H	NA	NA	NA	NA	NA	NA	NA	NA	NA	NA	NA	NA	B	H	NA	A	A	NA	NA	H	NA	NA	NA	A	H	A	NA	NA	B	H	NA	NA	NA	H	H	NA	NA	H	B	H	NA	NA	H	NA	NA	NA	A
JAX00623631	NA	A	NA	NA	NA	NA	NA	NA	NA	NA	NA	NA	NA	NA	H	B	NA	A	B	NA	NA	H	NA	NA	NA	H	H	H	NA	NA	B	B	NA	NA	NA	H	H	NA	NA	A	H	H	NA	NA	H	NA	NA	NA	A
JAX00623698	NA	B	NA	NA	NA	NA	NA	NA	NA	NA	NA	NA	NA	NA	H	A	NA	B	A	NA	NA	H	NA	NA	NA	H	H	H	NA	NA	A	A	NA	NA	NA	H	H	NA	NA	B	H	H	NA	NA	H	NA	NA	NA	B
JAX00624135	NA	A	NA	NA	NA	NA	NA	NA	NA	NA	NA	NA	NA	NA	H	B	NA	A	B	NA	NA	H	NA	NA	NA	H	H	H	NA	NA	B	B	NA	NA	NA	H	H	NA	NA	A	H	H	NA	NA	H	NA	NA	NA	A
JAX00624246	NA	A	NA	NA	NA	NA	NA	NA	NA	NA	NA	NA	NA	NA	H	B	NA	A	B	NA	NA	H	NA	NA	NA	H	H	H	NA	NA	B	B	NA	NA	NA	H	H	NA	NA	A	H	H	NA	NA	H	NA	NA	NA	A
JAX00624353	NA	B	NA	NA	NA	NA	NA	NA	NA	NA	NA	NA	NA	NA	H	A	NA	B	A	NA	NA	H	NA	NA	NA	H	H	H	NA	NA	A	A	NA	NA	NA	H	H	NA	NA	B	H	H	NA	NA	H	NA	NA	NA	B
JAX00625115	NA	A	NA	NA	NA	NA	NA	NA	NA	NA	NA	NA	NA	NA	H	B	NA	A	B	NA	NA	H	NA	NA	NA	H	H	H	NA	NA	B	B	NA	NA	NA	H	H	NA	NA	A	H	H	NA	NA	H	NA	NA	NA	A
JAX00625957	NA	A	NA	NA	NA	NA	NA	NA	NA	NA	NA	NA	NA	NA	H	B	NA	A	B	NA	NA	H	NA	NA	NA	A	H	A	NA	NA	B	B	NA	NA	NA	B	B	NA	NA	A	A	A	NA	NA	B	NA	NA	NA	A
JAX00626850	NA	A	NA	NA	NA	NA	NA	NA	NA	NA	NA	NA	NA	NA	H	B	NA	A	B	NA	NA	H	NA	NA	NA	A	H	A	NA	NA	B	B	NA	NA	NA	B	B	NA	NA	A	A	A	NA	NA	B	NA	NA	NA	A
JAX00626885	NA	A	NA	NA	NA	NA	NA	NA	NA	NA	NA	NA	NA	NA	H	B	NA	A	B	NA	NA	H	NA	NA	NA	A	H	A	NA	NA	B	B	NA	NA	NA	B	B	NA	NA	A	A	A	NA	NA	B	NA	NA	NA	A
JAX00627121	NA	A	NA	NA	NA	NA	NA	NA	NA	NA	NA	NA	NA	NA	H	B	NA	A	B	NA	NA	H	NA	NA	NA	H	H	H	NA	NA	B	B	NA	NA	NA	B	B	NA	NA	A	A	A	NA	NA	B	NA	NA	NA	A
JAX00627777	NA	A	NA	NA	NA	NA	NA	NA	NA	NA	NA	NA	NA	NA	H	B	NA	A	H	NA	NA	A	NA	NA	NA	H	H	H	NA	NA	H	B	NA	NA	NA	B	B	NA	NA	A	A	A	NA	NA	B	NA	NA	NA	A
JAX00627806	NA	A	NA	NA	NA	NA	NA	NA	NA	NA	NA	NA	NA	NA	H	B	NA	A	H	NA	NA	A	NA	NA	NA	H	H	H	NA	NA	H	B	NA	NA	NA	B	B	NA	NA	A	A	A	NA	NA	B	NA	NA	NA	A
JAX00627830	NA	A	NA	NA	NA	NA	NA	NA	NA	NA	NA	NA	NA	NA	H	B	NA	A	H	NA	NA	A	NA	NA	NA	H	H	H	NA	NA	H	B	NA	NA	NA	B	B	NA	NA	A	A	A	NA	NA	B	NA	NA	NA	A
JAX00627857	NA	A	NA	NA	NA	NA	NA	NA	NA	NA	NA	NA	NA	NA	H	B	NA	A	H	NA	NA	A	NA	NA	NA	H	H	H	NA	NA	H	B	NA	NA	NA	B	B	NA	NA	A	A	A	NA	NA	B	NA	NA	NA	A
JAX00627878	NA	A	NA	NA	NA	NA	NA	NA	NA	NA	NA	NA	NA	NA	H	B	NA	A	H	NA	NA	A	NA	NA	NA	H	H	H	NA	NA	H	B	NA	NA	NA	B	B	NA	NA	A	A	A	NA	NA	B	NA	NA	NA	A
JAX00629360	NA	A	NA	NA	NA	NA	NA	NA	NA	NA	NA	NA	NA	NA	A	A	NA	H	H	NA	NA	A	NA	NA	NA	H	H	H	NA	NA	H	H	NA	NA	NA	B	B	NA	NA	H	B	B	NA	NA	B	NA	NA	NA	B
JAX00629401	NA	B	NA	NA	NA	NA	NA	NA	NA	NA	NA	NA	NA	NA	B	B	NA	H	H	NA	NA	B	NA	NA	NA	H	H	H	NA	NA	H	H	NA	NA	NA	A	A	NA	NA	H	A	A	NA	NA	A	NA	NA	NA	A
JAX00629401r	NA	B	NA	NA	NA	NA	NA	NA	NA	NA	NA	NA	NA	NA	B	B	NA	H	H	NA	NA	B	NA	NA	NA	H	H	H	NA	NA	H	H	NA	NA	NA	A	A	NA	NA	H	A	A	NA	NA	A	NA	NA	NA	A
JAX00629451	NA	B	NA	NA	NA	NA	NA	NA	NA	NA	NA	NA	NA	NA	B	B	NA	H	H	NA	NA	B	NA	NA	NA	H	H	H	NA	NA	H	H	NA	NA	NA	A	A	NA	NA	H	A	A	NA	NA	A	NA	NA	NA	A
JAX00629738	NA	B	NA	NA	NA	NA	NA	NA	NA	NA	NA	NA	NA	NA	B	B	NA	H	H	NA	NA	H	NA	NA	NA	H	H	H	NA	NA	H	H	NA	NA	NA	A	A	NA	NA	H	A	A	NA	NA	A	NA	NA	NA	A
JAX00629782	NA	A	NA	NA	NA	NA	NA	NA	NA	NA	NA	NA	NA	NA	A	A	NA	H	H	NA	NA	H	NA	NA	NA	H	H	H	NA	NA	H	H	NA	NA	NA	B	B	NA	NA	H	B	B	NA	NA	B	NA	NA	NA	B
JAX00629863	NA	A	NA	NA	NA	NA	NA	NA	NA	NA	NA	NA	NA	NA	A	A	NA	H	H	NA	NA	H	NA	NA	NA	H	H	H	NA	NA	H	H	NA	NA	NA	B	B	NA	NA	B	B	B	NA	NA	B	NA	NA	NA	B
JAX00629889	NA	B	NA	NA	NA	NA	NA	NA	NA	NA	NA	NA	NA	NA	B	B	NA	H	H	NA	NA	H	NA	NA	NA	H	H	H	NA	NA	H	H	NA	NA	NA	A	A	NA	NA	A	A	A	NA	NA	A	NA	NA	NA	A
JAX00629903	NA	B	NA	NA	NA	NA	NA	NA	NA	NA	NA	NA	NA	NA	B	B	NA	H	H	NA	NA	H	NA	NA	NA	H	H	H	NA	NA	H	H	NA	NA	NA	A	A	NA	NA	A	A	A	NA	NA	A	NA	NA	NA	A
JAX00629903r	NA	B	NA	NA	NA	NA	NA	NA	NA	NA	NA	NA	NA	NA	B	B	NA	H	H	NA	NA	H	NA	NA	NA	H	H	H	NA	NA	H	H	NA	NA	NA	A	A	NA	NA	A	A	A	NA	NA	A	NA	NA	NA	A
JAX00629964	NA	H	NA	NA	NA	NA	NA	NA	NA	NA	NA	NA	NA	NA	B	B	NA	H	H	NA	NA	H	NA	NA	NA	H	H	H	NA	NA	H	H	NA	NA	NA	A	A	NA	NA	A	A	A	NA	NA	A	NA	NA	NA	A
JAX00630006	NA	H	NA	NA	NA	NA	NA	NA	NA	NA	NA	NA	NA	NA	A	A	NA	H	H	NA	NA	H	NA	NA	NA	H	H	H	NA	NA	H	H	NA	NA	NA	B	B	NA	NA	B	B	B	NA	NA	B	NA	NA	NA	B
JAX00630303	NA	H	NA	NA	NA	NA	NA	NA	NA	NA	NA	NA	NA	NA	A	A	NA	H	H	NA	NA	H	NA	NA	NA	H	H	H	NA	NA	H	H	NA	NA	NA	B	B	NA	NA	B	B	B	NA	NA	B	NA	NA	NA	B
JAX00630306	NA	H	NA	NA	NA	NA	NA	NA	NA	NA	NA	NA	NA	NA	B	B	NA	H	H	NA	NA	H	NA	NA	NA	H	H	H	NA	NA	H	H	NA	NA	NA	A	A	NA	NA	A	A	A	NA	NA	A	NA	NA	NA	A
JAX00630410	NA	H	NA	NA	NA	NA	NA	NA	NA	NA	NA	NA	NA	NA	A	A	NA	H	H	NA	NA	H	NA	NA	NA	H	H	H	NA	NA	H	H	NA	NA	NA	B	B	NA	NA	B	B	B	NA	NA	B	NA	NA	NA	B
JAX00630458	NA	H	NA	NA	NA	NA	NA	NA	NA	NA	NA	NA	NA	NA	A	A	NA	H	H	NA	NA	H	NA	NA	NA	H	H	H	NA	NA	H	H	NA	NA	NA	B	B	NA	NA	B	B	B	NA	NA	B	NA	NA	NA	B
JAX00630509	NA	H	NA	NA	NA	NA	NA	NA	NA	NA	NA	NA	NA	NA	A	A	NA	H	H	NA	NA	H	NA	NA	NA	H	H	H	NA	NA	B	B	NA	NA	NA	B	B	NA	NA	B	B	B	NA	NA	B	NA	NA	NA	B
JAX00630602	NA	H	NA	NA	NA	NA	NA	NA	NA	NA	NA	NA	NA	NA	A	A	NA	H	H	NA	NA	H	NA	NA	NA	H	H	H	NA	NA	B	B	NA	NA	NA	B	B	NA	NA	B	B	B	NA	NA	B	NA	NA	NA	B
JAX00630767	NA	H	NA	NA	NA	NA	NA	NA	NA	NA	NA	NA	NA	NA	A	A	NA	H	H	NA	NA	H	NA	NA	NA	H	H	H	NA	NA	B	B	NA	NA	NA	B	B	NA	NA	B	B	B	NA	NA	B	NA	NA	NA	B
JAX00630781	NA	H	NA	NA	NA	NA	NA	NA	NA	NA	NA	NA	NA	NA	A	A	NA	H	H	NA	NA	H	NA	NA	NA	H	B	B	NA	NA	B	B	NA	NA	NA	B	B	NA	NA	B	B	B	NA	NA	B	NA	NA	NA	B
JAX00630870	NA	H	NA	NA	NA	NA	NA	NA	NA	NA	NA	NA	NA	NA	A	A	NA	H	H	NA	NA	H	NA	NA	NA	H	H	H	NA	NA	B	B	NA	NA	NA	B	B	NA	NA	B	B	B	NA	NA	B	NA	NA	NA	B
JAX00630903	NA	H	NA	NA	NA	NA	NA	NA	NA	NA	NA	NA	NA	NA	B	B	NA	H	H	NA	NA	H	NA	NA	NA	H	H	H	NA	NA	A	A	NA	NA	NA	A	A	NA	NA	A	A	A	NA	NA	A	NA	NA	NA	A
JAX00632487	NA	H	NA	NA	NA	NA	NA	NA	NA	NA	NA	NA	NA	NA	B	H	NA	A	A	NA	NA	A	NA	NA	NA	A	A	A	NA	NA	A	H	NA	NA	NA	A	H	NA	NA	A	A	A	NA	NA	A	NA	NA	NA	H
JAX00632555	NA	H	NA	NA	NA	NA	NA	NA	NA	NA	NA	NA	NA	NA	B	H	NA	A	A	NA	NA	A	NA	NA	NA	A	A	A	NA	NA	A	H	NA	NA	NA	A	H	NA	NA	A	A	A	NA	NA	A	NA	NA	NA	H
JAX00637665	NA	H	NA	NA	NA	NA	NA	NA	NA	NA	NA	NA	NA	NA	A	H	NA	B	H	NA	NA	H	NA	NA	NA	A	H	H	NA	NA	A	A	NA	NA	NA	H	H	NA	NA	H	A	H	NA	NA	A	NA	NA	NA	A
JAX00657272	NA	H	NA	NA	NA	NA	NA	NA	NA	NA	NA	NA	NA	NA	A	A	NA	H	H	NA	NA	B	NA	NA	NA	H	H	H	NA	NA	A	A	NA	NA	NA	A	H	NA	NA	A	H	H	NA	NA	B	NA	NA	NA	H
JAX00659086	NA	A	NA	NA	NA	NA	NA	NA	NA	NA	NA	NA	NA	NA	H	H	NA	B	H	NA	NA	A	NA	NA	NA	H	H	H	NA	NA	B	B	NA	NA	NA	B	A	NA	NA	H	H	H	NA	NA	H	NA	NA	NA	B
JAX00660817	NA	H	NA	NA	NA	NA	NA	NA	NA	NA	NA	NA	NA	NA	A	H	NA	H	A	NA	NA	A	NA	NA	NA	A	H	H	NA	NA	H	B	NA	NA	NA	H	A	NA	NA	B	H	A	NA	NA	H	NA	NA	NA	H
JAX00667745	NA	H	NA	NA	NA	NA	NA	NA	NA	NA	NA	NA	NA	NA	B	H	NA	H	B	NA	NA	H	NA	NA	NA	H	H	H	NA	NA	H	H	NA	NA	NA	A	H	NA	NA	A	A	A	NA	NA	H	NA	NA	NA	H
JAX00668013	NA	H	NA	NA	NA	NA	NA	NA	NA	NA	NA	NA	NA	NA	B	H	NA	H	B	NA	NA	H	NA	NA	NA	H	H	H	NA	NA	H	H	NA	NA	NA	A	H	NA	NA	A	A	A	NA	NA	H	NA	NA	NA	H
JAX00670213	NA	B	NA	NA	NA	NA	NA	NA	NA	NA	NA	NA	NA	NA	A	H	NA	H	A	NA	NA	H	NA	NA	NA	H	H	H	NA	NA	B	B	NA	NA	NA	H	A	NA	NA	B	H	H	NA	NA	H	NA	NA	NA	H
JAX00670764	NA	B	NA	NA	NA	NA	NA	NA	NA	NA	NA	NA	NA	NA	A	H	NA	H	A	NA	NA	H	NA	NA	NA	H	H	H	NA	NA	B	B	NA	NA	NA	B	H	NA	NA	B	H	H	NA	NA	H	NA	NA	NA	H
JAX00671099	NA	A	NA	NA	NA	NA	NA	NA	NA	NA	NA	NA	NA	NA	B	H	NA	H	B	NA	NA	H	NA	NA	NA	H	H	H	NA	NA	A	A	NA	NA	NA	A	H	NA	NA	A	H	H	NA	NA	H	NA	NA	NA	H
JAX00674272	NA	H	NA	NA	NA	NA	NA	NA	NA	NA	NA	NA	NA	NA	A	H	NA	H	A	NA	NA	H	NA	NA	NA	B	B	H	NA	NA	H	H	NA	NA	NA	A	A	NA	NA	H	H	H	NA	NA	H	NA	NA	NA	H
JAX00675516	NA	H	NA	NA	NA	NA	NA	NA	NA	NA	NA	NA	NA	NA	B	H	NA	H	B	NA	NA	B	NA	NA	NA	A	A	H	NA	NA	H	H	NA	NA	NA	B	H	NA	NA	H	H	H	NA	NA	H	NA	NA	NA	H
JAX00675516r	NA	H	NA	NA	NA	NA	NA	NA	NA	NA	NA	NA	NA	NA	B	H	NA	H	B	NA	NA	B	NA	NA	NA	A	A	H	NA	NA	H	H	NA	NA	NA	B	H	NA	NA	H	H	H	NA	NA	H	NA	NA	NA	H
JAX00679511	NA	H	NA	NA	NA	NA	NA	NA	NA	NA	NA	NA	NA	NA	H	H	NA	H	A	NA	NA	A	NA	NA	NA	B	B	B	NA	NA	H	H	NA	NA	NA	A	H	NA	NA	H	H	H	NA	NA	H	NA	NA	NA	H
JAX00679549	NA	H	NA	NA	NA	NA	NA	NA	NA	NA	NA	NA	NA	NA	H	H	NA	H	B	NA	NA	B	NA	NA	NA	A	A	A	NA	NA	H	H	NA	NA	NA	B	H	NA	NA	H	H	H	NA	NA	H	NA	NA	NA	H
JAX00683832	NA	A	NA	NA	NA	NA	NA	NA	NA	NA	NA	NA	NA	NA	H	H	NA	H	H	NA	NA	H	NA	NA	NA	H	H	H	NA	NA	H	H	NA	NA	NA	H	A	NA	NA	H	A	H	NA	NA	H	NA	NA	NA	H
JAX00683999	NA	B	NA	NA	NA	NA	NA	NA	NA	NA	NA	NA	NA	NA	H	H	NA	H	H	NA	NA	H	NA	NA	NA	H	H	H	NA	NA	H	H	NA	NA	NA	H	B	NA	NA	H	B	H	NA	NA	H	NA	NA	NA	H
JAX00684306	NA	A	NA	NA	NA	NA	NA	NA	NA	NA	NA	NA	NA	NA	H	H	NA	H	H	NA	NA	B	NA	NA	NA	B	H	H	NA	NA	H	H	NA	NA	NA	H	A	NA	NA	H	H	H	NA	NA	H	NA	NA	NA	H
JAX00709350	NA	B	NA	NA	NA	NA	NA	NA	NA	NA	NA	NA	NA	NA	B	A	NA	B	B	NA	NA	A	NA	NA	NA	B	A	B	NA	NA	A	A	NA	NA	NA	A	A	NA	NA	A	B	A	NA	NA	B	NA	NA	NA	B
sanger3164	NA	A	NA	NA	NA	NA	NA	NA	NA	NA	NA	NA	NA	NA	H	H	NA	H	H	NA	NA	A	NA	NA	NA	A	A	H	NA	NA	B	B	NA	NA	NA	B	B	NA	NA	H	B	H	NA	NA	H	NA	NA	NA	B
sanger3164q	NA	A	NA	NA	NA	NA	NA	NA	NA	NA	NA	NA	NA	NA	H	H	NA	H	H	NA	NA	A	NA	NA	NA	A	A	H	NA	NA	B	B	NA	NA	NA	B	B	NA	NA	H	B	H	NA	NA	H	NA	NA	NA	B
sanger3180	NA	A	NA	NA	NA	NA	NA	NA	NA	NA	NA	NA	NA	NA	A	H	NA	H	H	NA	NA	H	NA	NA	NA	A	H	H	NA	NA	H	A	NA	NA	NA	H	A	NA	NA	B	B	B	NA	NA	H	NA	NA	NA	B
UNC010084304	NA	B	NA	NA	NA	NA	NA	NA	NA	NA	NA	NA	NA	NA	H	H	NA	H	H	NA	NA	H	NA	NA	NA	H	B	B	NA	NA	B	B	NA	NA	NA	H	B	NA	NA	A	A	A	NA	NA	H	NA	NA	NA	B
UNC010163719	NA	H	NA	NA	NA	NA	NA	NA	NA	NA	NA	NA	NA	NA	A	A	NA	A	H	NA	NA	B	NA	NA	NA	A	H	B	NA	NA	A	A	NA	NA	NA	B	H	NA	NA	H	H	B	NA	NA	B	NA	NA	NA	H
UNC010609322	NA	H	NA	NA	NA	NA	NA	NA	NA	NA	NA	NA	NA	NA	B	B	NA	H	H	NA	NA	A	NA	NA	NA	H	A	H	NA	NA	H	H	NA	NA	NA	A	A	NA	NA	B	B	B	NA	NA	H	NA	NA	NA	H
UNC020555613	NA	H	NA	NA	NA	NA	NA	NA	NA	NA	NA	NA	NA	NA	H	B	NA	H	H	NA	NA	H	NA	NA	NA	H	A	H	NA	NA	H	H	NA	NA	NA	H	H	NA	NA	B	B	B	NA	NA	H	NA	NA	NA	A
UNC060294170	NA	H	NA	NA	NA	NA	NA	NA	NA	NA	NA	NA	NA	NA	A	A	NA	H	H	NA	NA	H	NA	NA	NA	H	H	H	NA	NA	B	B	NA	NA	NA	NA	B	NA	NA	B	B	B	NA	NA	B	NA	NA	NA	B
UNC1000460	NA	H	NA	NA	NA	NA	NA	NA	NA	NA	NA	NA	NA	NA	H	H	NA	A	H	NA	NA	B	NA	NA	NA	H	H	H	NA	NA	H	H	NA	NA	NA	B	A	NA	NA	B	B	B	NA	NA	B	NA	NA	NA	H
UNC1001697	NA	H	NA	NA	NA	NA	NA	NA	NA	NA	NA	NA	NA	NA	H	H	NA	B	H	NA	NA	A	NA	NA	NA	H	H	H	NA	NA	H	H	NA	NA	NA	A	B	NA	NA	A	A	A	NA	NA	A	NA	NA	NA	H
UNC1002349	NA	H	NA	NA	NA	NA	NA	NA	NA	NA	NA	NA	NA	NA	H	H	NA	A	H	NA	NA	B	NA	NA	NA	H	H	H	NA	NA	H	H	NA	NA	NA	B	A	NA	NA	B	B	B	NA	NA	B	NA	NA	NA	H
UNC1004197	NA	H	NA	NA	NA	NA	NA	NA	NA	NA	NA	NA	NA	NA	H	H	NA	A	H	NA	NA	B	NA	NA	NA	H	H	H	NA	NA	H	H	NA	NA	NA	B	A	NA	NA	B	B	B	NA	NA	B	NA	NA	NA	H
UNC1005307	NA	H	NA	NA	NA	NA	NA	NA	NA	NA	NA	NA	NA	NA	H	H	NA	B	H	NA	NA	A	NA	NA	NA	H	H	H	NA	NA	H	H	NA	NA	NA	A	B	NA	NA	A	A	A	NA	NA	A	NA	NA	NA	H
UNC1007511	NA	H	NA	NA	NA	NA	NA	NA	NA	NA	NA	NA	NA	NA	H	H	NA	A	H	NA	NA	B	NA	NA	NA	H	H	H	NA	NA	H	H	NA	NA	NA	B	A	NA	NA	B	B	B	NA	NA	B	NA	NA	NA	H
UNC1011702	NA	H	NA	NA	NA	NA	NA	NA	NA	NA	NA	NA	NA	NA	H	H	NA	A	H	NA	NA	B	NA	NA	NA	H	H	H	NA	NA	H	H	NA	NA	NA	B	A	NA	NA	B	B	B	NA	NA	B	NA	NA	NA	H
UNC1019367	NA	H	NA	NA	NA	NA	NA	NA	NA	NA	NA	NA	NA	NA	H	H	NA	B	H	NA	NA	A	NA	NA	NA	H	H	H	NA	NA	H	H	NA	NA	NA	A	B	NA	NA	A	A	A	NA	NA	A	NA	NA	NA	H
UNC1019849	NA	H	NA	NA	NA	NA	NA	NA	NA	NA	NA	NA	NA	NA	H	H	NA	A	H	NA	NA	B	NA	NA	NA	H	H	H	NA	NA	H	H	NA	NA	NA	B	A	NA	NA	B	B	B	NA	NA	B	NA	NA	NA	H
UNC1021107	NA	H	NA	NA	NA	NA	NA	NA	NA	NA	NA	NA	NA	NA	H	H	NA	A	H	NA	NA	B	NA	NA	NA	H	H	H	NA	NA	H	H	NA	NA	NA	B	A	NA	NA	B	B	B	NA	NA	B	NA	NA	NA	H
UNC1024027	NA	H	NA	NA	NA	NA	NA	NA	NA	NA	NA	NA	NA	NA	H	H	NA	A	H	NA	NA	B	NA	NA	NA	H	H	H	NA	NA	H	H	NA	NA	NA	B	A	NA	NA	B	B	B	NA	NA	B	NA	NA	NA	H
UNC1025120	NA	H	NA	NA	NA	NA	NA	NA	NA	NA	NA	NA	NA	NA	H	H	NA	B	H	NA	NA	A	NA	NA	NA	H	H	H	NA	NA	H	H	NA	NA	NA	A	B	NA	NA	A	A	A	NA	NA	A	NA	NA	NA	H
UNC1025688	NA	H	NA	NA	NA	NA	NA	NA	NA	NA	NA	NA	NA	NA	H	H	NA	A	H	NA	NA	B	NA	NA	NA	H	H	H	NA	NA	H	H	NA	NA	NA	B	A	NA	NA	B	B	B	NA	NA	B	NA	NA	NA	H
UNC1028420	NA	H	NA	NA	NA	NA	NA	NA	NA	NA	NA	NA	NA	NA	H	H	NA	A	H	NA	NA	B	NA	NA	NA	H	H	H	NA	NA	H	H	NA	NA	NA	B	A	NA	NA	B	B	B	NA	NA	B	NA	NA	NA	H
UNC1028686	NA	H	NA	NA	NA	NA	NA	NA	NA	NA	NA	NA	NA	NA	H	H	NA	B	H	NA	NA	A	NA	NA	NA	H	H	H	NA	NA	H	H	NA	NA	NA	A	B	NA	NA	A	A	A	NA	NA	A	NA	NA	NA	H
UNC1029634	NA	H	NA	NA	NA	NA	NA	NA	NA	NA	NA	NA	NA	NA	H	H	NA	A	H	NA	NA	B	NA	NA	NA	H	H	H	NA	NA	H	H	NA	NA	NA	B	A	NA	NA	B	B	B	NA	NA	B	NA	NA	NA	H
UNC1030909	NA	NA	NA	NA	NA	NA	NA	NA	NA	NA	NA	NA	NA	NA	H	H	NA	B	H	NA	NA	A	NA	NA	NA	NA	H	H	NA	NA	H	H	NA	NA	NA	A	B	NA	NA	A	A	A	NA	NA	A	NA	NA	NA	NA
UNC1031121	NA	H	NA	NA	NA	NA	NA	NA	NA	NA	NA	NA	NA	NA	H	H	NA	A	H	NA	NA	B	NA	NA	NA	H	H	H	NA	NA	H	H	NA	NA	NA	B	A	NA	NA	B	B	B	NA	NA	B	NA	NA	NA	H
UNC1034819	NA	H	NA	NA	NA	NA	NA	NA	NA	NA	NA	NA	NA	NA	H	H	NA	A	H	NA	NA	B	NA	NA	NA	H	H	H	NA	NA	H	H	NA	NA	NA	B	A	NA	NA	B	B	B	NA	NA	B	NA	NA	NA	H
UNC1035596	NA	H	NA	NA	NA	NA	NA	NA	NA	NA	NA	NA	NA	NA	H	H	NA	A	H	NA	NA	B	NA	NA	NA	H	H	H	NA	NA	H	H	NA	NA	NA	B	A	NA	NA	B	B	B	NA	NA	B	NA	NA	NA	H
UNC1040335	NA	H	NA	NA	NA	NA	NA	NA	NA	NA	NA	NA	NA	NA	H	H	NA	B	H	NA	NA	A	NA	NA	NA	H	H	H	NA	NA	H	H	NA	NA	NA	A	B	NA	NA	A	A	A	NA	NA	A	NA	NA	NA	H
UNC1041273	NA	H	NA	NA	NA	NA	NA	NA	NA	NA	NA	NA	NA	NA	H	H	NA	A	H	NA	NA	B	NA	NA	NA	H	H	H	NA	NA	H	H	NA	NA	NA	H	A	NA	NA	B	B	B	NA	NA	B	NA	NA	NA	H
UNC1041551	NA	H	NA	NA	NA	NA	NA	NA	NA	NA	NA	NA	NA	NA	H	H	NA	A	H	NA	NA	B	NA	NA	NA	H	H	H	NA	NA	H	H	NA	NA	NA	H	A	NA	NA	B	B	B	NA	NA	B	NA	NA	NA	H
UNC1043281	NA	H	NA	NA	NA	NA	NA	NA	NA	NA	NA	NA	NA	NA	H	H	NA	A	H	NA	NA	B	NA	NA	NA	H	H	H	NA	NA	H	H	NA	NA	NA	H	A	NA	NA	B	B	B	NA	NA	B	NA	NA	NA	H
UNC1043847	NA	H	NA	NA	NA	NA	NA	NA	NA	NA	NA	NA	NA	NA	H	H	NA	A	H	NA	NA	B	NA	NA	NA	H	H	H	NA	NA	H	H	NA	NA	NA	H	A	NA	NA	B	B	B	NA	NA	B	NA	NA	NA	H
UNC1044549	NA	H	NA	NA	NA	NA	NA	NA	NA	NA	NA	NA	NA	NA	H	H	NA	A	H	NA	NA	B	NA	NA	NA	H	H	H	NA	NA	H	H	NA	NA	NA	H	A	NA	NA	B	B	B	NA	NA	B	NA	NA	NA	H
UNC1045279	NA	H	NA	NA	NA	NA	NA	NA	NA	NA	NA	NA	NA	NA	H	H	NA	B	H	NA	NA	A	NA	NA	NA	H	H	H	NA	NA	H	H	NA	NA	NA	H	B	NA	NA	A	A	A	NA	NA	A	NA	NA	NA	H
UNC1045701	NA	H	NA	NA	NA	NA	NA	NA	NA	NA	NA	NA	NA	NA	H	H	NA	A	H	NA	NA	B	NA	NA	NA	H	H	H	NA	NA	H	H	NA	NA	NA	H	A	NA	NA	B	B	B	NA	NA	B	NA	NA	NA	H
UNC1047748	NA	H	NA	NA	NA	NA	NA	NA	NA	NA	NA	NA	NA	NA	H	H	NA	A	H	NA	NA	B	NA	NA	NA	H	H	H	NA	NA	H	H	NA	NA	NA	H	A	NA	NA	B	B	B	NA	NA	B	NA	NA	NA	H
UNC1048483	NA	H	NA	NA	NA	NA	NA	NA	NA	NA	NA	NA	NA	NA	H	H	NA	B	H	NA	NA	A	NA	NA	NA	H	H	H	NA	NA	H	H	NA	NA	NA	H	B	NA	NA	A	A	A	NA	NA	A	NA	NA	NA	H
UNC10486218	NA	A	NA	NA	NA	NA	NA	NA	NA	NA	NA	NA	NA	NA	H	H	NA	A	H	NA	NA	H	NA	NA	NA	H	H	B	NA	NA	H	B	NA	NA	NA	B	A	NA	NA	H	H	H	NA	NA	H	NA	NA	NA	A
UNC10487207	NA	B	NA	NA	NA	NA	NA	NA	NA	NA	NA	NA	NA	NA	H	H	NA	B	H	NA	NA	H	NA	NA	NA	H	H	A	NA	NA	H	A	NA	NA	NA	A	B	NA	NA	H	H	H	NA	NA	H	NA	NA	NA	B
UNC10487732	NA	A	NA	NA	NA	NA	NA	NA	NA	NA	NA	NA	NA	NA	H	H	NA	A	H	NA	NA	H	NA	NA	NA	H	H	B	NA	NA	H	B	NA	NA	NA	B	A	NA	NA	H	H	H	NA	NA	H	NA	NA	NA	A
UNC1049124	NA	H	NA	NA	NA	NA	NA	NA	NA	NA	NA	NA	NA	NA	H	H	NA	A	H	NA	NA	B	NA	NA	NA	H	H	H	NA	NA	H	H	NA	NA	NA	H	A	NA	NA	B	B	B	NA	NA	B	NA	NA	NA	H
UNC1050655	NA	H	NA	NA	NA	NA	NA	NA	NA	NA	NA	NA	NA	NA	H	H	NA	A	H	NA	NA	B	NA	NA	NA	H	H	H	NA	NA	H	H	NA	NA	NA	H	A	NA	NA	B	B	B	NA	NA	B	NA	NA	NA	H
UNC1051402	NA	H	NA	NA	NA	NA	NA	NA	NA	NA	NA	NA	NA	NA	H	H	NA	A	H	NA	NA	B	NA	NA	NA	H	H	H	NA	NA	H	H	NA	NA	NA	H	A	NA	NA	B	B	B	NA	NA	B	NA	NA	NA	H
UNC1052639	NA	H	NA	NA	NA	NA	NA	NA	NA	NA	NA	NA	NA	NA	B	B	NA	B	H	NA	NA	A	NA	NA	NA	B	B	H	NA	NA	H	H	NA	NA	NA	H	B	NA	NA	H	H	A	NA	NA	A	NA	NA	NA	H
UNC1055637	NA	H	NA	NA	NA	NA	NA	NA	NA	NA	NA	NA	NA	NA	B	B	NA	B	H	NA	NA	A	NA	NA	NA	B	B	H	NA	NA	NA	NA	NA	NA	NA	NA	B	NA	NA	H	H	A	NA	NA	A	NA	NA	NA	H
UNC1056352	NA	H	NA	NA	NA	NA	NA	NA	NA	NA	NA	NA	NA	NA	A	A	NA	A	H	NA	NA	B	NA	NA	NA	A	A	H	NA	NA	H	H	NA	NA	NA	H	A	NA	NA	H	H	B	NA	NA	B	NA	NA	NA	H
UNC1057938	NA	H	NA	NA	NA	NA	NA	NA	NA	NA	NA	NA	NA	NA	A	A	NA	A	H	NA	NA	B	NA	NA	NA	A	A	H	NA	NA	H	H	NA	NA	NA	H	A	NA	NA	H	H	B	NA	NA	B	NA	NA	NA	H
UNC1058334	NA	H	NA	NA	NA	NA	NA	NA	NA	NA	NA	NA	NA	NA	B	B	NA	B	H	NA	NA	A	NA	NA	NA	B	B	H	NA	NA	H	H	NA	NA	NA	H	B	NA	NA	H	H	A	NA	NA	A	NA	NA	NA	H
UNC1059067	NA	H	NA	NA	NA	NA	NA	NA	NA	NA	NA	NA	NA	NA	A	A	NA	A	H	NA	NA	B	NA	NA	NA	A	A	H	NA	NA	H	H	NA	NA	NA	H	A	NA	NA	H	H	B	NA	NA	B	NA	NA	NA	H
UNC1059845	NA	H	NA	NA	NA	NA	NA	NA	NA	NA	NA	NA	NA	NA	B	B	NA	B	H	NA	NA	A	NA	NA	NA	B	B	H	NA	NA	H	H	NA	NA	NA	H	B	NA	NA	H	H	A	NA	NA	A	NA	NA	NA	H
UNC1060689	NA	H	NA	NA	NA	NA	NA	NA	NA	NA	NA	NA	NA	NA	B	B	NA	B	H	NA	NA	A	NA	NA	NA	B	B	H	NA	NA	H	H	NA	NA	NA	H	B	NA	NA	H	H	A	NA	NA	A	NA	NA	NA	H
UNC1062657	NA	H	NA	NA	NA	NA	NA	NA	NA	NA	NA	NA	NA	NA	B	B	NA	B	H	NA	NA	A	NA	NA	NA	B	B	H	NA	NA	B	B	NA	NA	NA	H	B	NA	NA	H	H	A	NA	NA	A	NA	NA	NA	H
UNC1080590	NA	H	NA	NA	NA	NA	NA	NA	NA	NA	NA	NA	NA	NA	B	B	NA	B	H	NA	NA	A	NA	NA	NA	B	H	A	NA	NA	B	B	NA	NA	NA	H	H	NA	NA	H	H	A	NA	NA	A	NA	NA	NA	H
UNC1086363	NA	H	NA	NA	NA	NA	NA	NA	NA	NA	NA	NA	NA	NA	B	B	NA	B	H	NA	NA	A	NA	NA	NA	B	H	A	NA	NA	B	B	NA	NA	NA	A	H	NA	NA	H	H	A	NA	NA	A	NA	NA	NA	H
UNC1086891	NA	H	NA	NA	NA	NA	NA	NA	NA	NA	NA	NA	NA	NA	A	A	NA	A	H	NA	NA	B	NA	NA	NA	A	H	B	NA	NA	A	A	NA	NA	NA	B	H	NA	NA	H	H	B	NA	NA	B	NA	NA	NA	H
UNC1088683	NA	H	NA	NA	NA	NA	NA	NA	NA	NA	NA	NA	NA	NA	B	B	NA	B	H	NA	NA	A	NA	NA	NA	B	H	A	NA	NA	B	B	NA	NA	NA	A	H	NA	NA	H	H	A	NA	NA	A	NA	NA	NA	H
UNC10894874	NA	H	NA	NA	NA	NA	NA	NA	NA	NA	NA	NA	NA	NA	H	H	NA	H	A	NA	NA	H	NA	NA	NA	H	H	H	NA	NA	H	A	NA	NA	NA	A	H	NA	NA	B	B	H	NA	NA	H	NA	NA	NA	B
UNC10895666	NA	H	NA	NA	NA	NA	NA	NA	NA	NA	NA	NA	NA	NA	H	H	NA	H	A	NA	NA	H	NA	NA	NA	H	H	H	NA	NA	H	A	NA	NA	NA	A	H	NA	NA	B	B	H	NA	NA	H	NA	NA	NA	B
UNC10897084	NA	H	NA	NA	NA	NA	NA	NA	NA	NA	NA	NA	NA	NA	H	H	NA	H	A	NA	NA	H	NA	NA	NA	H	H	H	NA	NA	H	A	NA	NA	NA	A	H	NA	NA	B	B	H	NA	NA	H	NA	NA	NA	B
UNC10897440	NA	H	NA	NA	NA	NA	NA	NA	NA	NA	NA	NA	NA	NA	H	H	NA	H	A	NA	NA	H	NA	NA	NA	H	H	H	NA	NA	H	A	NA	NA	NA	A	H	NA	NA	B	B	H	NA	NA	H	NA	NA	NA	B
UNC10899714	NA	H	NA	NA	NA	NA	NA	NA	NA	NA	NA	NA	NA	NA	H	H	NA	H	A	NA	NA	H	NA	NA	NA	H	H	H	NA	NA	H	A	NA	NA	NA	A	H	NA	NA	B	B	H	NA	NA	H	NA	NA	NA	B
UNC10900882	NA	H	NA	NA	NA	NA	NA	NA	NA	NA	NA	NA	NA	NA	H	H	NA	H	B	NA	NA	H	NA	NA	NA	H	H	H	NA	NA	H	B	NA	NA	NA	B	H	NA	NA	A	A	H	NA	NA	H	NA	NA	NA	A
UNC1090311	NA	H	NA	NA	NA	NA	NA	NA	NA	NA	NA	NA	NA	NA	B	B	NA	B	H	NA	NA	A	NA	NA	NA	B	H	A	NA	NA	B	B	NA	NA	NA	A	H	NA	NA	H	H	A	NA	NA	A	NA	NA	NA	H
UNC1090659	NA	H	NA	NA	NA	NA	NA	NA	NA	NA	NA	NA	NA	NA	A	A	NA	A	H	NA	NA	B	NA	NA	NA	A	H	B	NA	NA	A	A	NA	NA	NA	B	H	NA	NA	H	H	B	NA	NA	B	NA	NA	NA	H
UNC1091740	NA	H	NA	NA	NA	NA	NA	NA	NA	NA	NA	NA	NA	NA	B	B	NA	B	H	NA	NA	A	NA	NA	NA	B	H	A	NA	NA	B	B	NA	NA	NA	A	H	NA	NA	H	H	A	NA	NA	A	NA	NA	NA	H
UNC1092120	NA	H	NA	NA	NA	NA	NA	NA	NA	NA	NA	NA	NA	NA	B	B	NA	B	H	NA	NA	A	NA	NA	NA	B	H	A	NA	NA	B	B	NA	NA	NA	A	H	NA	NA	H	H	A	NA	NA	A	NA	NA	NA	H
UNC1094139	NA	H	NA	NA	NA	NA	NA	NA	NA	NA	NA	NA	NA	NA	B	B	NA	B	H	NA	NA	A	NA	NA	NA	B	H	A	NA	NA	B	B	NA	NA	NA	A	H	NA	NA	H	H	A	NA	NA	A	NA	NA	NA	H
UNC1095110	NA	H	NA	NA	NA	NA	NA	NA	NA	NA	NA	NA	NA	NA	B	B	NA	B	H	NA	NA	A	NA	NA	NA	B	H	A	NA	NA	B	B	NA	NA	NA	A	H	NA	NA	H	H	A	NA	NA	A	NA	NA	NA	H
UNC1095392	NA	H	NA	NA	NA	NA	NA	NA	NA	NA	NA	NA	NA	NA	B	B	NA	B	H	NA	NA	A	NA	NA	NA	B	H	A	NA	NA	B	B	NA	NA	NA	A	H	NA	NA	H	H	A	NA	NA	A	NA	NA	NA	H
UNC1095781	NA	H	NA	NA	NA	NA	NA	NA	NA	NA	NA	NA	NA	NA	A	A	NA	A	H	NA	NA	B	NA	NA	NA	A	H	B	NA	NA	A	A	NA	NA	NA	B	H	NA	NA	H	H	B	NA	NA	B	NA	NA	NA	H
UNC1100198	NA	H	NA	NA	NA	NA	NA	NA	NA	NA	NA	NA	NA	NA	B	B	NA	B	B	NA	NA	A	NA	NA	NA	B	H	A	NA	NA	B	B	NA	NA	NA	A	H	NA	NA	H	H	A	NA	NA	A	NA	NA	NA	H
UNC1100887	NA	H	NA	NA	NA	NA	NA	NA	NA	NA	NA	NA	NA	NA	A	A	NA	A	A	NA	NA	B	NA	NA	NA	A	H	B	NA	NA	A	A	NA	NA	NA	B	H	NA	NA	H	H	B	NA	NA	B	NA	NA	NA	H
UNC1101617	NA	H	NA	NA	NA	NA	NA	NA	NA	NA	NA	NA	NA	NA	B	B	NA	B	B	NA	NA	A	NA	NA	NA	B	H	A	NA	NA	B	B	NA	NA	NA	A	H	NA	NA	H	H	A	NA	NA	H	NA	NA	NA	H
UNC1102951	NA	NA	NA	NA	NA	NA	NA	NA	NA	NA	NA	NA	NA	NA	B	B	NA	B	B	NA	NA	A	NA	NA	NA	B	H	A	NA	NA	B	B	NA	NA	NA	A	NA	NA	NA	H	H	A	NA	NA	H	NA	NA	NA	H
UNC1103435	NA	H	NA	NA	NA	NA	NA	NA	NA	NA	NA	NA	NA	NA	B	B	NA	B	B	NA	NA	A	NA	NA	NA	B	H	A	NA	NA	B	B	NA	NA	NA	A	H	NA	NA	H	H	A	NA	NA	H	NA	NA	NA	H
UNC1105080	NA	H	NA	NA	NA	NA	NA	NA	NA	NA	NA	NA	NA	NA	B	B	NA	B	B	NA	NA	A	NA	NA	NA	B	H	A	NA	NA	B	B	NA	NA	NA	A	H	NA	NA	H	H	A	NA	NA	H	NA	NA	NA	H
UNC1106597	NA	H	NA	NA	NA	NA	NA	NA	NA	NA	NA	NA	NA	NA	B	B	NA	B	B	NA	NA	A	NA	NA	NA	B	H	A	NA	NA	B	B	NA	NA	NA	A	H	NA	NA	H	H	A	NA	NA	H	NA	NA	NA	H
UNC1107740	NA	H	NA	NA	NA	NA	NA	NA	NA	NA	NA	NA	NA	NA	A	A	NA	A	A	NA	NA	B	NA	NA	NA	A	H	B	NA	NA	A	A	NA	NA	NA	B	H	NA	NA	H	H	B	NA	NA	H	NA	NA	NA	H
UNC1108970	NA	H	NA	NA	NA	NA	NA	NA	NA	NA	NA	NA	NA	NA	A	A	NA	A	A	NA	NA	B	NA	NA	NA	A	H	B	NA	NA	A	A	NA	NA	NA	B	H	NA	NA	H	H	B	NA	NA	H	NA	NA	NA	H
UNC1109449	NA	H	NA	NA	NA	NA	NA	NA	NA	NA	NA	NA	NA	NA	B	B	NA	B	B	NA	NA	A	NA	NA	NA	B	H	A	NA	NA	B	B	NA	NA	NA	A	H	NA	NA	H	H	A	NA	NA	H	NA	NA	NA	H
UNC1110825	NA	H	NA	NA	NA	NA	NA	NA	NA	NA	NA	NA	NA	NA	A	A	NA	A	A	NA	NA	B	NA	NA	NA	A	H	B	NA	NA	A	A	NA	NA	NA	B	H	NA	NA	H	H	B	NA	NA	H	NA	NA	NA	H
UNC1111900	NA	H	NA	NA	NA	NA	NA	NA	NA	NA	NA	NA	NA	NA	B	B	NA	B	B	NA	NA	A	NA	NA	NA	B	H	A	NA	NA	B	B	NA	NA	NA	A	H	NA	NA	H	H	A	NA	NA	H	NA	NA	NA	H
UNC1112698	NA	H	NA	NA	NA	NA	NA	NA	NA	NA	NA	NA	NA	NA	B	B	NA	B	B	NA	NA	A	NA	NA	NA	B	H	A	NA	NA	B	B	NA	NA	NA	A	H	NA	NA	H	H	A	NA	NA	H	NA	NA	NA	H
UNC1113539	NA	H	NA	NA	NA	NA	NA	NA	NA	NA	NA	NA	NA	NA	B	B	NA	B	B	NA	NA	A	NA	NA	NA	B	H	A	NA	NA	B	B	NA	NA	NA	A	H	NA	NA	H	H	A	NA	NA	H	NA	NA	NA	H
UNC1114694	NA	H	NA	NA	NA	NA	NA	NA	NA	NA	NA	NA	NA	NA	B	B	NA	B	B	NA	NA	A	NA	NA	NA	B	H	A	NA	NA	B	B	NA	NA	NA	A	H	NA	NA	H	H	A	NA	NA	H	NA	NA	NA	H
UNC1152451	NA	H	NA	NA	NA	NA	NA	NA	NA	NA	NA	NA	NA	NA	A	A	NA	A	A	NA	NA	B	NA	NA	NA	A	H	B	NA	NA	H	H	NA	NA	NA	B	H	NA	NA	H	H	B	NA	NA	H	NA	NA	NA	H
UNC1153431	NA	H	NA	NA	NA	NA	NA	NA	NA	NA	NA	NA	NA	NA	B	B	NA	B	B	NA	NA	A	NA	NA	NA	B	H	A	NA	NA	H	H	NA	NA	NA	A	H	NA	NA	H	H	A	NA	NA	H	NA	NA	NA	H
UNC1154868	NA	H	NA	NA	NA	NA	NA	NA	NA	NA	NA	NA	NA	NA	B	B	NA	B	B	NA	NA	A	NA	NA	NA	B	H	A	NA	NA	H	H	NA	NA	NA	A	H	NA	NA	H	H	A	NA	NA	H	NA	NA	NA	H
UNC1155880	NA	H	NA	NA	NA	NA	NA	NA	NA	NA	NA	NA	NA	NA	B	B	NA	B	B	NA	NA	A	NA	NA	NA	B	H	A	NA	NA	H	H	NA	NA	NA	A	H	NA	NA	H	H	A	NA	NA	H	NA	NA	NA	H
UNC1156132	NA	H	NA	NA	NA	NA	NA	NA	NA	NA	NA	NA	NA	NA	A	A	NA	A	A	NA	NA	B	NA	NA	NA	A	H	B	NA	NA	H	H	NA	NA	NA	B	H	NA	NA	H	H	B	NA	NA	H	NA	NA	NA	H
UNC11576187	NA	H	NA	NA	NA	NA	NA	NA	NA	NA	NA	NA	NA	NA	B	H	NA	A	A	NA	NA	H	NA	NA	NA	A	H	A	NA	NA	B	H	NA	NA	NA	H	H	NA	NA	H	B	H	NA	NA	H	NA	NA	NA	A
UNC11576876	NA	H	NA	NA	NA	NA	NA	NA	NA	NA	NA	NA	NA	NA	A	H	NA	B	B	NA	NA	H	NA	NA	NA	B	H	B	NA	NA	A	H	NA	NA	NA	H	H	NA	NA	H	A	H	NA	NA	H	NA	NA	NA	B
UNC11577366	NA	H	NA	NA	NA	NA	NA	NA	NA	NA	NA	NA	NA	NA	B	H	NA	A	A	NA	NA	H	NA	NA	NA	A	H	A	NA	NA	B	H	NA	NA	NA	H	H	NA	NA	H	B	H	NA	NA	H	NA	NA	NA	A
UNC11577478	NA	H	NA	NA	NA	NA	NA	NA	NA	NA	NA	NA	NA	NA	B	H	NA	A	A	NA	NA	H	NA	NA	NA	A	H	A	NA	NA	B	H	NA	NA	NA	H	H	NA	NA	H	B	H	NA	NA	H	NA	NA	NA	A
UNC11577555	NA	H	NA	NA	NA	NA	NA	NA	NA	NA	NA	NA	NA	NA	B	H	NA	A	A	NA	NA	H	NA	NA	NA	A	H	A	NA	NA	B	H	NA	NA	NA	H	H	NA	NA	H	B	H	NA	NA	H	NA	NA	NA	A
UNC11577615	NA	H	NA	NA	NA	NA	NA	NA	NA	NA	NA	NA	NA	NA	A	H	NA	B	B	NA	NA	H	NA	NA	NA	B	H	B	NA	NA	A	H	NA	NA	NA	H	H	NA	NA	H	A	H	NA	NA	H	NA	NA	NA	B
UNC11577776	NA	H	NA	NA	NA	NA	NA	NA	NA	NA	NA	NA	NA	NA	B	H	NA	A	A	NA	NA	H	NA	NA	NA	A	H	A	NA	NA	B	H	NA	NA	NA	H	H	NA	NA	H	B	H	NA	NA	H	NA	NA	NA	A
UNC11577985	NA	H	NA	NA	NA	NA	NA	NA	NA	NA	NA	NA	NA	NA	A	H	NA	B	B	NA	NA	H	NA	NA	NA	B	H	B	NA	NA	A	H	NA	NA	NA	H	H	NA	NA	H	A	H	NA	NA	H	NA	NA	NA	B
UNC11578091	NA	H	NA	NA	NA	NA	NA	NA	NA	NA	NA	NA	NA	NA	B	H	NA	A	A	NA	NA	H	NA	NA	NA	A	H	A	NA	NA	B	H	NA	NA	NA	H	H	NA	NA	H	B	H	NA	NA	H	NA	NA	NA	A
UNC11578180	NA	H	NA	NA	NA	NA	NA	NA	NA	NA	NA	NA	NA	NA	A	H	NA	B	B	NA	NA	H	NA	NA	NA	B	H	B	NA	NA	A	H	NA	NA	NA	H	H	NA	NA	H	A	H	NA	NA	H	NA	NA	NA	B
UNC11578481	NA	H	NA	NA	NA	NA	NA	NA	NA	NA	NA	NA	NA	NA	A	H	NA	B	B	NA	NA	H	NA	NA	NA	B	H	B	NA	NA	A	H	NA	NA	NA	H	H	NA	NA	H	A	H	NA	NA	H	NA	NA	NA	B
UNC11578600	NA	H	NA	NA	NA	NA	NA	NA	NA	NA	NA	NA	NA	NA	A	H	NA	B	B	NA	NA	H	NA	NA	NA	B	H	B	NA	NA	A	H	NA	NA	NA	H	H	NA	NA	H	A	H	NA	NA	H	NA	NA	NA	B
UNC11578728	NA	H	NA	NA	NA	NA	NA	NA	NA	NA	NA	NA	NA	NA	A	H	NA	B	B	NA	NA	H	NA	NA	NA	B	H	B	NA	NA	A	H	NA	NA	NA	H	H	NA	NA	H	A	H	NA	NA	H	NA	NA	NA	B
UNC11579444	NA	NA	NA	NA	NA	NA	NA	NA	NA	NA	NA	NA	NA	NA	A	H	NA	B	B	NA	NA	NA	NA	NA	NA	B	H	B	NA	NA	A	H	NA	NA	NA	H	H	NA	NA	H	A	H	NA	NA	H	NA	NA	NA	B
UNC11579520	NA	H	NA	NA	NA	NA	NA	NA	NA	NA	NA	NA	NA	NA	B	H	NA	A	A	NA	NA	H	NA	NA	NA	A	H	A	NA	NA	B	H	NA	NA	NA	H	H	NA	NA	H	B	H	NA	NA	H	NA	NA	NA	A
UNC11579662	NA	H	NA	NA	NA	NA	NA	NA	NA	NA	NA	NA	NA	NA	A	H	NA	B	B	NA	NA	H	NA	NA	NA	B	H	B	NA	NA	A	H	NA	NA	NA	H	H	NA	NA	H	A	H	NA	NA	H	NA	NA	NA	B
UNC1159686	NA	H	NA	NA	NA	NA	NA	NA	NA	NA	NA	NA	NA	NA	B	B	NA	B	B	NA	NA	A	NA	NA	NA	B	H	A	NA	NA	H	H	NA	NA	NA	A	H	NA	NA	H	H	A	NA	NA	H	NA	NA	NA	H
UNC1159933	NA	H	NA	NA	NA	NA	NA	NA	NA	NA	NA	NA	NA	NA	B	B	NA	B	B	NA	NA	A	NA	NA	NA	B	H	A	NA	NA	H	H	NA	NA	NA	A	H	NA	NA	H	H	A	NA	NA	H	NA	NA	NA	H
UNC1162577	NA	H	NA	NA	NA	NA	NA	NA	NA	NA	NA	NA	NA	NA	A	A	NA	A	A	NA	NA	B	NA	NA	NA	A	H	B	NA	NA	H	H	NA	NA	NA	B	H	NA	NA	H	H	B	NA	NA	H	NA	NA	NA	H
UNC1162828	NA	H	NA	NA	NA	NA	NA	NA	NA	NA	NA	NA	NA	NA	A	A	NA	A	A	NA	NA	B	NA	NA	NA	A	H	B	NA	NA	H	H	NA	NA	NA	B	H	NA	NA	H	H	B	NA	NA	H	NA	NA	NA	NA
UNC1163094	NA	H	NA	NA	NA	NA	NA	NA	NA	NA	NA	NA	NA	NA	B	B	NA	B	B	NA	NA	A	NA	NA	NA	B	H	A	NA	NA	H	H	NA	NA	NA	A	H	NA	NA	H	H	A	NA	NA	H	NA	NA	NA	H
UNC1163443	NA	H	NA	NA	NA	NA	NA	NA	NA	NA	NA	NA	NA	NA	B	B	NA	B	B	NA	NA	A	NA	NA	NA	B	H	A	NA	NA	H	H	NA	NA	NA	A	H	NA	NA	H	H	A	NA	NA	H	NA	NA	NA	H
UNC1169961	NA	H	NA	NA	NA	NA	NA	NA	NA	NA	NA	NA	NA	NA	B	B	NA	B	B	NA	NA	A	NA	NA	NA	B	H	A	NA	NA	H	H	NA	NA	NA	A	H	NA	NA	H	H	A	NA	NA	A	NA	NA	NA	H
UNC11924035	NA	A	NA	NA	NA	NA	NA	NA	NA	NA	NA	NA	NA	NA	H	B	NA	A	B	NA	NA	H	NA	NA	NA	H	H	H	NA	NA	B	B	NA	NA	NA	H	H	NA	NA	A	H	H	NA	NA	H	NA	NA	NA	A
UNC11924376	NA	A	NA	NA	NA	NA	NA	NA	NA	NA	NA	NA	NA	NA	H	B	NA	A	B	NA	NA	H	NA	NA	NA	H	H	H	NA	NA	B	B	NA	NA	NA	H	H	NA	NA	A	H	H	NA	NA	H	NA	NA	NA	A
UNC11924523	NA	A	NA	NA	NA	NA	NA	NA	NA	NA	NA	NA	NA	NA	H	B	NA	A	B	NA	NA	H	NA	NA	NA	H	H	H	NA	NA	B	B	NA	NA	NA	H	H	NA	NA	A	H	H	NA	NA	H	NA	NA	NA	A
UNC11924852	NA	A	NA	NA	NA	NA	NA	NA	NA	NA	NA	NA	NA	NA	H	B	NA	A	B	NA	NA	H	NA	NA	NA	H	H	H	NA	NA	B	B	NA	NA	NA	H	H	NA	NA	A	H	H	NA	NA	H	NA	NA	NA	A
UNC11925004	NA	B	NA	NA	NA	NA	NA	NA	NA	NA	NA	NA	NA	NA	H	A	NA	B	A	NA	NA	H	NA	NA	NA	H	H	H	NA	NA	A	A	NA	NA	NA	H	H	NA	NA	B	H	H	NA	NA	H	NA	NA	NA	B
UNC11925414	NA	A	NA	NA	NA	NA	NA	NA	NA	NA	NA	NA	NA	NA	H	B	NA	A	B	NA	NA	H	NA	NA	NA	H	H	H	NA	NA	B	B	NA	NA	NA	H	H	NA	NA	A	H	H	NA	NA	H	NA	NA	NA	A
UNC11925865	NA	A	NA	NA	NA	NA	NA	NA	NA	NA	NA	NA	NA	NA	H	B	NA	A	B	NA	NA	H	NA	NA	NA	H	H	H	NA	NA	B	B	NA	NA	NA	H	H	NA	NA	A	H	H	NA	NA	H	NA	NA	NA	A
UNC11926120	NA	A	NA	NA	NA	NA	NA	NA	NA	NA	NA	NA	NA	NA	H	B	NA	A	B	NA	NA	H	NA	NA	NA	H	H	H	NA	NA	B	B	NA	NA	NA	H	H	NA	NA	A	H	H	NA	NA	H	NA	NA	NA	A
UNC11926395	NA	B	NA	NA	NA	NA	NA	NA	NA	NA	NA	NA	NA	NA	H	A	NA	B	A	NA	NA	H	NA	NA	NA	H	H	H	NA	NA	A	A	NA	NA	NA	H	H	NA	NA	B	H	H	NA	NA	H	NA	NA	NA	B
UNC11927182	NA	B	NA	NA	NA	NA	NA	NA	NA	NA	NA	NA	NA	NA	H	A	NA	B	A	NA	NA	H	NA	NA	NA	H	H	H	NA	NA	A	A	NA	NA	NA	H	H	NA	NA	B	H	H	NA	NA	H	NA	NA	NA	B
UNC11927256	NA	B	NA	NA	NA	NA	NA	NA	NA	NA	NA	NA	NA	NA	H	A	NA	B	A	NA	NA	H	NA	NA	NA	H	H	H	NA	NA	A	A	NA	NA	NA	H	H	NA	NA	B	H	H	NA	NA	H	NA	NA	NA	B
UNC11927440	NA	B	NA	NA	NA	NA	NA	NA	NA	NA	NA	NA	NA	NA	H	A	NA	B	A	NA	NA	H	NA	NA	NA	H	H	H	NA	NA	A	A	NA	NA	NA	H	H	NA	NA	B	H	H	NA	NA	H	NA	NA	NA	B
UNC11927562	NA	A	NA	NA	NA	NA	NA	NA	NA	NA	NA	NA	NA	NA	H	B	NA	A	B	NA	NA	H	NA	NA	NA	H	H	H	NA	NA	B	B	NA	NA	NA	H	H	NA	NA	A	H	H	NA	NA	H	NA	NA	NA	A
UNC11927710	NA	B	NA	NA	NA	NA	NA	NA	NA	NA	NA	NA	NA	NA	H	A	NA	B	A	NA	NA	H	NA	NA	NA	H	H	H	NA	NA	A	A	NA	NA	NA	H	H	NA	NA	B	H	H	NA	NA	H	NA	NA	NA	B
UNC11927966	NA	B	NA	NA	NA	NA	NA	NA	NA	NA	NA	NA	NA	NA	H	A	NA	B	A	NA	NA	H	NA	NA	NA	H	H	H	NA	NA	A	A	NA	NA	NA	H	H	NA	NA	B	H	H	NA	NA	H	NA	NA	NA	B
UNC11928112	NA	B	NA	NA	NA	NA	NA	NA	NA	NA	NA	NA	NA	NA	H	A	NA	B	A	NA	NA	H	NA	NA	NA	H	H	H	NA	NA	A	A	NA	NA	NA	H	H	NA	NA	B	H	H	NA	NA	H	NA	NA	NA	B
UNC11928223	NA	B	NA	NA	NA	NA	NA	NA	NA	NA	NA	NA	NA	NA	H	A	NA	B	A	NA	NA	H	NA	NA	NA	H	H	H	NA	NA	A	A	NA	NA	NA	H	H	NA	NA	B	H	H	NA	NA	H	NA	NA	NA	B
UNC11928631	NA	A	NA	NA	NA	NA	NA	NA	NA	NA	NA	NA	NA	NA	H	B	NA	A	B	NA	NA	H	NA	NA	NA	H	H	H	NA	NA	B	B	NA	NA	NA	H	H	NA	NA	A	H	H	NA	NA	H	NA	NA	NA	A
UNC11929066	NA	A	NA	NA	NA	NA	NA	NA	NA	NA	NA	NA	NA	NA	H	B	NA	A	B	NA	NA	H	NA	NA	NA	H	H	H	NA	NA	B	B	NA	NA	NA	H	H	NA	NA	A	H	H	NA	NA	H	NA	NA	NA	A
UNC11929107	NA	B	NA	NA	NA	NA	NA	NA	NA	NA	NA	NA	NA	NA	H	A	NA	B	A	NA	NA	H	NA	NA	NA	H	H	H	NA	NA	A	A	NA	NA	NA	H	H	NA	NA	B	H	H	NA	NA	H	NA	NA	NA	B
UNC11929791	NA	B	NA	NA	NA	NA	NA	NA	NA	NA	NA	NA	NA	NA	H	A	NA	B	A	NA	NA	H	NA	NA	NA	H	H	H	NA	NA	A	A	NA	NA	NA	H	H	NA	NA	B	H	H	NA	NA	H	NA	NA	NA	B
UNC11931635	NA	A	NA	NA	NA	NA	NA	NA	NA	NA	NA	NA	NA	NA	H	B	NA	A	B	NA	NA	H	NA	NA	NA	H	H	H	NA	NA	B	B	NA	NA	NA	H	H	NA	NA	A	H	H	NA	NA	H	NA	NA	NA	A
UNC11940942	NA	B	NA	NA	NA	NA	NA	NA	NA	NA	NA	NA	NA	NA	H	A	NA	B	A	NA	NA	H	NA	NA	NA	H	H	H	NA	NA	A	A	NA	NA	NA	H	H	NA	NA	B	H	H	NA	NA	H	NA	NA	NA	B
UNC11947719	NA	B	NA	NA	NA	NA	NA	NA	NA	NA	NA	NA	NA	NA	H	A	NA	B	A	NA	NA	H	NA	NA	NA	H	H	H	NA	NA	A	A	NA	NA	NA	H	H	NA	NA	B	H	H	NA	NA	H	NA	NA	NA	B
UNC11950986	NA	A	NA	NA	NA	NA	NA	NA	NA	NA	NA	NA	NA	NA	H	B	NA	A	B	NA	NA	H	NA	NA	NA	H	H	H	NA	NA	B	B	NA	NA	NA	H	H	NA	NA	A	H	H	NA	NA	H	NA	NA	NA	A
UNC11952771	NA	B	NA	NA	NA	NA	NA	NA	NA	NA	NA	NA	NA	NA	H	A	NA	B	A	NA	NA	H	NA	NA	NA	H	H	H	NA	NA	A	A	NA	NA	NA	H	H	NA	NA	B	H	H	NA	NA	H	NA	NA	NA	B
UNC11953422	NA	B	NA	NA	NA	NA	NA	NA	NA	NA	NA	NA	NA	NA	H	A	NA	B	A	NA	NA	H	NA	NA	NA	H	H	H	NA	NA	A	A	NA	NA	NA	H	H	NA	NA	B	H	H	NA	NA	H	NA	NA	NA	B
UNC11954935	NA	B	NA	NA	NA	NA	NA	NA	NA	NA	NA	NA	NA	NA	H	A	NA	B	A	NA	NA	H	NA	NA	NA	H	H	H	NA	NA	A	A	NA	NA	NA	H	H	NA	NA	B	H	H	NA	NA	H	NA	NA	NA	B
UNC11959152	NA	B	NA	NA	NA	NA	NA	NA	NA	NA	NA	NA	NA	NA	H	A	NA	B	A	NA	NA	H	NA	NA	NA	H	H	H	NA	NA	A	A	NA	NA	NA	H	H	NA	NA	B	H	H	NA	NA	H	NA	NA	NA	B
UNC11963065	NA	B	NA	NA	NA	NA	NA	NA	NA	NA	NA	NA	NA	NA	H	A	NA	B	A	NA	NA	H	NA	NA	NA	H	H	H	NA	NA	A	A	NA	NA	NA	H	H	NA	NA	B	H	H	NA	NA	H	NA	NA	NA	B
UNC11964432	NA	A	NA	NA	NA	NA	NA	NA	NA	NA	NA	NA	NA	NA	H	B	NA	A	B	NA	NA	H	NA	NA	NA	H	H	H	NA	NA	B	B	NA	NA	NA	H	H	NA	NA	A	H	H	NA	NA	H	NA	NA	NA	A
UNC11964864	NA	A	NA	NA	NA	NA	NA	NA	NA	NA	NA	NA	NA	NA	H	B	NA	A	B	NA	NA	H	NA	NA	NA	H	H	H	NA	NA	B	B	NA	NA	NA	H	H	NA	NA	A	H	H	NA	NA	H	NA	NA	NA	A
UNC11967294	NA	B	NA	NA	NA	NA	NA	NA	NA	NA	NA	NA	NA	NA	H	A	NA	B	A	NA	NA	H	NA	NA	NA	H	H	H	NA	NA	A	A	NA	NA	NA	H	H	NA	NA	B	H	H	NA	NA	H	NA	NA	NA	B
UNC11967787	NA	A	NA	NA	NA	NA	NA	NA	NA	NA	NA	NA	NA	NA	H	B	NA	A	B	NA	NA	H	NA	NA	NA	H	H	H	NA	NA	B	B	NA	NA	NA	H	H	NA	NA	A	H	H	NA	NA	H	NA	NA	NA	A
UNC11968472	NA	B	NA	NA	NA	NA	NA	NA	NA	NA	NA	NA	NA	NA	H	A	NA	B	A	NA	NA	H	NA	NA	NA	H	H	H	NA	NA	A	A	NA	NA	NA	NA	H	NA	NA	B	H	H	NA	NA	H	NA	NA	NA	B
UNC11969658	NA	A	NA	NA	NA	NA	NA	NA	NA	NA	NA	NA	NA	NA	H	B	NA	A	B	NA	NA	H	NA	NA	NA	H	H	H	NA	NA	B	B	NA	NA	NA	H	H	NA	NA	A	H	H	NA	NA	H	NA	NA	NA	A
UNC11969946	NA	B	NA	NA	NA	NA	NA	NA	NA	NA	NA	NA	NA	NA	H	A	NA	B	A	NA	NA	H	NA	NA	NA	H	H	H	NA	NA	A	A	NA	NA	NA	H	H	NA	NA	B	H	H	NA	NA	H	NA	NA	NA	B
UNC11971386	NA	B	NA	NA	NA	NA	NA	NA	NA	NA	NA	NA	NA	NA	H	A	NA	B	A	NA	NA	H	NA	NA	NA	H	H	H	NA	NA	A	A	NA	NA	NA	H	H	NA	NA	B	H	H	NA	NA	H	NA	NA	NA	B
UNC11973571	NA	B	NA	NA	NA	NA	NA	NA	NA	NA	NA	NA	NA	NA	H	A	NA	B	A	NA	NA	H	NA	NA	NA	H	H	H	NA	NA	A	A	NA	NA	NA	H	H	NA	NA	B	H	H	NA	NA	H	NA	NA	NA	B
UNC11976252	NA	B	NA	NA	NA	NA	NA	NA	NA	NA	NA	NA	NA	NA	H	A	NA	B	A	NA	NA	H	NA	NA	NA	H	H	H	NA	NA	A	A	NA	NA	NA	H	H	NA	NA	B	H	H	NA	NA	H	NA	NA	NA	B
UNC11977300	NA	B	NA	NA	NA	NA	NA	NA	NA	NA	NA	NA	NA	NA	H	A	NA	B	A	NA	NA	H	NA	NA	NA	H	H	H	NA	NA	A	A	NA	NA	NA	H	H	NA	NA	B	H	H	NA	NA	H	NA	NA	NA	B
UNC11977865	NA	B	NA	NA	NA	NA	NA	NA	NA	NA	NA	NA	NA	NA	H	A	NA	B	A	NA	NA	H	NA	NA	NA	H	H	H	NA	NA	A	A	NA	NA	NA	H	H	NA	NA	B	H	H	NA	NA	H	NA	NA	NA	B
UNC11978964	NA	A	NA	NA	NA	NA	NA	NA	NA	NA	NA	NA	NA	NA	H	B	NA	A	B	NA	NA	H	NA	NA	NA	H	H	H	NA	NA	B	B	NA	NA	NA	H	H	NA	NA	A	H	H	NA	NA	H	NA	NA	NA	A
UNC11981462	NA	A	NA	NA	NA	NA	NA	NA	NA	NA	NA	NA	NA	NA	H	B	NA	A	B	NA	NA	H	NA	NA	NA	H	H	H	NA	NA	B	B	NA	NA	NA	H	H	NA	NA	A	H	H	NA	NA	H	NA	NA	NA	A
UNC11982466	NA	B	NA	NA	NA	NA	NA	NA	NA	NA	NA	NA	NA	NA	H	A	NA	B	A	NA	NA	H	NA	NA	NA	H	H	H	NA	NA	A	A	NA	NA	NA	H	H	NA	NA	B	H	H	NA	NA	H	NA	NA	NA	B
UNC12019400	NA	B	NA	NA	NA	NA	NA	NA	NA	NA	NA	NA	NA	NA	H	A	NA	B	A	NA	NA	H	NA	NA	NA	H	H	H	NA	NA	A	A	NA	NA	NA	H	H	NA	NA	B	H	H	NA	NA	H	NA	NA	NA	B
UNC12020503	NA	A	NA	NA	NA	NA	NA	NA	NA	NA	NA	NA	NA	NA	H	B	NA	A	B	NA	NA	H	NA	NA	NA	H	H	H	NA	NA	B	B	NA	NA	NA	H	H	NA	NA	A	H	H	NA	NA	H	NA	NA	NA	A
UNC12021163	NA	B	NA	NA	NA	NA	NA	NA	NA	NA	NA	NA	NA	NA	H	A	NA	B	A	NA	NA	H	NA	NA	NA	H	H	H	NA	NA	A	A	NA	NA	NA	H	H	NA	NA	B	H	H	NA	NA	H	NA	NA	NA	B
UNC12021907	NA	A	NA	NA	NA	NA	NA	NA	NA	NA	NA	NA	NA	NA	H	B	NA	A	B	NA	NA	H	NA	NA	NA	H	H	H	NA	NA	B	B	NA	NA	NA	H	H	NA	NA	A	H	H	NA	NA	H	NA	NA	NA	A
UNC12022601	NA	B	NA	NA	NA	NA	NA	NA	NA	NA	NA	NA	NA	NA	H	A	NA	B	A	NA	NA	H	NA	NA	NA	H	H	H	NA	NA	A	A	NA	NA	NA	H	H	NA	NA	B	H	H	NA	NA	H	NA	NA	NA	B
UNC12133679	NA	A	NA	NA	NA	NA	NA	NA	NA	NA	NA	NA	NA	NA	H	B	NA	A	B	NA	NA	H	NA	NA	NA	A	H	A	NA	NA	B	B	NA	NA	NA	B	B	NA	NA	A	A	A	NA	NA	B	NA	NA	NA	A
UNC12138252	NA	B	NA	NA	NA	NA	NA	NA	NA	NA	NA	NA	NA	NA	H	A	NA	B	A	NA	NA	H	NA	NA	NA	B	H	B	NA	NA	A	A	NA	NA	NA	A	A	NA	NA	B	B	B	NA	NA	A	NA	NA	NA	B
UNC12150316	NA	A	NA	NA	NA	NA	NA	NA	NA	NA	NA	NA	NA	NA	H	B	NA	A	B	NA	NA	H	NA	NA	NA	H	H	H	NA	NA	B	B	NA	NA	NA	B	B	NA	NA	A	A	A	NA	NA	B	NA	NA	NA	A
UNC12152178	NA	B	NA	NA	NA	NA	NA	NA	NA	NA	NA	NA	NA	NA	H	A	NA	B	A	NA	NA	H	NA	NA	NA	H	H	H	NA	NA	A	A	NA	NA	NA	A	A	NA	NA	B	B	B	NA	NA	A	NA	NA	NA	B
UNC12160846	NA	A	NA	NA	NA	NA	NA	NA	NA	NA	NA	NA	NA	NA	H	B	NA	A	H	NA	NA	A	NA	NA	NA	H	H	H	NA	NA	H	B	NA	NA	NA	B	B	NA	NA	A	A	A	NA	NA	B	NA	NA	NA	A
UNC12166947	NA	B	NA	NA	NA	NA	NA	NA	NA	NA	NA	NA	NA	NA	H	A	NA	B	H	NA	NA	B	NA	NA	NA	H	H	H	NA	NA	H	A	NA	NA	NA	A	A	NA	NA	B	B	B	NA	NA	A	NA	NA	NA	B
UNC12172062	NA	A	NA	NA	NA	NA	NA	NA	NA	NA	NA	NA	NA	NA	H	B	NA	A	H	NA	NA	A	NA	NA	NA	H	H	H	NA	NA	H	B	NA	NA	NA	B	B	NA	NA	A	A	A	NA	NA	B	NA	NA	NA	A
UNC12172876	NA	B	NA	NA	NA	NA	NA	NA	NA	NA	NA	NA	NA	NA	H	A	NA	B	H	NA	NA	B	NA	NA	NA	H	H	H	NA	NA	H	A	NA	NA	NA	A	A	NA	NA	B	B	B	NA	NA	A	NA	NA	NA	B
UNC12174151	NA	A	NA	NA	NA	NA	NA	NA	NA	NA	NA	NA	NA	NA	H	B	NA	A	H	NA	NA	A	NA	NA	NA	H	H	H	NA	NA	H	B	NA	NA	NA	B	B	NA	NA	A	A	A	NA	NA	B	NA	NA	NA	A
UNC12182234	NA	B	NA	NA	NA	NA	NA	NA	NA	NA	NA	NA	NA	NA	H	A	NA	B	H	NA	NA	B	NA	NA	NA	H	H	H	NA	NA	H	A	NA	NA	NA	A	A	NA	NA	B	B	B	NA	NA	A	NA	NA	NA	B
UNC12185311	NA	B	NA	NA	NA	NA	NA	NA	NA	NA	NA	NA	NA	NA	H	A	NA	B	H	NA	NA	B	NA	NA	NA	H	H	H	NA	NA	H	A	NA	NA	NA	A	A	NA	NA	B	B	B	NA	NA	A	NA	NA	NA	B
UNC12186306	NA	B	NA	NA	NA	NA	NA	NA	NA	NA	NA	NA	NA	NA	H	A	NA	B	H	NA	NA	B	NA	NA	NA	H	H	H	NA	NA	H	A	NA	NA	NA	A	A	NA	NA	B	B	B	NA	NA	A	NA	NA	NA	B
UNC12188013	NA	A	NA	NA	NA	NA	NA	NA	NA	NA	NA	NA	NA	NA	H	B	NA	A	H	NA	NA	A	NA	NA	NA	H	H	H	NA	NA	H	B	NA	NA	NA	B	B	NA	NA	A	A	A	NA	NA	B	NA	NA	NA	A
UNC12188644	NA	B	NA	NA	NA	NA	NA	NA	NA	NA	NA	NA	NA	NA	H	A	NA	B	H	NA	NA	B	NA	NA	NA	H	H	H	NA	NA	H	A	NA	NA	NA	A	A	NA	NA	B	B	B	NA	NA	A	NA	NA	NA	B
UNC12189622	NA	B	NA	NA	NA	NA	NA	NA	NA	NA	NA	NA	NA	NA	H	A	NA	B	H	NA	NA	B	NA	NA	NA	H	H	H	NA	NA	H	A	NA	NA	NA	A	A	NA	NA	B	B	B	NA	NA	A	NA	NA	NA	B
UNC12191414	NA	A	NA	NA	NA	NA	NA	NA	NA	NA	NA	NA	NA	NA	H	B	NA	A	H	NA	NA	A	NA	NA	NA	H	H	H	NA	NA	H	B	NA	NA	NA	B	B	NA	NA	A	A	A	NA	NA	B	NA	NA	NA	A
UNC12191912	NA	B	NA	NA	NA	NA	NA	NA	NA	NA	NA	NA	NA	NA	B	H	NA	B	H	NA	NA	B	NA	NA	NA	H	H	H	NA	NA	H	A	NA	NA	NA	A	A	NA	NA	B	B	B	NA	NA	A	NA	NA	NA	B
UNC12195070	NA	B	NA	NA	NA	NA	NA	NA	NA	NA	NA	NA	NA	NA	B	H	NA	B	H	NA	NA	B	NA	NA	NA	H	H	H	NA	NA	H	A	NA	NA	NA	A	A	NA	NA	B	B	B	NA	NA	A	NA	NA	NA	B
UNC12195588	NA	A	NA	NA	NA	NA	NA	NA	NA	NA	NA	NA	NA	NA	A	H	NA	A	H	NA	NA	A	NA	NA	NA	H	H	H	NA	NA	H	B	NA	NA	NA	B	B	NA	NA	A	A	A	NA	NA	B	NA	NA	NA	A
UNC12275483	NA	A	NA	NA	NA	NA	NA	NA	NA	NA	NA	NA	NA	NA	A	A	NA	H	H	NA	NA	A	NA	NA	NA	H	H	H	NA	NA	H	H	NA	NA	NA	B	B	NA	NA	H	B	B	NA	NA	B	NA	NA	NA	B
UNC12275499	NA	B	NA	NA	NA	NA	NA	NA	NA	NA	NA	NA	NA	NA	B	B	NA	H	H	NA	NA	B	NA	NA	NA	H	H	H	NA	NA	H	H	NA	NA	NA	A	A	NA	NA	H	A	A	NA	NA	A	NA	NA	NA	A
UNC12275522	NA	B	NA	NA	NA	NA	NA	NA	NA	NA	NA	NA	NA	NA	B	B	NA	H	H	NA	NA	B	NA	NA	NA	H	H	H	NA	NA	H	H	NA	NA	NA	A	A	NA	NA	H	A	A	NA	NA	A	NA	NA	NA	A
UNC12275628	NA	A	NA	NA	NA	NA	NA	NA	NA	NA	NA	NA	NA	NA	A	A	NA	H	H	NA	NA	A	NA	NA	NA	H	H	H	NA	NA	H	H	NA	NA	NA	B	B	NA	NA	H	B	B	NA	NA	B	NA	NA	NA	B
UNC12275642	NA	A	NA	NA	NA	NA	NA	NA	NA	NA	NA	NA	NA	NA	A	A	NA	H	H	NA	NA	A	NA	NA	NA	H	H	H	NA	NA	H	H	NA	NA	NA	B	B	NA	NA	H	B	B	NA	NA	B	NA	NA	NA	B
UNC12275729	NA	A	NA	NA	NA	NA	NA	NA	NA	NA	NA	NA	NA	NA	A	A	NA	H	H	NA	NA	A	NA	NA	NA	H	H	H	NA	NA	H	H	NA	NA	NA	B	B	NA	NA	H	B	B	NA	NA	B	NA	NA	NA	B
UNC12275774	NA	A	NA	NA	NA	NA	NA	NA	NA	NA	NA	NA	NA	NA	A	A	NA	H	H	NA	NA	A	NA	NA	NA	H	H	H	NA	NA	H	H	NA	NA	NA	B	B	NA	NA	H	B	B	NA	NA	B	NA	NA	NA	B
UNC12275986	NA	A	NA	NA	NA	NA	NA	NA	NA	NA	NA	NA	NA	NA	A	A	NA	H	H	NA	NA	A	NA	NA	NA	H	H	H	NA	NA	H	H	NA	NA	NA	B	B	NA	NA	H	B	B	NA	NA	B	NA	NA	NA	B
UNC12276031	NA	A	NA	NA	NA	NA	NA	NA	NA	NA	NA	NA	NA	NA	A	A	NA	H	H	NA	NA	A	NA	NA	NA	H	H	H	NA	NA	H	H	NA	NA	NA	B	B	NA	NA	H	B	B	NA	NA	B	NA	NA	NA	B
UNC12276155	NA	B	NA	NA	NA	NA	NA	NA	NA	NA	NA	NA	NA	NA	B	B	NA	H	H	NA	NA	B	NA	NA	NA	H	H	H	NA	NA	H	H	NA	NA	NA	A	A	NA	NA	H	A	A	NA	NA	A	NA	NA	NA	A
UNC12276197	NA	B	NA	NA	NA	NA	NA	NA	NA	NA	NA	NA	NA	NA	B	B	NA	H	H	NA	NA	B	NA	NA	NA	H	H	H	NA	NA	H	H	NA	NA	NA	A	A	NA	NA	H	A	A	NA	NA	A	NA	NA	NA	A
UNC12276242	NA	B	NA	NA	NA	NA	NA	NA	NA	NA	NA	NA	NA	NA	B	B	NA	H	H	NA	NA	B	NA	NA	NA	H	H	H	NA	NA	H	H	NA	NA	NA	A	A	NA	NA	H	A	A	NA	NA	A	NA	NA	NA	A
UNC12276291	NA	A	NA	NA	NA	NA	NA	NA	NA	NA	NA	NA	NA	NA	A	A	NA	H	H	NA	NA	A	NA	NA	NA	H	H	H	NA	NA	H	H	NA	NA	NA	B	B	NA	NA	H	B	B	NA	NA	B	NA	NA	NA	B
UNC12276372	NA	A	NA	NA	NA	NA	NA	NA	NA	NA	NA	NA	NA	NA	A	A	NA	H	H	NA	NA	A	NA	NA	NA	H	H	H	NA	NA	H	H	NA	NA	NA	B	B	NA	NA	H	B	B	NA	NA	B	NA	NA	NA	B
UNC12276622	NA	A	NA	NA	NA	NA	NA	NA	NA	NA	NA	NA	NA	NA	A	A	NA	H	H	NA	NA	A	NA	NA	NA	H	H	H	NA	NA	H	H	NA	NA	NA	B	B	NA	NA	H	B	B	NA	NA	B	NA	NA	NA	B
UNC12277281	NA	A	NA	NA	NA	NA	NA	NA	NA	NA	NA	NA	NA	NA	A	A	NA	H	H	NA	NA	A	NA	NA	NA	H	H	H	NA	NA	H	H	NA	NA	NA	B	B	NA	NA	H	B	B	NA	NA	B	NA	NA	NA	B
UNC12277690	NA	B	NA	NA	NA	NA	NA	NA	NA	NA	NA	NA	NA	NA	B	B	NA	H	H	NA	NA	B	NA	NA	NA	H	H	H	NA	NA	H	H	NA	NA	NA	A	A	NA	NA	H	A	A	NA	NA	A	NA	NA	NA	A
UNC12278029	NA	B	NA	NA	NA	NA	NA	NA	NA	NA	NA	NA	NA	NA	B	B	NA	H	H	NA	NA	B	NA	NA	NA	H	H	H	NA	NA	H	H	NA	NA	NA	A	A	NA	NA	H	A	A	NA	NA	A	NA	NA	NA	A
UNC12278836	NA	A	NA	NA	NA	NA	NA	NA	NA	NA	NA	NA	NA	NA	A	A	NA	H	H	NA	NA	A	NA	NA	NA	H	H	H	NA	NA	H	H	NA	NA	NA	B	B	NA	NA	H	B	B	NA	NA	B	NA	NA	NA	B
UNC12280031	NA	A	NA	NA	NA	NA	NA	NA	NA	NA	NA	NA	NA	NA	A	A	NA	H	H	NA	NA	A	NA	NA	NA	H	H	H	NA	NA	H	H	NA	NA	NA	B	B	NA	NA	H	B	B	NA	NA	B	NA	NA	NA	B
UNC12280539	NA	B	NA	NA	NA	NA	NA	NA	NA	NA	NA	NA	NA	NA	B	B	NA	H	H	NA	NA	B	NA	NA	NA	H	H	H	NA	NA	H	H	NA	NA	NA	A	A	NA	NA	H	A	A	NA	NA	A	NA	NA	NA	A
UNC12291171	NA	A	NA	NA	NA	NA	NA	NA	NA	NA	NA	NA	NA	NA	A	A	NA	H	H	NA	NA	H	NA	NA	NA	H	H	H	NA	NA	H	H	NA	NA	NA	B	B	NA	NA	H	B	B	NA	NA	B	NA	NA	NA	B
UNC12291493	NA	B	NA	NA	NA	NA	NA	NA	NA	NA	NA	NA	NA	NA	B	B	NA	H	H	NA	NA	H	NA	NA	NA	H	H	H	NA	NA	H	H	NA	NA	NA	A	A	NA	NA	H	A	A	NA	NA	A	NA	NA	NA	A
UNC12293057	NA	A	NA	NA	NA	NA	NA	NA	NA	NA	NA	NA	NA	NA	A	A	NA	H	H	NA	NA	H	NA	NA	NA	H	H	H	NA	NA	H	H	NA	NA	NA	B	B	NA	NA	H	B	B	NA	NA	B	NA	NA	NA	B
UNC12293653	NA	A	NA	NA	NA	NA	NA	NA	NA	NA	NA	NA	NA	NA	A	A	NA	H	H	NA	NA	H	NA	NA	NA	H	H	H	NA	NA	H	H	NA	NA	NA	B	B	NA	NA	H	B	B	NA	NA	B	NA	NA	NA	B
UNC12294003	NA	A	NA	NA	NA	NA	NA	NA	NA	NA	NA	NA	NA	NA	A	A	NA	H	H	NA	NA	H	NA	NA	NA	H	H	H	NA	NA	H	H	NA	NA	NA	B	B	NA	NA	H	B	B	NA	NA	B	NA	NA	NA	B
UNC12294589	NA	B	NA	NA	NA	NA	NA	NA	NA	NA	NA	NA	NA	NA	B	B	NA	H	H	NA	NA	H	NA	NA	NA	H	H	H	NA	NA	H	H	NA	NA	NA	A	A	NA	NA	H	A	A	NA	NA	A	NA	NA	NA	A
UNC12295100	NA	A	NA	NA	NA	NA	NA	NA	NA	NA	NA	NA	NA	NA	A	A	NA	H	H	NA	NA	H	NA	NA	NA	H	H	H	NA	NA	H	H	NA	NA	NA	B	B	NA	NA	H	B	B	NA	NA	B	NA	NA	NA	B
UNC12298124	NA	B	NA	NA	NA	NA	NA	NA	NA	NA	NA	NA	NA	NA	B	B	NA	H	H	NA	NA	H	NA	NA	NA	H	H	H	NA	NA	H	H	NA	NA	NA	A	A	NA	NA	H	A	A	NA	NA	A	NA	NA	NA	A
UNC12299801	NA	B	NA	NA	NA	NA	NA	NA	NA	NA	NA	NA	NA	NA	B	B	NA	H	H	NA	NA	H	NA	NA	NA	H	H	H	NA	NA	H	H	NA	NA	NA	A	A	NA	NA	H	A	A	NA	NA	A	NA	NA	NA	A
UNC12301120	NA	B	NA	NA	NA	NA	NA	NA	NA	NA	NA	NA	NA	NA	B	B	NA	H	H	NA	NA	H	NA	NA	NA	H	H	H	NA	NA	H	H	NA	NA	NA	A	A	NA	NA	A	A	A	NA	NA	A	NA	NA	NA	A
UNC12301719	NA	A	NA	NA	NA	NA	NA	NA	NA	NA	NA	NA	NA	NA	A	A	NA	H	H	NA	NA	H	NA	NA	NA	H	H	H	NA	NA	H	H	NA	NA	NA	B	B	NA	NA	B	B	B	NA	NA	B	NA	NA	NA	B
UNC12301877	NA	A	NA	NA	NA	NA	NA	NA	NA	NA	NA	NA	NA	NA	A	A	NA	H	H	NA	NA	H	NA	NA	NA	H	H	H	NA	NA	H	H	NA	NA	NA	B	B	NA	NA	B	B	B	NA	NA	B	NA	NA	NA	B
UNC12302208	NA	A	NA	NA	NA	NA	NA	NA	NA	NA	NA	NA	NA	NA	A	A	NA	H	H	NA	NA	H	NA	NA	NA	H	H	H	NA	NA	H	H	NA	NA	NA	B	B	NA	NA	B	B	B	NA	NA	B	NA	NA	NA	B
UNC12302567	NA	A	NA	NA	NA	NA	NA	NA	NA	NA	NA	NA	NA	NA	A	A	NA	H	H	NA	NA	H	NA	NA	NA	H	H	H	NA	NA	H	H	NA	NA	NA	B	B	NA	NA	B	B	B	NA	NA	B	NA	NA	NA	B
UNC12303170	NA	A	NA	NA	NA	NA	NA	NA	NA	NA	NA	NA	NA	NA	A	A	NA	H	H	NA	NA	H	NA	NA	NA	H	H	H	NA	NA	H	H	NA	NA	NA	B	B	NA	NA	B	B	B	NA	NA	B	NA	NA	NA	B
UNC12304236	NA	B	NA	NA	NA	NA	NA	NA	NA	NA	NA	NA	NA	NA	B	B	NA	H	H	NA	NA	H	NA	NA	NA	H	H	H	NA	NA	H	H	NA	NA	NA	A	A	NA	NA	A	A	A	NA	NA	A	NA	NA	NA	A
UNC12304569	NA	B	NA	NA	NA	NA	NA	NA	NA	NA	NA	NA	NA	NA	B	B	NA	H	H	NA	NA	H	NA	NA	NA	H	H	H	NA	NA	H	H	NA	NA	NA	A	A	NA	NA	A	A	A	NA	NA	A	NA	NA	NA	A
UNC12308160	NA	H	NA	NA	NA	NA	NA	NA	NA	NA	NA	NA	NA	NA	A	A	NA	H	H	NA	NA	H	NA	NA	NA	H	H	H	NA	NA	H	H	NA	NA	NA	B	B	NA	NA	B	B	B	NA	NA	B	NA	NA	NA	B
UNC12309599	NA	H	NA	NA	NA	NA	NA	NA	NA	NA	NA	NA	NA	NA	B	B	NA	H	H	NA	NA	H	NA	NA	NA	H	H	H	NA	NA	H	H	NA	NA	NA	A	A	NA	NA	A	A	A	NA	NA	A	NA	NA	NA	A
UNC12310060	NA	H	NA	NA	NA	NA	NA	NA	NA	NA	NA	NA	NA	NA	B	B	NA	H	H	NA	NA	H	NA	NA	NA	H	H	H	NA	NA	H	H	NA	NA	NA	A	A	NA	NA	A	A	A	NA	NA	A	NA	NA	NA	A
UNC12311010	NA	H	NA	NA	NA	NA	NA	NA	NA	NA	NA	NA	NA	NA	B	B	NA	H	H	NA	NA	H	NA	NA	NA	H	H	H	NA	NA	H	H	NA	NA	NA	A	A	NA	NA	A	A	A	NA	NA	A	NA	NA	NA	A
UNC12311854	NA	H	NA	NA	NA	NA	NA	NA	NA	NA	NA	NA	NA	NA	A	A	NA	H	H	NA	NA	H	NA	NA	NA	H	H	H	NA	NA	H	H	NA	NA	NA	B	B	NA	NA	B	B	B	NA	NA	B	NA	NA	NA	B
UNC12326973	NA	H	NA	NA	NA	NA	NA	NA	NA	NA	NA	NA	NA	NA	A	A	NA	H	H	NA	NA	H	NA	NA	NA	H	H	H	NA	NA	H	H	NA	NA	NA	B	B	NA	NA	B	B	B	NA	NA	B	NA	NA	NA	B
UNC12328657	NA	H	NA	NA	NA	NA	NA	NA	NA	NA	NA	NA	NA	NA	A	A	NA	H	H	NA	NA	H	NA	NA	NA	NA	H	H	NA	NA	H	NA	NA	NA	NA	B	B	NA	NA	B	B	B	NA	NA	B	NA	NA	NA	B
UNC12329999	NA	H	NA	NA	NA	NA	NA	NA	NA	NA	NA	NA	NA	NA	A	A	NA	H	H	NA	NA	H	NA	NA	NA	H	H	H	NA	NA	H	H	NA	NA	NA	B	B	NA	NA	B	B	B	NA	NA	B	NA	NA	NA	B
UNC12330659	NA	H	NA	NA	NA	NA	NA	NA	NA	NA	NA	NA	NA	NA	B	B	NA	H	H	NA	NA	H	NA	NA	NA	H	H	H	NA	NA	H	H	NA	NA	NA	A	A	NA	NA	A	A	A	NA	NA	A	NA	NA	NA	A
UNC12331669	NA	H	NA	NA	NA	NA	NA	NA	NA	NA	NA	NA	NA	NA	B	B	NA	H	H	NA	NA	H	NA	NA	NA	H	H	H	NA	NA	H	H	NA	NA	NA	A	A	NA	NA	A	A	A	NA	NA	A	NA	NA	NA	A
UNC12332130	NA	H	NA	NA	NA	NA	NA	NA	NA	NA	NA	NA	NA	NA	A	A	NA	H	H	NA	NA	H	NA	NA	NA	H	H	H	NA	NA	H	H	NA	NA	NA	B	B	NA	NA	B	B	B	NA	NA	B	NA	NA	NA	B
UNC12336065	NA	H	NA	NA	NA	NA	NA	NA	NA	NA	NA	NA	NA	NA	B	B	NA	H	H	NA	NA	H	NA	NA	NA	H	H	H	NA	NA	H	H	NA	NA	NA	A	A	NA	NA	A	A	A	NA	NA	A	NA	NA	NA	A
UNC12339532	NA	H	NA	NA	NA	NA	NA	NA	NA	NA	NA	NA	NA	NA	A	A	NA	H	H	NA	NA	H	NA	NA	NA	H	H	H	NA	NA	H	H	NA	NA	NA	B	B	NA	NA	B	B	B	NA	NA	B	NA	NA	NA	B
UNC12340795	NA	H	NA	NA	NA	NA	NA	NA	NA	NA	NA	NA	NA	NA	A	A	NA	H	H	NA	NA	H	NA	NA	NA	H	H	H	NA	NA	H	H	NA	NA	NA	B	B	NA	NA	B	B	B	NA	NA	B	NA	NA	NA	B
UNC12341196	NA	H	NA	NA	NA	NA	NA	NA	NA	NA	NA	NA	NA	NA	A	A	NA	H	H	NA	NA	H	NA	NA	NA	H	H	H	NA	NA	H	H	NA	NA	NA	B	B	NA	NA	B	B	B	NA	NA	B	NA	NA	NA	B
UNC12342314	NA	H	NA	NA	NA	NA	NA	NA	NA	NA	NA	NA	NA	NA	B	B	NA	H	H	NA	NA	H	NA	NA	NA	H	H	H	NA	NA	H	H	NA	NA	NA	A	A	NA	NA	A	A	A	NA	NA	A	NA	NA	NA	A
UNC12343227	NA	H	NA	NA	NA	NA	NA	NA	NA	NA	NA	NA	NA	NA	A	A	NA	H	H	NA	NA	H	NA	NA	NA	H	H	H	NA	NA	H	H	NA	NA	NA	B	B	NA	NA	B	B	B	NA	NA	B	NA	NA	NA	B
UNC12343870	NA	H	NA	NA	NA	NA	NA	NA	NA	NA	NA	NA	NA	NA	A	A	NA	H	H	NA	NA	H	NA	NA	NA	H	H	H	NA	NA	B	B	NA	NA	NA	B	B	NA	NA	B	B	B	NA	NA	B	NA	NA	NA	B
UNC12344672	NA	H	NA	NA	NA	NA	NA	NA	NA	NA	NA	NA	NA	NA	B	B	NA	H	H	NA	NA	H	NA	NA	NA	H	H	H	NA	NA	A	A	NA	NA	NA	A	A	NA	NA	A	A	A	NA	NA	A	NA	NA	NA	A
UNC12346511	NA	H	NA	NA	NA	NA	NA	NA	NA	NA	NA	NA	NA	NA	A	A	NA	H	H	NA	NA	H	NA	NA	NA	H	H	H	NA	NA	B	B	NA	NA	NA	B	B	NA	NA	B	B	B	NA	NA	B	NA	NA	NA	B
UNC12346991	NA	H	NA	NA	NA	NA	NA	NA	NA	NA	NA	NA	NA	NA	B	B	NA	H	H	NA	NA	H	NA	NA	NA	H	H	H	NA	NA	A	A	NA	NA	NA	A	A	NA	NA	A	A	A	NA	NA	A	NA	NA	NA	A
UNC12347466	NA	H	NA	NA	NA	NA	NA	NA	NA	NA	NA	NA	NA	NA	A	A	NA	H	H	NA	NA	H	NA	NA	NA	H	H	H	NA	NA	B	B	NA	NA	NA	B	B	NA	NA	B	B	B	NA	NA	B	NA	NA	NA	B
UNC12348692	NA	H	NA	NA	NA	NA	NA	NA	NA	NA	NA	NA	NA	NA	A	A	NA	H	H	NA	NA	H	NA	NA	NA	H	H	H	NA	NA	B	B	NA	NA	NA	B	B	NA	NA	B	B	B	NA	NA	B	NA	NA	NA	B
UNC12351753	NA	H	NA	NA	NA	NA	NA	NA	NA	NA	NA	NA	NA	NA	A	A	NA	H	H	NA	NA	H	NA	NA	NA	H	H	H	NA	NA	B	B	NA	NA	NA	B	B	NA	NA	B	B	B	NA	NA	B	NA	NA	NA	B
UNC12353465	NA	H	NA	NA	NA	NA	NA	NA	NA	NA	NA	NA	NA	NA	B	B	NA	H	H	NA	NA	H	NA	NA	NA	H	H	H	NA	NA	A	A	NA	NA	NA	A	A	NA	NA	A	A	A	NA	NA	A	NA	NA	NA	A
UNC12354357	NA	H	NA	NA	NA	NA	NA	NA	NA	NA	NA	NA	NA	NA	B	B	NA	H	H	NA	NA	H	NA	NA	NA	H	H	H	NA	NA	A	A	NA	NA	NA	A	A	NA	NA	A	A	A	NA	NA	A	NA	NA	NA	A
UNC12354798	NA	H	NA	NA	NA	NA	NA	NA	NA	NA	NA	NA	NA	NA	B	B	NA	H	H	NA	NA	H	NA	NA	NA	H	H	H	NA	NA	A	A	NA	NA	NA	A	A	NA	NA	A	A	A	NA	NA	A	NA	NA	NA	A
UNC12355343	NA	H	NA	NA	NA	NA	NA	NA	NA	NA	NA	NA	NA	NA	B	B	NA	H	H	NA	NA	H	NA	NA	NA	H	H	H	NA	NA	A	A	NA	NA	NA	A	A	NA	NA	A	A	A	NA	NA	A	NA	NA	NA	A
UNC12355817	NA	H	NA	NA	NA	NA	NA	NA	NA	NA	NA	NA	NA	NA	A	A	NA	H	H	NA	NA	H	NA	NA	NA	H	H	H	NA	NA	B	B	NA	NA	NA	B	B	NA	NA	B	B	B	NA	NA	B	NA	NA	NA	B
UNC12356097	NA	H	NA	NA	NA	NA	NA	NA	NA	NA	NA	NA	NA	NA	B	B	NA	H	H	NA	NA	H	NA	NA	NA	H	H	H	NA	NA	A	A	NA	NA	NA	A	A	NA	NA	A	A	A	NA	NA	A	NA	NA	NA	A
UNC12360561	NA	H	NA	NA	NA	NA	NA	NA	NA	NA	NA	NA	NA	NA	B	B	NA	H	H	NA	NA	H	NA	NA	NA	H	H	H	NA	NA	A	A	NA	NA	NA	A	A	NA	NA	A	A	A	NA	NA	A	NA	NA	NA	A
UNC12361375	NA	H	NA	NA	NA	NA	NA	NA	NA	NA	NA	NA	NA	NA	A	A	NA	H	H	NA	NA	H	NA	NA	NA	H	H	H	NA	NA	B	B	NA	NA	NA	B	B	NA	NA	B	B	B	NA	NA	B	NA	NA	NA	B
UNC12361974	NA	H	NA	NA	NA	NA	NA	NA	NA	NA	NA	NA	NA	NA	A	A	NA	H	H	NA	NA	H	NA	NA	NA	H	H	H	NA	NA	B	B	NA	NA	NA	B	B	NA	NA	B	B	B	NA	NA	B	NA	NA	NA	B
UNC12364332	NA	H	NA	NA	NA	NA	NA	NA	NA	NA	NA	NA	NA	NA	A	A	NA	H	H	NA	NA	H	NA	NA	NA	H	H	H	NA	NA	B	B	NA	NA	NA	B	B	NA	NA	B	B	B	NA	NA	B	NA	NA	NA	B
UNC12364625	NA	H	NA	NA	NA	NA	NA	NA	NA	NA	NA	NA	NA	NA	A	A	NA	H	H	NA	NA	H	NA	NA	NA	H	H	H	NA	NA	B	B	NA	NA	NA	B	B	NA	NA	B	B	B	NA	NA	B	NA	NA	NA	B
UNC12364820	NA	H	NA	NA	NA	NA	NA	NA	NA	NA	NA	NA	NA	NA	B	B	NA	H	H	NA	NA	H	NA	NA	NA	H	H	H	NA	NA	A	A	NA	NA	NA	A	A	NA	NA	A	A	A	NA	NA	A	NA	NA	NA	A
UNC12365511	NA	H	NA	NA	NA	NA	NA	NA	NA	NA	NA	NA	NA	NA	A	A	NA	H	H	NA	NA	H	NA	NA	NA	H	H	H	NA	NA	B	B	NA	NA	NA	B	B	NA	NA	B	B	B	NA	NA	B	NA	NA	NA	B
UNC12366232	NA	H	NA	NA	NA	NA	NA	NA	NA	NA	NA	NA	NA	NA	B	B	NA	H	H	NA	NA	H	NA	NA	NA	H	H	H	NA	NA	A	A	NA	NA	NA	A	A	NA	NA	A	A	A	NA	NA	A	NA	NA	NA	A
UNC12459172	NA	H	NA	NA	NA	NA	NA	NA	NA	NA	NA	NA	NA	NA	B	H	NA	A	A	NA	NA	A	NA	NA	NA	A	A	A	NA	NA	A	H	NA	NA	NA	A	H	NA	NA	A	A	A	NA	NA	A	NA	NA	NA	H
UNC12723405	NA	H	NA	NA	NA	NA	NA	NA	NA	NA	NA	NA	NA	NA	A	H	NA	B	H	NA	NA	H	NA	NA	NA	A	H	H	NA	NA	A	A	NA	NA	NA	H	H	NA	NA	H	A	H	NA	NA	A	NA	NA	NA	A
UNC12726717	NA	H	NA	NA	NA	NA	NA	NA	NA	NA	NA	NA	NA	NA	A	H	NA	B	H	NA	NA	H	NA	NA	NA	A	H	H	NA	NA	A	A	NA	NA	NA	H	H	NA	NA	H	A	H	NA	NA	A	NA	NA	NA	A
UNC12730423	NA	H	NA	NA	NA	NA	NA	NA	NA	NA	NA	NA	NA	NA	A	H	NA	B	H	NA	NA	H	NA	NA	NA	A	H	H	NA	NA	A	A	NA	NA	NA	H	H	NA	NA	H	A	H	NA	NA	A	NA	NA	NA	A
UNC12730725	NA	H	NA	NA	NA	NA	NA	NA	NA	NA	NA	NA	NA	NA	B	H	NA	A	H	NA	NA	H	NA	NA	NA	B	H	H	NA	NA	B	B	NA	NA	NA	H	H	NA	NA	H	B	H	NA	NA	B	NA	NA	NA	B
UNC12731598	NA	H	NA	NA	NA	NA	NA	NA	NA	NA	NA	NA	NA	NA	A	H	NA	B	H	NA	NA	H	NA	NA	NA	A	H	H	NA	NA	A	A	NA	NA	NA	H	H	NA	NA	H	A	H	NA	NA	A	NA	NA	NA	A
UNC12732665	NA	H	NA	NA	NA	NA	NA	NA	NA	NA	NA	NA	NA	NA	B	H	NA	A	H	NA	NA	H	NA	NA	NA	B	H	H	NA	NA	B	B	NA	NA	NA	H	H	NA	NA	H	B	H	NA	NA	B	NA	NA	NA	B
UNC12733007	NA	H	NA	NA	NA	NA	NA	NA	NA	NA	NA	NA	NA	NA	A	H	NA	B	H	NA	NA	H	NA	NA	NA	A	H	H	NA	NA	A	A	NA	NA	NA	H	H	NA	NA	H	A	H	NA	NA	A	NA	NA	NA	A
UNC12733128	NA	H	NA	NA	NA	NA	NA	NA	NA	NA	NA	NA	NA	NA	A	H	NA	B	H	NA	NA	H	NA	NA	NA	A	H	H	NA	NA	A	A	NA	NA	NA	H	H	NA	NA	H	A	H	NA	NA	A	NA	NA	NA	A
UNC12734530	NA	H	NA	NA	NA	NA	NA	NA	NA	NA	NA	NA	NA	NA	A	H	NA	B	H	NA	NA	H	NA	NA	NA	A	H	H	NA	NA	A	A	NA	NA	NA	H	H	NA	NA	H	A	H	NA	NA	A	NA	NA	NA	A
UNC12735160	NA	H	NA	NA	NA	NA	NA	NA	NA	NA	NA	NA	NA	NA	B	H	NA	A	H	NA	NA	H	NA	NA	NA	B	H	H	NA	NA	B	B	NA	NA	NA	H	H	NA	NA	H	B	H	NA	NA	B	NA	NA	NA	B
UNC12735471	NA	H	NA	NA	NA	NA	NA	NA	NA	NA	NA	NA	NA	NA	B	H	NA	A	H	NA	NA	H	NA	NA	NA	B	H	H	NA	NA	B	B	NA	NA	NA	H	H	NA	NA	H	B	H	NA	NA	B	NA	NA	NA	B
UNC12737657	NA	H	NA	NA	NA	NA	NA	NA	NA	NA	NA	NA	NA	NA	B	H	NA	A	H	NA	NA	NA	NA	NA	NA	B	H	H	NA	NA	B	B	NA	NA	NA	NA	H	NA	NA	H	B	H	NA	NA	B	NA	NA	NA	B
UNC12740935	NA	H	NA	NA	NA	NA	NA	NA	NA	NA	NA	NA	NA	NA	A	H	NA	B	H	NA	NA	H	NA	NA	NA	A	H	H	NA	NA	A	A	NA	NA	NA	H	H	NA	NA	H	A	H	NA	NA	A	NA	NA	NA	A
UNC12741683	NA	H	NA	NA	NA	NA	NA	NA	NA	NA	NA	NA	NA	NA	B	H	NA	A	H	NA	NA	H	NA	NA	NA	B	H	H	NA	NA	B	B	NA	NA	NA	H	H	NA	NA	H	B	H	NA	NA	B	NA	NA	NA	B
UNC12743176	NA	H	NA	NA	NA	NA	NA	NA	NA	NA	NA	NA	NA	NA	B	H	NA	A	H	NA	NA	H	NA	NA	NA	B	H	H	NA	NA	B	B	NA	NA	NA	H	H	NA	NA	H	B	H	NA	NA	B	NA	NA	NA	B
UNC12743323	NA	H	NA	NA	NA	NA	NA	NA	NA	NA	NA	NA	NA	NA	B	H	NA	A	H	NA	NA	H	NA	NA	NA	B	H	H	NA	NA	B	B	NA	NA	NA	H	H	NA	NA	H	B	H	NA	NA	B	NA	NA	NA	B
UNC13938621	NA	H	NA	NA	NA	NA	NA	NA	NA	NA	NA	NA	NA	NA	B	B	NA	H	H	NA	NA	A	NA	NA	NA	H	H	H	NA	NA	B	B	NA	NA	NA	B	H	NA	NA	B	H	H	NA	NA	A	NA	NA	NA	H
UNC13939181	NA	H	NA	NA	NA	NA	NA	NA	NA	NA	NA	NA	NA	NA	B	B	NA	H	H	NA	NA	A	NA	NA	NA	H	H	H	NA	NA	B	B	NA	NA	NA	B	H	NA	NA	B	H	H	NA	NA	A	NA	NA	NA	H
UNC13939510	NA	H	NA	NA	NA	NA	NA	NA	NA	NA	NA	NA	NA	NA	A	A	NA	H	H	NA	NA	B	NA	NA	NA	H	H	H	NA	NA	A	A	NA	NA	NA	A	H	NA	NA	A	H	H	NA	NA	B	NA	NA	NA	H
UNC13940167	NA	H	NA	NA	NA	NA	NA	NA	NA	NA	NA	NA	NA	NA	B	B	NA	H	H	NA	NA	A	NA	NA	NA	H	H	H	NA	NA	B	B	NA	NA	NA	B	H	NA	NA	B	H	H	NA	NA	A	NA	NA	NA	H
UNC13940878	NA	H	NA	NA	NA	NA	NA	NA	NA	NA	NA	NA	NA	NA	B	B	NA	H	H	NA	NA	A	NA	NA	NA	H	H	H	NA	NA	B	B	NA	NA	NA	B	H	NA	NA	B	H	H	NA	NA	A	NA	NA	NA	H
UNC13941763	NA	H	NA	NA	NA	NA	NA	NA	NA	NA	NA	NA	NA	NA	B	B	NA	H	H	NA	NA	A	NA	NA	NA	H	H	H	NA	NA	B	B	NA	NA	NA	B	H	NA	NA	B	H	H	NA	NA	A	NA	NA	NA	H
UNC13943673	NA	H	NA	NA	NA	NA	NA	NA	NA	NA	NA	NA	NA	NA	B	B	NA	H	H	NA	NA	A	NA	NA	NA	H	H	H	NA	NA	B	B	NA	NA	NA	B	H	NA	NA	B	H	H	NA	NA	A	NA	NA	NA	H
UNC140129199	NA	H	NA	NA	NA	NA	NA	NA	NA	NA	NA	NA	NA	NA	H	H	NA	H	H	NA	NA	H	NA	NA	NA	A	H	A	NA	NA	H	B	NA	NA	NA	H	B	NA	NA	H	A	A	NA	NA	H	NA	NA	NA	A
UNC14043761	NA	A	NA	NA	NA	NA	NA	NA	NA	NA	NA	NA	NA	NA	H	H	NA	B	H	NA	NA	A	NA	NA	NA	H	H	H	NA	NA	B	B	NA	NA	NA	B	A	NA	NA	H	H	H	NA	NA	H	NA	NA	NA	B
UNC14044175	NA	A	NA	NA	NA	NA	NA	NA	NA	NA	NA	NA	NA	NA	H	H	NA	B	H	NA	NA	A	NA	NA	NA	H	H	H	NA	NA	B	B	NA	NA	NA	B	A	NA	NA	H	H	H	NA	NA	H	NA	NA	NA	B
UNC14044420	NA	B	NA	NA	NA	NA	NA	NA	NA	NA	NA	NA	NA	NA	H	H	NA	A	H	NA	NA	B	NA	NA	NA	H	H	H	NA	NA	A	A	NA	NA	NA	A	B	NA	NA	H	H	H	NA	NA	H	NA	NA	NA	A
UNC14045102	NA	A	NA	NA	NA	NA	NA	NA	NA	NA	NA	NA	NA	NA	H	H	NA	B	H	NA	NA	A	NA	NA	NA	H	H	H	NA	NA	B	B	NA	NA	NA	B	A	NA	NA	H	H	H	NA	NA	H	NA	NA	NA	B
UNC14045473	NA	A	NA	NA	NA	NA	NA	NA	NA	NA	NA	NA	NA	NA	H	H	NA	B	H	NA	NA	A	NA	NA	NA	H	H	H	NA	NA	B	B	NA	NA	NA	B	A	NA	NA	H	H	H	NA	NA	H	NA	NA	NA	B
UNC14047403	NA	A	NA	NA	NA	NA	NA	NA	NA	NA	NA	NA	NA	NA	H	H	NA	B	H	NA	NA	A	NA	NA	NA	H	H	H	NA	NA	B	B	NA	NA	NA	B	A	NA	NA	H	H	H	NA	NA	H	NA	NA	NA	B
UNC14048989	NA	B	NA	NA	NA	NA	NA	NA	NA	NA	NA	NA	NA	NA	H	H	NA	A	H	NA	NA	B	NA	NA	NA	H	H	H	NA	NA	A	A	NA	NA	NA	A	B	NA	NA	H	H	H	NA	NA	H	NA	NA	NA	A
UNC14049452	NA	A	NA	NA	NA	NA	NA	NA	NA	NA	NA	NA	NA	NA	H	H	NA	B	H	NA	NA	A	NA	NA	NA	H	H	H	NA	NA	B	B	NA	NA	NA	B	A	NA	NA	H	H	H	NA	NA	H	NA	NA	NA	B
UNC14049884	NA	A	NA	NA	NA	NA	NA	NA	NA	NA	NA	NA	NA	NA	H	H	NA	B	H	NA	NA	A	NA	NA	NA	H	H	H	NA	NA	B	B	NA	NA	NA	B	A	NA	NA	H	H	H	NA	NA	H	NA	NA	NA	B
UNC14050188	NA	A	NA	NA	NA	NA	NA	NA	NA	NA	NA	NA	NA	NA	H	H	NA	B	H	NA	NA	A	NA	NA	NA	H	H	H	NA	NA	B	B	NA	NA	NA	B	A	NA	NA	H	H	H	NA	NA	H	NA	NA	NA	B
UNC14050655	NA	A	NA	NA	NA	NA	NA	NA	NA	NA	NA	NA	NA	NA	H	H	NA	B	H	NA	NA	A	NA	NA	NA	H	H	H	NA	NA	B	B	NA	NA	NA	B	A	NA	NA	H	H	H	NA	NA	H	NA	NA	NA	B
UNC14154785	NA	H	NA	NA	NA	NA	NA	NA	NA	NA	NA	NA	NA	NA	A	H	NA	H	A	NA	NA	A	NA	NA	NA	A	H	H	NA	NA	H	B	NA	NA	NA	H	A	NA	NA	B	H	A	NA	NA	H	NA	NA	NA	H
UNC14155073	NA	H	NA	NA	NA	NA	NA	NA	NA	NA	NA	NA	NA	NA	A	H	NA	H	A	NA	NA	A	NA	NA	NA	A	H	H	NA	NA	H	B	NA	NA	NA	H	A	NA	NA	B	H	A	NA	NA	H	NA	NA	NA	H
UNC14157526	NA	H	NA	NA	NA	NA	NA	NA	NA	NA	NA	NA	NA	NA	A	H	NA	H	A	NA	NA	A	NA	NA	NA	A	H	H	NA	NA	H	B	NA	NA	NA	H	A	NA	NA	B	H	A	NA	NA	H	NA	NA	NA	H
UNC14160543	NA	H	NA	NA	NA	NA	NA	NA	NA	NA	NA	NA	NA	NA	B	H	NA	H	B	NA	NA	B	NA	NA	NA	B	H	H	NA	NA	H	A	NA	NA	NA	H	B	NA	NA	A	H	B	NA	NA	H	NA	NA	NA	H
UNC14161319	NA	H	NA	NA	NA	NA	NA	NA	NA	NA	NA	NA	NA	NA	B	H	NA	H	B	NA	NA	B	NA	NA	NA	B	H	H	NA	NA	H	A	NA	NA	NA	H	B	NA	NA	A	H	B	NA	NA	H	NA	NA	NA	H
UNC14162691	NA	H	NA	NA	NA	NA	NA	NA	NA	NA	NA	NA	NA	NA	A	H	NA	H	A	NA	NA	A	NA	NA	NA	A	H	H	NA	NA	H	B	NA	NA	NA	H	A	NA	NA	B	H	A	NA	NA	H	NA	NA	NA	H
UNC14165974	NA	H	NA	NA	NA	NA	NA	NA	NA	NA	NA	NA	NA	NA	A	H	NA	H	A	NA	NA	A	NA	NA	NA	A	H	H	NA	NA	H	B	NA	NA	NA	H	A	NA	NA	B	H	A	NA	NA	H	NA	NA	NA	H
UNC14169435	NA	H	NA	NA	NA	NA	NA	NA	NA	NA	NA	NA	NA	NA	A	H	NA	H	A	NA	NA	A	NA	NA	NA	A	H	H	NA	NA	H	B	NA	NA	NA	H	A	NA	NA	B	H	A	NA	NA	H	NA	NA	NA	H
UNC14170409	NA	H	NA	NA	NA	NA	NA	NA	NA	NA	NA	NA	NA	NA	B	H	NA	H	B	NA	NA	B	NA	NA	NA	B	H	H	NA	NA	H	A	NA	NA	NA	H	B	NA	NA	A	H	B	NA	NA	H	NA	NA	NA	H
UNC14172771	NA	H	NA	NA	NA	NA	NA	NA	NA	NA	NA	NA	NA	NA	A	H	NA	H	A	NA	NA	A	NA	NA	NA	A	H	H	NA	NA	H	B	NA	NA	NA	H	A	NA	NA	B	H	A	NA	NA	H	NA	NA	NA	H
UNC14174320	NA	H	NA	NA	NA	NA	NA	NA	NA	NA	NA	NA	NA	NA	A	H	NA	H	A	NA	NA	A	NA	NA	NA	A	H	H	NA	NA	H	B	NA	NA	NA	H	A	NA	NA	B	H	A	NA	NA	H	NA	NA	NA	H
UNC14183629	NA	H	NA	NA	NA	NA	NA	NA	NA	NA	NA	NA	NA	NA	A	H	NA	H	A	NA	NA	A	NA	NA	NA	A	H	H	NA	NA	H	B	NA	NA	NA	H	A	NA	NA	B	H	A	NA	NA	H	NA	NA	NA	H
UNC14192828	NA	H	NA	NA	NA	NA	NA	NA	NA	NA	NA	NA	NA	NA	A	H	NA	H	A	NA	NA	A	NA	NA	NA	A	H	H	NA	NA	H	B	NA	NA	NA	H	A	NA	NA	B	H	A	NA	NA	H	NA	NA	NA	H
UNC14197866	NA	H	NA	NA	NA	NA	NA	NA	NA	NA	NA	NA	NA	NA	A	H	NA	H	A	NA	NA	A	NA	NA	NA	A	H	H	NA	NA	H	B	NA	NA	NA	H	A	NA	NA	B	H	A	NA	NA	H	NA	NA	NA	H
UNC14199451	NA	H	NA	NA	NA	NA	NA	NA	NA	NA	NA	NA	NA	NA	A	H	NA	H	A	NA	NA	A	NA	NA	NA	A	H	H	NA	NA	H	B	NA	NA	NA	H	A	NA	NA	B	H	A	NA	NA	H	NA	NA	NA	H
UNC14203732	NA	H	NA	NA	NA	NA	NA	NA	NA	NA	NA	NA	NA	NA	A	H	NA	H	A	NA	NA	A	NA	NA	NA	A	H	H	NA	NA	H	B	NA	NA	NA	H	A	NA	NA	B	H	A	NA	NA	H	NA	NA	NA	H
UNC14670704	NA	H	NA	NA	NA	NA	NA	NA	NA	NA	NA	NA	NA	NA	B	H	NA	H	B	NA	NA	H	NA	NA	NA	H	H	H	NA	NA	H	H	NA	NA	NA	A	H	NA	NA	A	A	A	NA	NA	H	NA	NA	NA	H
UNC14673713	NA	H	NA	NA	NA	NA	NA	NA	NA	NA	NA	NA	NA	NA	A	H	NA	H	A	NA	NA	H	NA	NA	NA	H	H	H	NA	NA	H	H	NA	NA	NA	B	H	NA	NA	B	B	B	NA	NA	H	NA	NA	NA	H
UNC14674564	NA	H	NA	NA	NA	NA	NA	NA	NA	NA	NA	NA	NA	NA	B	H	NA	H	B	NA	NA	H	NA	NA	NA	H	H	H	NA	NA	H	H	NA	NA	NA	A	H	NA	NA	A	A	A	NA	NA	H	NA	NA	NA	H
UNC14678334	NA	H	NA	NA	NA	NA	NA	NA	NA	NA	NA	NA	NA	NA	B	H	NA	H	B	NA	NA	H	NA	NA	NA	H	H	H	NA	NA	H	H	NA	NA	NA	A	H	NA	NA	A	A	A	NA	NA	H	NA	NA	NA	H
UNC14680400	NA	H	NA	NA	NA	NA	NA	NA	NA	NA	NA	NA	NA	NA	A	H	NA	H	A	NA	NA	H	NA	NA	NA	H	H	H	NA	NA	H	H	NA	NA	NA	B	H	NA	NA	B	B	B	NA	NA	H	NA	NA	NA	H
UNC14683963	NA	NA	NA	NA	NA	NA	NA	NA	NA	NA	NA	NA	NA	NA	A	H	NA	H	A	NA	NA	H	NA	NA	NA	H	H	H	NA	NA	H	H	NA	NA	NA	B	H	NA	NA	B	B	B	NA	NA	H	NA	NA	NA	H
UNC14684551	NA	H	NA	NA	NA	NA	NA	NA	NA	NA	NA	NA	NA	NA	A	H	NA	H	A	NA	NA	H	NA	NA	NA	H	H	H	NA	NA	H	H	NA	NA	NA	B	H	NA	NA	B	B	B	NA	NA	H	NA	NA	NA	H
UNC14684724	NA	H	NA	NA	NA	NA	NA	NA	NA	NA	NA	NA	NA	NA	A	H	NA	H	A	NA	NA	H	NA	NA	NA	H	H	H	NA	NA	H	H	NA	NA	NA	B	H	NA	NA	B	B	B	NA	NA	H	NA	NA	NA	H
UNC14685112	NA	H	NA	NA	NA	NA	NA	NA	NA	NA	NA	NA	NA	NA	B	H	NA	H	B	NA	NA	H	NA	NA	NA	H	H	H	NA	NA	H	H	NA	NA	NA	A	H	NA	NA	A	A	A	NA	NA	H	NA	NA	NA	H
UNC14686674	NA	H	NA	NA	NA	NA	NA	NA	NA	NA	NA	NA	NA	NA	A	H	NA	H	A	NA	NA	H	NA	NA	NA	H	H	H	NA	NA	H	H	NA	NA	NA	B	H	NA	NA	B	B	B	NA	NA	H	NA	NA	NA	H
UNC14686828	NA	H	NA	NA	NA	NA	NA	NA	NA	NA	NA	NA	NA	NA	B	H	NA	H	B	NA	NA	H	NA	NA	NA	H	H	H	NA	NA	H	H	NA	NA	NA	A	H	NA	NA	A	A	A	NA	NA	H	NA	NA	NA	H
UNC14686949	NA	H	NA	NA	NA	NA	NA	NA	NA	NA	NA	NA	NA	NA	B	H	NA	H	B	NA	NA	H	NA	NA	NA	H	H	H	NA	NA	H	H	NA	NA	NA	A	H	NA	NA	A	A	A	NA	NA	H	NA	NA	NA	H
UNC14687422	NA	H	NA	NA	NA	NA	NA	NA	NA	NA	NA	NA	NA	NA	A	H	NA	H	A	NA	NA	H	NA	NA	NA	H	H	H	NA	NA	H	H	NA	NA	NA	B	H	NA	NA	B	B	B	NA	NA	H	NA	NA	NA	H
UNC14687681	NA	H	NA	NA	NA	NA	NA	NA	NA	NA	NA	NA	NA	NA	B	H	NA	H	B	NA	NA	H	NA	NA	NA	H	H	H	NA	NA	H	H	NA	NA	NA	A	H	NA	NA	A	A	A	NA	NA	H	NA	NA	NA	H
UNC14691350	NA	H	NA	NA	NA	NA	NA	NA	NA	NA	NA	NA	NA	NA	A	H	NA	H	A	NA	NA	H	NA	NA	NA	H	H	H	NA	NA	H	H	NA	NA	NA	B	H	NA	NA	B	B	B	NA	NA	H	NA	NA	NA	H
UNC14691783	NA	H	NA	NA	NA	NA	NA	NA	NA	NA	NA	NA	NA	NA	A	H	NA	H	A	NA	NA	H	NA	NA	NA	H	H	H	NA	NA	H	H	NA	NA	NA	B	H	NA	NA	B	B	B	NA	NA	H	NA	NA	NA	H
UNC14692271	NA	H	NA	NA	NA	NA	NA	NA	NA	NA	NA	NA	NA	NA	A	H	NA	H	A	NA	NA	H	NA	NA	NA	H	H	H	NA	NA	H	H	NA	NA	NA	B	H	NA	NA	B	B	B	NA	NA	H	NA	NA	NA	H
UNC14693890	NA	H	NA	NA	NA	NA	NA	NA	NA	NA	NA	NA	NA	NA	A	H	NA	H	A	NA	NA	H	NA	NA	NA	H	H	H	NA	NA	H	H	NA	NA	NA	B	H	NA	NA	B	B	B	NA	NA	H	NA	NA	NA	H
UNC14695634	NA	H	NA	NA	NA	NA	NA	NA	NA	NA	NA	NA	NA	NA	A	H	NA	H	A	NA	NA	H	NA	NA	NA	H	H	H	NA	NA	H	H	NA	NA	NA	B	H	NA	NA	B	H	H	NA	NA	H	NA	NA	NA	H
UNC14696201	NA	H	NA	NA	NA	NA	NA	NA	NA	NA	NA	NA	NA	NA	B	H	NA	H	B	NA	NA	H	NA	NA	NA	H	H	H	NA	NA	H	H	NA	NA	NA	A	H	NA	NA	A	H	H	NA	NA	H	NA	NA	NA	H
UNC14696367	NA	H	NA	NA	NA	NA	NA	NA	NA	NA	NA	NA	NA	NA	B	H	NA	H	B	NA	NA	H	NA	NA	NA	H	H	H	NA	NA	H	H	NA	NA	NA	A	H	NA	NA	A	H	H	NA	NA	H	NA	NA	NA	H
UNC14697291	NA	B	NA	NA	NA	NA	NA	NA	NA	NA	NA	NA	NA	NA	A	H	NA	H	A	NA	NA	H	NA	NA	NA	H	H	H	NA	NA	H	H	NA	NA	NA	B	H	NA	NA	B	H	H	NA	NA	H	NA	NA	NA	H
UNC14697603	NA	A	NA	NA	NA	NA	NA	NA	NA	NA	NA	NA	NA	NA	B	H	NA	H	B	NA	NA	H	NA	NA	NA	H	H	H	NA	NA	H	H	NA	NA	NA	A	H	NA	NA	A	H	H	NA	NA	H	NA	NA	NA	H
UNC14698132	NA	A	NA	NA	NA	NA	NA	NA	NA	NA	NA	NA	NA	NA	B	H	NA	H	B	NA	NA	H	NA	NA	NA	H	H	H	NA	NA	H	H	NA	NA	NA	A	H	NA	NA	A	H	H	NA	NA	H	NA	NA	NA	H
UNC14699324	NA	A	NA	NA	NA	NA	NA	NA	NA	NA	NA	NA	NA	NA	B	H	NA	H	B	NA	NA	H	NA	NA	NA	H	H	H	NA	NA	H	H	NA	NA	NA	A	H	NA	NA	A	H	H	NA	NA	H	NA	NA	NA	H
UNC14700195	NA	A	NA	NA	NA	NA	NA	NA	NA	NA	NA	NA	NA	NA	B	H	NA	H	B	NA	NA	H	NA	NA	NA	H	H	H	NA	NA	H	H	NA	NA	NA	A	H	NA	NA	A	H	H	NA	NA	H	NA	NA	NA	H
UNC14701110	NA	A	NA	NA	NA	NA	NA	NA	NA	NA	NA	NA	NA	NA	B	H	NA	H	B	NA	NA	H	NA	NA	NA	H	H	H	NA	NA	H	H	NA	NA	NA	A	H	NA	NA	A	H	H	NA	NA	H	NA	NA	NA	H
UNC14702940	NA	A	NA	NA	NA	NA	NA	NA	NA	NA	NA	NA	NA	NA	B	H	NA	H	B	NA	NA	H	NA	NA	NA	H	H	H	NA	NA	H	H	NA	NA	NA	A	H	NA	NA	A	H	H	NA	NA	H	NA	NA	NA	H
UNC14704868	NA	B	NA	NA	NA	NA	NA	NA	NA	NA	NA	NA	NA	NA	A	H	NA	H	A	NA	NA	H	NA	NA	NA	H	H	H	NA	NA	H	H	NA	NA	NA	B	H	NA	NA	B	H	H	NA	NA	H	NA	NA	NA	H
UNC14706253	NA	B	NA	NA	NA	NA	NA	NA	NA	NA	NA	NA	NA	NA	A	H	NA	H	A	NA	NA	H	NA	NA	NA	H	H	H	NA	NA	H	H	NA	NA	NA	B	H	NA	NA	B	H	H	NA	NA	H	NA	NA	NA	H
UNC14858411	NA	A	NA	NA	NA	NA	NA	NA	NA	NA	NA	NA	NA	NA	B	H	NA	H	B	NA	NA	H	NA	NA	NA	H	H	H	NA	NA	A	A	NA	NA	NA	H	B	NA	NA	A	H	H	NA	NA	H	NA	NA	NA	H
UNC14901998	NA	A	NA	NA	NA	NA	NA	NA	NA	NA	NA	NA	NA	NA	B	H	NA	H	B	NA	NA	H	NA	NA	NA	H	H	H	NA	NA	A	A	NA	NA	NA	A	H	NA	NA	A	H	H	NA	NA	H	NA	NA	NA	H
UNC14904640	NA	B	NA	NA	NA	NA	NA	NA	NA	NA	NA	NA	NA	NA	A	H	NA	H	A	NA	NA	H	NA	NA	NA	H	H	H	NA	NA	B	B	NA	NA	NA	B	H	NA	NA	B	H	H	NA	NA	H	NA	NA	NA	H
UNC14905748	NA	A	NA	NA	NA	NA	NA	NA	NA	NA	NA	NA	NA	NA	B	H	NA	H	B	NA	NA	H	NA	NA	NA	H	H	H	NA	NA	A	A	NA	NA	NA	A	H	NA	NA	A	H	H	NA	NA	H	NA	NA	NA	H
UNC14906655	NA	B	NA	NA	NA	NA	NA	NA	NA	NA	NA	NA	NA	NA	A	H	NA	H	A	NA	NA	H	NA	NA	NA	H	H	H	NA	NA	B	B	NA	NA	NA	B	H	NA	NA	B	H	H	NA	NA	H	NA	NA	NA	H
UNC14907567	NA	A	NA	NA	NA	NA	NA	NA	NA	NA	NA	NA	NA	NA	B	H	NA	H	B	NA	NA	H	NA	NA	NA	H	H	H	NA	NA	A	A	NA	NA	NA	A	H	NA	NA	A	H	H	NA	NA	H	NA	NA	NA	H
UNC14914822	NA	A	NA	NA	NA	NA	NA	NA	NA	NA	NA	NA	NA	NA	B	H	NA	H	B	NA	NA	H	NA	NA	NA	H	H	H	NA	NA	A	A	NA	NA	NA	A	H	NA	NA	A	H	H	NA	NA	H	NA	NA	NA	H
UNC14915770	NA	A	NA	NA	NA	NA	NA	NA	NA	NA	NA	NA	NA	NA	B	H	NA	H	B	NA	NA	H	NA	NA	NA	H	H	H	NA	NA	A	A	NA	NA	NA	A	H	NA	NA	A	H	H	NA	NA	H	NA	NA	NA	H
UNC14916610	NA	B	NA	NA	NA	NA	NA	NA	NA	NA	NA	NA	NA	NA	A	H	NA	H	A	NA	NA	H	NA	NA	NA	H	H	H	NA	NA	B	B	NA	NA	NA	B	H	NA	NA	B	H	H	NA	NA	H	NA	NA	NA	H
UNC14918553	NA	A	NA	NA	NA	NA	NA	NA	NA	NA	NA	NA	NA	NA	B	H	NA	H	B	NA	NA	H	NA	NA	NA	H	H	H	NA	NA	A	A	NA	NA	NA	A	H	NA	NA	A	H	H	NA	NA	H	NA	NA	NA	H
UNC14919510	NA	B	NA	NA	NA	NA	NA	NA	NA	NA	NA	NA	NA	NA	A	H	NA	H	A	NA	NA	H	NA	NA	NA	H	H	H	NA	NA	B	B	NA	NA	NA	B	H	NA	NA	B	H	H	NA	NA	H	NA	NA	NA	H
UNC14921208	NA	A	NA	NA	NA	NA	NA	NA	NA	NA	NA	NA	NA	NA	B	H	NA	H	B	NA	NA	H	NA	NA	NA	H	H	H	NA	NA	A	A	NA	NA	NA	A	H	NA	NA	A	H	H	NA	NA	H	NA	NA	NA	H
UNC150186120	NA	A	NA	NA	NA	NA	NA	NA	NA	NA	NA	NA	NA	NA	H	H	NA	H	A	NA	NA	A	NA	NA	NA	A	H	H	NA	NA	H	H	NA	NA	NA	B	NA	NA	NA	A	H	A	NA	NA	B	NA	NA	NA	H
UNC15116653	NA	H	NA	NA	NA	NA	NA	NA	NA	NA	NA	NA	NA	NA	B	H	NA	H	B	NA	NA	H	NA	NA	NA	A	A	H	NA	NA	H	H	NA	NA	NA	B	B	NA	NA	H	H	H	NA	NA	H	NA	NA	NA	H
UNC15123095	NA	H	NA	NA	NA	NA	NA	NA	NA	NA	NA	NA	NA	NA	A	H	NA	H	A	NA	NA	H	NA	NA	NA	B	B	H	NA	NA	H	H	NA	NA	NA	A	A	NA	NA	H	H	H	NA	NA	H	NA	NA	NA	H
UNC15125646	NA	H	NA	NA	NA	NA	NA	NA	NA	NA	NA	NA	NA	NA	B	H	NA	H	B	NA	NA	H	NA	NA	NA	A	A	H	NA	NA	H	H	NA	NA	NA	B	B	NA	NA	H	H	H	NA	NA	H	NA	NA	NA	H
UNC15127118	NA	H	NA	NA	NA	NA	NA	NA	NA	NA	NA	NA	NA	NA	B	H	NA	H	B	NA	NA	H	NA	NA	NA	A	A	H	NA	NA	H	H	NA	NA	NA	B	B	NA	NA	H	H	H	NA	NA	H	NA	NA	NA	H
UNC15127670	NA	H	NA	NA	NA	NA	NA	NA	NA	NA	NA	NA	NA	NA	B	H	NA	H	B	NA	NA	H	NA	NA	NA	A	A	H	NA	NA	H	H	NA	NA	NA	B	B	NA	NA	H	H	H	NA	NA	H	NA	NA	NA	H
UNC15130977	NA	H	NA	NA	NA	NA	NA	NA	NA	NA	NA	NA	NA	NA	B	H	NA	H	B	NA	NA	H	NA	NA	NA	A	A	H	NA	NA	H	H	NA	NA	NA	B	B	NA	NA	H	H	H	NA	NA	H	NA	NA	NA	H
UNC15132161	NA	H	NA	NA	NA	NA	NA	NA	NA	NA	NA	NA	NA	NA	B	H	NA	H	B	NA	NA	H	NA	NA	NA	A	A	H	NA	NA	H	H	NA	NA	NA	B	B	NA	NA	H	H	H	NA	NA	H	NA	NA	NA	H
UNC15133869	NA	H	NA	NA	NA	NA	NA	NA	NA	NA	NA	NA	NA	NA	B	H	NA	H	B	NA	NA	H	NA	NA	NA	A	A	H	NA	NA	H	H	NA	NA	NA	B	B	NA	NA	H	H	H	NA	NA	H	NA	NA	NA	H
UNC15135218	NA	H	NA	NA	NA	NA	NA	NA	NA	NA	NA	NA	NA	NA	B	H	NA	H	B	NA	NA	H	NA	NA	NA	A	A	H	NA	NA	H	H	NA	NA	NA	B	B	NA	NA	H	H	H	NA	NA	H	NA	NA	NA	H
UNC15135719	NA	H	NA	NA	NA	NA	NA	NA	NA	NA	NA	NA	NA	NA	B	H	NA	H	B	NA	NA	H	NA	NA	NA	A	A	H	NA	NA	H	H	NA	NA	NA	B	B	NA	NA	H	H	H	NA	NA	H	NA	NA	NA	H
UNC15138817	NA	H	NA	NA	NA	NA	NA	NA	NA	NA	NA	NA	NA	NA	A	H	NA	H	A	NA	NA	H	NA	NA	NA	B	B	H	NA	NA	H	H	NA	NA	NA	A	A	NA	NA	H	H	H	NA	NA	H	NA	NA	NA	H
UNC15197356	NA	H	NA	NA	NA	NA	NA	NA	NA	NA	NA	NA	NA	NA	B	H	NA	H	B	NA	NA	B	NA	NA	NA	A	A	H	NA	NA	H	H	NA	NA	NA	B	H	NA	NA	H	H	H	NA	NA	H	NA	NA	NA	H
UNC15199735	NA	H	NA	NA	NA	NA	NA	NA	NA	NA	NA	NA	NA	NA	A	H	NA	NA	A	NA	NA	A	NA	NA	NA	B	B	H	NA	NA	H	H	NA	NA	NA	A	H	NA	NA	H	H	H	NA	NA	H	NA	NA	NA	H
UNC15201269	NA	H	NA	NA	NA	NA	NA	NA	NA	NA	NA	NA	NA	NA	B	H	NA	H	B	NA	NA	B	NA	NA	NA	A	A	H	NA	NA	H	H	NA	NA	NA	B	H	NA	NA	H	H	H	NA	NA	H	NA	NA	NA	H
UNC15203471	NA	H	NA	NA	NA	NA	NA	NA	NA	NA	NA	NA	NA	NA	A	H	NA	H	A	NA	NA	A	NA	NA	NA	B	B	H	NA	NA	H	H	NA	NA	NA	A	H	NA	NA	H	H	H	NA	NA	H	NA	NA	NA	H
UNC15207110	NA	H	NA	NA	NA	NA	NA	NA	NA	NA	NA	NA	NA	NA	B	H	NA	H	B	NA	NA	B	NA	NA	NA	A	A	H	NA	NA	H	H	NA	NA	NA	B	H	NA	NA	H	H	H	NA	NA	H	NA	NA	NA	H
UNC15446340	NA	H	NA	NA	NA	NA	NA	NA	NA	NA	NA	NA	NA	NA	H	H	NA	H	B	NA	NA	B	NA	NA	NA	A	A	A	NA	NA	H	H	NA	NA	NA	B	H	NA	NA	H	H	H	NA	NA	H	NA	NA	NA	H
UNC15723539	NA	B	NA	NA	NA	NA	NA	NA	NA	NA	NA	NA	NA	NA	H	H	NA	H	H	NA	NA	H	NA	NA	NA	B	B	B	NA	NA	H	H	NA	NA	NA	H	B	NA	NA	A	H	A	NA	NA	H	NA	NA	NA	H
UNC15724295	NA	B	NA	NA	NA	NA	NA	NA	NA	NA	NA	NA	NA	NA	H	H	NA	H	H	NA	NA	H	NA	NA	NA	H	H	H	NA	NA	H	H	NA	NA	NA	H	B	NA	NA	H	B	H	NA	NA	H	NA	NA	NA	H
UNC15734800	NA	B	NA	NA	NA	NA	NA	NA	NA	NA	NA	NA	NA	NA	H	H	NA	H	H	NA	NA	H	NA	NA	NA	H	H	H	NA	NA	H	H	NA	NA	NA	H	B	NA	NA	H	B	H	NA	NA	H	NA	NA	NA	H
UNC15740407	NA	B	NA	NA	NA	NA	NA	NA	NA	NA	NA	NA	NA	NA	H	H	NA	H	H	NA	NA	A	NA	NA	NA	H	H	H	NA	NA	H	H	NA	NA	NA	H	B	NA	NA	H	B	H	NA	NA	H	NA	NA	NA	H
UNC15745127	NA	B	NA	NA	NA	NA	NA	NA	NA	NA	NA	NA	NA	NA	H	H	NA	H	H	NA	NA	A	NA	NA	NA	A	H	H	NA	NA	H	H	NA	NA	NA	H	B	NA	NA	H	H	H	NA	NA	H	NA	NA	NA	H
UNC15745622	NA	A	NA	NA	NA	NA	NA	NA	NA	NA	NA	NA	NA	NA	H	H	NA	H	H	NA	NA	B	NA	NA	NA	B	H	H	NA	NA	H	H	NA	NA	NA	H	A	NA	NA	H	H	H	NA	NA	H	NA	NA	NA	H
UNC16342641	NA	H	NA	NA	NA	NA	NA	NA	NA	NA	NA	NA	NA	NA	H	H	NA	B	H	NA	NA	A	NA	NA	NA	H	B	H	NA	NA	H	H	NA	NA	NA	A	H	NA	NA	A	H	H	NA	NA	H	NA	NA	NA	B
UNC16343332	NA	H	NA	NA	NA	NA	NA	NA	NA	NA	NA	NA	NA	NA	H	H	NA	A	H	NA	NA	B	NA	NA	NA	H	A	H	NA	NA	H	H	NA	NA	NA	B	H	NA	NA	B	H	H	NA	NA	H	NA	NA	NA	A
UNC16343835	NA	H	NA	NA	NA	NA	NA	NA	NA	NA	NA	NA	NA	NA	H	H	NA	A	H	NA	NA	B	NA	NA	NA	H	A	H	NA	NA	H	H	NA	NA	NA	B	H	NA	NA	B	H	H	NA	NA	H	NA	NA	NA	A
UNC1716074	NA	H	NA	NA	NA	NA	NA	NA	NA	NA	NA	NA	NA	NA	A	A	NA	H	H	NA	NA	B	NA	NA	NA	A	B	H	NA	NA	H	H	NA	NA	NA	B	B	NA	NA	A	A	A	NA	NA	H	NA	NA	NA	H
UNC1719554	NA	H	NA	NA	NA	NA	NA	NA	NA	NA	NA	NA	NA	NA	B	B	NA	H	H	NA	NA	A	NA	NA	NA	B	A	H	NA	NA	H	H	NA	NA	NA	A	A	NA	NA	B	B	B	NA	NA	H	NA	NA	NA	H
UNC1720316	NA	H	NA	NA	NA	NA	NA	NA	NA	NA	NA	NA	NA	NA	B	B	NA	H	H	NA	NA	A	NA	NA	NA	B	A	H	NA	NA	H	H	NA	NA	NA	A	A	NA	NA	B	B	B	NA	NA	H	NA	NA	NA	H
UNC1722670	NA	H	NA	NA	NA	NA	NA	NA	NA	NA	NA	NA	NA	NA	B	B	NA	H	H	NA	NA	A	NA	NA	NA	H	A	H	NA	NA	H	H	NA	NA	NA	A	A	NA	NA	B	B	B	NA	NA	H	NA	NA	NA	H
UNC1733690	NA	H	NA	NA	NA	NA	NA	NA	NA	NA	NA	NA	NA	NA	B	B	NA	H	H	NA	NA	A	NA	NA	NA	H	A	H	NA	NA	H	H	NA	NA	NA	A	A	NA	NA	B	B	B	NA	NA	H	NA	NA	NA	H
UNC17431065	NA	H	NA	NA	NA	NA	NA	NA	NA	NA	NA	NA	NA	NA	H	B	NA	A	A	NA	NA	A	NA	NA	NA	A	H	A	NA	NA	H	H	NA	NA	NA	H	H	NA	NA	A	A	H	NA	NA	B	NA	NA	NA	A
UNC17432130	NA	H	NA	NA	NA	NA	NA	NA	NA	NA	NA	NA	NA	NA	H	A	NA	B	B	NA	NA	B	NA	NA	NA	B	H	B	NA	NA	H	H	NA	NA	NA	H	H	NA	NA	B	B	H	NA	NA	A	NA	NA	NA	B
UNC17432746	NA	H	NA	NA	NA	NA	NA	NA	NA	NA	NA	NA	NA	NA	H	B	NA	A	A	NA	NA	A	NA	NA	NA	A	H	A	NA	NA	H	H	NA	NA	NA	H	H	NA	NA	A	A	H	NA	NA	B	NA	NA	NA	A
UNC17434452	NA	H	NA	NA	NA	NA	NA	NA	NA	NA	NA	NA	NA	NA	H	A	NA	B	B	NA	NA	B	NA	NA	NA	B	H	B	NA	NA	H	H	NA	NA	NA	H	H	NA	NA	B	B	H	NA	NA	A	NA	NA	NA	B
UNC17435042	NA	H	NA	NA	NA	NA	NA	NA	NA	NA	NA	NA	NA	NA	H	B	NA	A	A	NA	NA	A	NA	NA	NA	A	H	A	NA	NA	H	H	NA	NA	NA	H	H	NA	NA	A	A	H	NA	NA	B	NA	NA	NA	A
UNC17435779	NA	H	NA	NA	NA	NA	NA	NA	NA	NA	NA	NA	NA	NA	H	A	NA	B	B	NA	NA	B	NA	NA	NA	B	H	B	NA	NA	H	H	NA	NA	NA	H	H	NA	NA	B	B	H	NA	NA	A	NA	NA	NA	B
UNC17436632	NA	H	NA	NA	NA	NA	NA	NA	NA	NA	NA	NA	NA	NA	H	A	NA	B	B	NA	NA	B	NA	NA	NA	B	H	B	NA	NA	H	H	NA	NA	NA	H	H	NA	NA	B	B	H	NA	NA	A	NA	NA	NA	B
UNC17442067	NA	H	NA	NA	NA	NA	NA	NA	NA	NA	NA	NA	NA	NA	H	B	NA	A	A	NA	NA	A	NA	NA	NA	A	H	A	NA	NA	H	H	NA	NA	NA	H	H	NA	NA	A	A	H	NA	NA	B	NA	NA	NA	A
UNC17442370	NA	H	NA	NA	NA	NA	NA	NA	NA	NA	NA	NA	NA	NA	H	B	NA	A	A	NA	NA	A	NA	NA	NA	A	H	A	NA	NA	H	H	NA	NA	NA	H	H	NA	NA	A	A	H	NA	NA	B	NA	NA	NA	A
UNC17447451	NA	H	NA	NA	NA	NA	NA	NA	NA	NA	NA	NA	NA	NA	H	A	NA	B	B	NA	NA	B	NA	NA	NA	B	H	B	NA	NA	H	H	NA	NA	NA	H	H	NA	NA	B	B	H	NA	NA	A	NA	NA	NA	B
UNC17448671	NA	H	NA	NA	NA	NA	NA	NA	NA	NA	NA	NA	NA	NA	H	B	NA	A	A	NA	NA	A	NA	NA	NA	A	H	A	NA	NA	H	H	NA	NA	NA	H	H	NA	NA	A	A	H	NA	NA	B	NA	NA	NA	A
UNC17448713	NA	H	NA	NA	NA	NA	NA	NA	NA	NA	NA	NA	NA	NA	H	B	NA	A	A	NA	NA	A	NA	NA	NA	A	H	A	NA	NA	H	H	NA	NA	NA	H	H	NA	NA	A	A	H	NA	NA	B	NA	NA	NA	A
UNC17449148	NA	H	NA	NA	NA	NA	NA	NA	NA	NA	NA	NA	NA	NA	H	B	NA	A	A	NA	NA	A	NA	NA	NA	A	H	A	NA	NA	H	H	NA	NA	NA	H	H	NA	NA	A	A	H	NA	NA	B	NA	NA	NA	A
UNC17450425	NA	H	NA	NA	NA	NA	NA	NA	NA	NA	NA	NA	NA	NA	H	B	NA	A	A	NA	NA	A	NA	NA	NA	A	H	A	NA	NA	H	H	NA	NA	NA	H	H	NA	NA	A	A	H	NA	NA	B	NA	NA	NA	A
UNC17458403	NA	H	NA	NA	NA	NA	NA	NA	NA	NA	NA	NA	NA	NA	H	A	NA	B	B	NA	NA	B	NA	NA	NA	B	H	B	NA	NA	H	H	NA	NA	NA	H	H	NA	NA	B	B	H	NA	NA	A	NA	NA	NA	B
UNC17460095	NA	H	NA	NA	NA	NA	NA	NA	NA	NA	NA	NA	NA	NA	H	B	NA	A	A	NA	NA	A	NA	NA	NA	A	H	A	NA	NA	H	H	NA	NA	NA	H	H	NA	NA	A	A	H	NA	NA	B	NA	NA	NA	A
UNC17460473	NA	H	NA	NA	NA	NA	NA	NA	NA	NA	NA	NA	NA	NA	H	A	NA	B	B	NA	NA	B	NA	NA	NA	B	H	B	NA	NA	H	H	NA	NA	NA	H	H	NA	NA	B	B	H	NA	NA	A	NA	NA	NA	B
UNC17463050	NA	H	NA	NA	NA	NA	NA	NA	NA	NA	NA	NA	NA	NA	H	B	NA	A	A	NA	NA	A	NA	NA	NA	A	H	A	NA	NA	H	H	NA	NA	NA	H	H	NA	NA	A	A	H	NA	NA	B	NA	NA	NA	A
UNC17463968	NA	H	NA	NA	NA	NA	NA	NA	NA	NA	NA	NA	NA	NA	H	B	NA	A	A	NA	NA	A	NA	NA	NA	A	H	A	NA	NA	H	H	NA	NA	NA	H	H	NA	NA	A	A	H	NA	NA	B	NA	NA	NA	A
UNC17464953	NA	H	NA	NA	NA	NA	NA	NA	NA	NA	NA	NA	NA	NA	H	A	NA	B	B	NA	NA	B	NA	NA	NA	B	H	B	NA	NA	H	H	NA	NA	NA	H	H	NA	NA	B	B	H	NA	NA	A	NA	NA	NA	B
UNC17465536	NA	H	NA	NA	NA	NA	NA	NA	NA	NA	NA	NA	NA	NA	H	B	NA	A	A	NA	NA	A	NA	NA	NA	A	H	A	NA	NA	H	H	NA	NA	NA	H	H	NA	NA	A	A	H	NA	NA	B	NA	NA	NA	A
UNC17466186	NA	H	NA	NA	NA	NA	NA	NA	NA	NA	NA	NA	NA	NA	H	B	NA	A	A	NA	NA	A	NA	NA	NA	A	H	A	NA	NA	H	H	NA	NA	NA	H	H	NA	NA	A	A	H	NA	NA	B	NA	NA	NA	A
UNC17468903	NA	H	NA	NA	NA	NA	NA	NA	NA	NA	NA	NA	NA	NA	H	B	NA	A	A	NA	NA	A	NA	NA	NA	A	H	A	NA	NA	H	H	NA	NA	NA	H	H	NA	NA	A	A	H	NA	NA	B	NA	NA	NA	A
UNC17501046	NA	H	NA	NA	NA	NA	NA	NA	NA	NA	NA	NA	NA	NA	H	B	NA	A	A	NA	NA	A	NA	NA	NA	A	H	A	NA	NA	H	H	NA	NA	NA	H	H	NA	NA	A	A	H	NA	NA	B	NA	NA	NA	A
UNC17502015	NA	H	NA	NA	NA	NA	NA	NA	NA	NA	NA	NA	NA	NA	H	A	NA	B	B	NA	NA	B	NA	NA	NA	B	H	B	NA	NA	H	H	NA	NA	NA	H	H	NA	NA	B	B	H	NA	NA	A	NA	NA	NA	B
UNC17507041	NA	H	NA	NA	NA	NA	NA	NA	NA	NA	NA	NA	NA	NA	H	B	NA	A	A	NA	NA	A	NA	NA	NA	A	H	A	NA	NA	H	H	NA	NA	NA	H	H	NA	NA	A	A	H	NA	NA	B	NA	NA	NA	A
UNC17507812	NA	H	NA	NA	NA	NA	NA	NA	NA	NA	NA	NA	NA	NA	H	B	NA	A	A	NA	NA	A	NA	NA	NA	A	H	A	NA	NA	H	H	NA	NA	NA	H	H	NA	NA	A	A	H	NA	NA	B	NA	NA	NA	A
UNC17511821	NA	H	NA	NA	NA	NA	NA	NA	NA	NA	NA	NA	NA	NA	H	A	NA	B	B	NA	NA	B	NA	NA	NA	B	H	B	NA	NA	H	H	NA	NA	NA	H	H	NA	NA	B	B	H	NA	NA	A	NA	NA	NA	B
UNC17513306	NA	H	NA	NA	NA	NA	NA	NA	NA	NA	NA	NA	NA	NA	H	A	NA	B	B	NA	NA	B	NA	NA	NA	B	H	B	NA	NA	H	H	NA	NA	NA	H	H	NA	NA	B	B	H	NA	NA	A	NA	NA	NA	B
UNC17513472	NA	H	NA	NA	NA	NA	NA	NA	NA	NA	NA	NA	NA	NA	H	A	NA	B	B	NA	NA	B	NA	NA	NA	B	H	B	NA	NA	H	H	NA	NA	NA	H	H	NA	NA	B	B	H	NA	NA	A	NA	NA	NA	B
UNC17513899	NA	H	NA	NA	NA	NA	NA	NA	NA	NA	NA	NA	NA	NA	H	B	NA	A	A	NA	NA	A	NA	NA	NA	A	H	A	NA	NA	H	H	NA	NA	NA	H	H	NA	NA	A	A	H	NA	NA	B	NA	NA	NA	A
UNC17514992	NA	H	NA	NA	NA	NA	NA	NA	NA	NA	NA	NA	NA	NA	H	A	NA	B	B	NA	NA	B	NA	NA	NA	B	H	B	NA	NA	H	H	NA	NA	NA	H	H	NA	NA	B	B	H	NA	NA	A	NA	NA	NA	B
UNC17517321	NA	H	NA	NA	NA	NA	NA	NA	NA	NA	NA	NA	NA	NA	H	B	NA	A	A	NA	NA	A	NA	NA	NA	A	H	A	NA	NA	H	H	NA	NA	NA	H	H	NA	NA	A	A	H	NA	NA	B	NA	NA	NA	A
UNC17517490	NA	H	NA	NA	NA	NA	NA	NA	NA	NA	NA	NA	NA	NA	H	B	NA	A	A	NA	NA	A	NA	NA	NA	A	H	A	NA	NA	H	H	NA	NA	NA	H	H	NA	NA	A	A	H	NA	NA	B	NA	NA	NA	A
UNC17521084	NA	H	NA	NA	NA	NA	NA	NA	NA	NA	NA	NA	NA	NA	H	A	NA	B	B	NA	NA	B	NA	NA	NA	B	H	B	NA	NA	H	H	NA	NA	NA	H	H	NA	NA	B	B	H	NA	NA	A	NA	NA	NA	B
UNC17644533	NA	A	NA	NA	NA	NA	NA	NA	NA	NA	NA	NA	NA	NA	A	A	NA	B	B	NA	NA	B	NA	NA	NA	B	H	B	NA	NA	B	B	NA	NA	NA	B	H	NA	NA	B	B	A	NA	NA	H	NA	NA	NA	B
UNC17645205	NA	B	NA	NA	NA	NA	NA	NA	NA	NA	NA	NA	NA	NA	B	B	NA	A	A	NA	NA	A	NA	NA	NA	A	H	A	NA	NA	A	A	NA	NA	NA	A	H	NA	NA	A	A	B	NA	NA	H	NA	NA	NA	A
UNC17645528	NA	B	NA	NA	NA	NA	NA	NA	NA	NA	NA	NA	NA	NA	B	B	NA	A	A	NA	NA	A	NA	NA	NA	A	H	A	NA	NA	A	A	NA	NA	NA	A	H	NA	NA	A	A	B	NA	NA	H	NA	NA	NA	A
UNC17646266	NA	B	NA	NA	NA	NA	NA	NA	NA	NA	NA	NA	NA	NA	B	B	NA	A	A	NA	NA	A	NA	NA	NA	A	H	A	NA	NA	A	A	NA	NA	NA	A	H	NA	NA	A	A	B	NA	NA	H	NA	NA	NA	A
UNC17646422	NA	A	NA	NA	NA	NA	NA	NA	NA	NA	NA	NA	NA	NA	A	A	NA	B	B	NA	NA	B	NA	NA	NA	B	H	B	NA	NA	B	B	NA	NA	NA	B	H	NA	NA	B	B	A	NA	NA	H	NA	NA	NA	B
UNC17646797	NA	B	NA	NA	NA	NA	NA	NA	NA	NA	NA	NA	NA	NA	B	B	NA	A	A	NA	NA	NA	NA	NA	NA	A	H	A	NA	NA	A	A	NA	NA	NA	NA	H	NA	NA	A	A	B	NA	NA	H	NA	NA	NA	A
UNC17646982	NA	A	NA	NA	NA	NA	NA	NA	NA	NA	NA	NA	NA	NA	A	A	NA	B	B	NA	NA	B	NA	NA	NA	B	H	B	NA	NA	B	B	NA	NA	NA	B	H	NA	NA	B	B	A	NA	NA	NA	NA	NA	NA	B
UNC17647088	NA	A	NA	NA	NA	NA	NA	NA	NA	NA	NA	NA	NA	NA	A	A	NA	B	B	NA	NA	B	NA	NA	NA	B	H	B	NA	NA	B	B	NA	NA	NA	B	H	NA	NA	B	B	A	NA	NA	H	NA	NA	NA	B
UNC17647164	NA	B	NA	NA	NA	NA	NA	NA	NA	NA	NA	NA	NA	NA	B	B	NA	A	A	NA	NA	A	NA	NA	NA	A	H	A	NA	NA	A	A	NA	NA	NA	A	H	NA	NA	A	A	B	NA	NA	H	NA	NA	NA	A
UNC17654311	NA	B	NA	NA	NA	NA	NA	NA	NA	NA	NA	NA	NA	NA	B	B	NA	A	A	NA	NA	A	NA	NA	NA	A	H	A	NA	NA	A	A	NA	NA	NA	A	H	NA	NA	A	A	B	NA	NA	H	NA	NA	NA	A
UNC17655962	NA	A	NA	NA	NA	NA	NA	NA	NA	NA	NA	NA	NA	NA	A	A	NA	B	B	NA	NA	B	NA	NA	NA	B	H	B	NA	NA	B	B	NA	NA	NA	B	H	NA	NA	B	B	A	NA	NA	H	NA	NA	NA	B
UNC17656323	NA	A	NA	NA	NA	NA	NA	NA	NA	NA	NA	NA	NA	NA	A	A	NA	B	B	NA	NA	B	NA	NA	NA	B	H	B	NA	NA	B	B	NA	NA	NA	B	H	NA	NA	B	B	A	NA	NA	H	NA	NA	NA	B
UNC17656757	NA	B	NA	NA	NA	NA	NA	NA	NA	NA	NA	NA	NA	NA	B	B	NA	A	A	NA	NA	A	NA	NA	NA	A	H	A	NA	NA	A	A	NA	NA	NA	A	H	NA	NA	A	A	B	NA	NA	H	NA	NA	NA	A
UNC17657688	NA	A	NA	NA	NA	NA	NA	NA	NA	NA	NA	NA	NA	NA	A	A	NA	B	B	NA	NA	B	NA	NA	NA	B	H	B	NA	NA	B	B	NA	NA	NA	B	H	NA	NA	B	B	A	NA	NA	H	NA	NA	NA	B
UNC17659069	NA	B	NA	NA	NA	NA	NA	NA	NA	NA	NA	NA	NA	NA	B	B	NA	A	A	NA	NA	A	NA	NA	NA	A	H	A	NA	NA	A	A	NA	NA	NA	A	H	NA	NA	A	A	B	NA	NA	H	NA	NA	NA	A
UNC1770327	NA	H	NA	NA	NA	NA	NA	NA	NA	NA	NA	NA	NA	NA	H	H	NA	H	H	NA	NA	B	NA	NA	NA	H	B	H	NA	NA	H	H	NA	NA	NA	B	B	NA	NA	A	A	A	NA	NA	H	NA	NA	NA	H
UNC17711769	NA	B	NA	NA	NA	NA	NA	NA	NA	NA	NA	NA	NA	NA	B	B	NA	A	A	NA	NA	A	NA	NA	NA	A	H	A	NA	NA	A	A	NA	NA	NA	A	A	NA	NA	A	A	B	NA	NA	H	NA	NA	NA	A
UNC17712758	NA	B	NA	NA	NA	NA	NA	NA	NA	NA	NA	NA	NA	NA	B	B	NA	A	A	NA	NA	A	NA	NA	NA	A	H	A	NA	NA	A	A	NA	NA	NA	A	A	NA	NA	A	A	B	NA	NA	H	NA	NA	NA	A
UNC17720175	NA	A	NA	NA	NA	NA	NA	NA	NA	NA	NA	NA	NA	NA	A	A	NA	B	B	NA	NA	B	NA	NA	NA	B	H	B	NA	NA	B	B	NA	NA	NA	B	B	NA	NA	B	B	A	NA	NA	H	NA	NA	NA	B
UNC17726518	NA	A	NA	NA	NA	NA	NA	NA	NA	NA	NA	NA	NA	NA	A	A	NA	B	B	NA	NA	B	NA	NA	NA	B	H	B	NA	NA	B	B	NA	NA	NA	B	B	NA	NA	B	B	A	NA	NA	H	NA	NA	NA	B
UNC1773103	NA	H	NA	NA	NA	NA	NA	NA	NA	NA	NA	NA	NA	NA	H	H	NA	H	H	NA	NA	A	NA	NA	NA	H	A	H	NA	NA	H	H	NA	NA	NA	A	A	NA	NA	B	B	B	NA	NA	H	NA	NA	NA	H
UNC17735731	NA	A	NA	NA	NA	NA	NA	NA	NA	NA	NA	NA	NA	NA	A	A	NA	B	B	NA	NA	B	NA	NA	NA	B	H	B	NA	NA	B	B	NA	NA	NA	B	B	NA	NA	B	B	A	NA	NA	H	NA	NA	NA	B
UNC1774662	NA	H	NA	NA	NA	NA	NA	NA	NA	NA	NA	NA	NA	NA	H	H	NA	H	H	NA	NA	A	NA	NA	NA	H	A	H	NA	NA	H	H	NA	NA	NA	A	A	NA	NA	B	B	B	NA	NA	H	NA	NA	NA	H
UNC1775576	NA	H	NA	NA	NA	NA	NA	NA	NA	NA	NA	NA	NA	NA	H	H	NA	H	H	NA	NA	B	NA	NA	NA	H	B	H	NA	NA	H	H	NA	NA	NA	B	B	NA	NA	A	A	A	NA	NA	H	NA	NA	NA	H
UNC1777709	NA	H	NA	NA	NA	NA	NA	NA	NA	NA	NA	NA	NA	NA	H	H	NA	H	H	NA	NA	H	NA	NA	NA	H	B	H	NA	NA	H	H	NA	NA	NA	B	B	NA	NA	A	A	A	NA	NA	H	NA	NA	NA	H
UNC1778501	NA	H	NA	NA	NA	NA	NA	NA	NA	NA	NA	NA	NA	NA	H	H	NA	H	H	NA	NA	H	NA	NA	NA	H	A	H	NA	NA	H	H	NA	NA	NA	A	A	NA	NA	B	B	B	NA	NA	H	NA	NA	NA	H
UNC17786870	NA	B	NA	NA	NA	NA	NA	NA	NA	NA	NA	NA	NA	NA	B	B	NA	A	A	NA	NA	A	NA	NA	NA	A	H	A	NA	NA	A	A	NA	NA	NA	A	A	NA	NA	A	A	B	NA	NA	H	NA	NA	NA	H
UNC17790083	NA	A	NA	NA	NA	NA	NA	NA	NA	NA	NA	NA	NA	NA	A	A	NA	B	B	NA	NA	B	NA	NA	NA	B	H	B	NA	NA	B	B	NA	NA	NA	B	B	NA	NA	B	B	A	NA	NA	H	NA	NA	NA	H
UNC17790522	NA	A	NA	NA	NA	NA	NA	NA	NA	NA	NA	NA	NA	NA	A	A	NA	B	B	NA	NA	B	NA	NA	NA	B	H	B	NA	NA	B	B	NA	NA	NA	B	B	NA	NA	B	B	A	NA	NA	H	NA	NA	NA	H
UNC17793016	NA	H	NA	NA	NA	NA	NA	NA	NA	NA	NA	NA	NA	NA	A	A	NA	B	B	NA	NA	H	NA	NA	NA	B	B	B	NA	NA	B	B	NA	NA	NA	B	B	NA	NA	B	B	A	NA	NA	H	NA	NA	NA	H
UNC17793378	NA	H	NA	NA	NA	NA	NA	NA	NA	NA	NA	NA	NA	NA	B	B	NA	A	A	NA	NA	H	NA	NA	NA	A	A	A	NA	NA	A	A	NA	NA	NA	A	A	NA	NA	A	A	B	NA	NA	H	NA	NA	NA	H
UNC17793629	NA	H	NA	NA	NA	NA	NA	NA	NA	NA	NA	NA	NA	NA	A	A	NA	B	B	NA	NA	H	NA	NA	NA	B	B	B	NA	NA	B	B	NA	NA	NA	B	B	NA	NA	B	B	A	NA	NA	H	NA	NA	NA	H
UNC17795313	NA	H	NA	NA	NA	NA	NA	NA	NA	NA	NA	NA	NA	NA	A	A	NA	B	B	NA	NA	H	NA	NA	NA	B	B	B	NA	NA	B	B	NA	NA	NA	B	B	NA	NA	B	B	A	NA	NA	H	NA	NA	NA	H
UNC17796689	NA	H	NA	NA	NA	NA	NA	NA	NA	NA	NA	NA	NA	NA	B	B	NA	A	A	NA	NA	H	NA	NA	NA	A	A	A	NA	NA	A	A	NA	NA	NA	A	A	NA	NA	A	A	B	NA	NA	H	NA	NA	NA	H
UNC17797113	NA	H	NA	NA	NA	NA	NA	NA	NA	NA	NA	NA	NA	NA	B	B	NA	A	A	NA	NA	H	NA	NA	NA	A	A	A	NA	NA	A	A	NA	NA	NA	A	A	NA	NA	A	A	B	NA	NA	H	NA	NA	NA	H
UNC17797497	NA	H	NA	NA	NA	NA	NA	NA	NA	NA	NA	NA	NA	NA	A	A	NA	B	B	NA	NA	H	NA	NA	NA	B	B	B	NA	NA	B	B	NA	NA	NA	B	B	NA	NA	B	B	A	NA	NA	H	NA	NA	NA	H
UNC17797991	NA	H	NA	NA	NA	NA	NA	NA	NA	NA	NA	NA	NA	NA	A	A	NA	B	B	NA	NA	H	NA	NA	NA	B	B	B	NA	NA	B	B	NA	NA	NA	B	B	NA	NA	B	B	A	NA	NA	H	NA	NA	NA	H
UNC17798782	NA	H	NA	NA	NA	NA	NA	NA	NA	NA	NA	NA	NA	NA	A	A	NA	B	B	NA	NA	H	NA	NA	NA	B	B	B	NA	NA	B	B	NA	NA	NA	B	B	NA	NA	B	B	A	NA	NA	H	NA	NA	NA	H
UNC17800735	NA	H	NA	NA	NA	NA	NA	NA	NA	NA	NA	NA	NA	NA	B	B	NA	A	A	NA	NA	H	NA	NA	NA	A	A	A	NA	NA	A	A	NA	NA	NA	A	A	NA	NA	A	A	B	NA	NA	H	NA	NA	NA	H
UNC1780377	NA	H	NA	NA	NA	NA	NA	NA	NA	NA	NA	NA	NA	NA	H	H	NA	H	H	NA	NA	H	NA	NA	NA	H	B	H	NA	NA	H	H	NA	NA	NA	B	B	NA	NA	A	A	A	NA	NA	H	NA	NA	NA	H
UNC1781391	NA	H	NA	NA	NA	NA	NA	NA	NA	NA	NA	NA	NA	NA	H	H	NA	H	H	NA	NA	H	NA	NA	NA	H	A	H	NA	NA	H	H	NA	NA	NA	A	A	NA	NA	B	B	B	NA	NA	H	NA	NA	NA	H
UNC1782025	NA	H	NA	NA	NA	NA	NA	NA	NA	NA	NA	NA	NA	NA	H	H	NA	H	H	NA	NA	H	NA	NA	NA	H	B	H	NA	NA	H	H	NA	NA	NA	B	B	NA	NA	A	A	A	NA	NA	H	NA	NA	NA	H
UNC1783074	NA	H	NA	NA	NA	NA	NA	NA	NA	NA	NA	NA	NA	NA	H	H	NA	H	H	NA	NA	H	NA	NA	NA	H	B	H	NA	NA	H	H	NA	NA	NA	B	B	NA	NA	A	A	A	NA	NA	H	NA	NA	NA	H
UNC1784366	NA	H	NA	NA	NA	NA	NA	NA	NA	NA	NA	NA	NA	NA	H	H	NA	H	H	NA	NA	H	NA	NA	NA	H	B	H	NA	NA	H	H	NA	NA	NA	B	B	NA	NA	A	A	A	NA	NA	H	NA	NA	NA	H
UNC1785026	NA	H	NA	NA	NA	NA	NA	NA	NA	NA	NA	NA	NA	NA	H	H	NA	H	H	NA	NA	H	NA	NA	NA	H	A	H	NA	NA	H	H	NA	NA	NA	A	A	NA	NA	B	B	B	NA	NA	H	NA	NA	NA	H
UNC1787544	NA	H	NA	NA	NA	NA	NA	NA	NA	NA	NA	NA	NA	NA	H	H	NA	H	H	NA	NA	H	NA	NA	NA	H	H	B	NA	NA	H	H	NA	NA	NA	A	A	NA	NA	B	B	B	NA	NA	H	NA	NA	NA	H
UNC1788773	NA	H	NA	NA	NA	NA	NA	NA	NA	NA	NA	NA	NA	NA	H	H	NA	H	H	NA	NA	H	NA	NA	NA	H	H	B	NA	NA	H	H	NA	NA	NA	A	A	NA	NA	B	B	B	NA	NA	H	NA	NA	NA	H
UNC1792619	NA	H	NA	NA	NA	NA	NA	NA	NA	NA	NA	NA	NA	NA	H	H	NA	H	H	NA	NA	H	NA	NA	NA	H	H	A	NA	NA	H	H	NA	NA	NA	B	B	NA	NA	A	A	A	NA	NA	H	NA	NA	NA	H
UNC1792946	NA	H	NA	NA	NA	NA	NA	NA	NA	NA	NA	NA	NA	NA	H	H	NA	H	H	NA	NA	H	NA	NA	NA	H	H	A	NA	NA	H	H	NA	NA	NA	B	B	NA	NA	A	A	A	NA	NA	H	NA	NA	NA	H
UNC1794157	NA	H	NA	NA	NA	NA	NA	NA	NA	NA	NA	NA	NA	NA	H	H	NA	H	H	NA	NA	H	NA	NA	NA	H	H	A	NA	NA	H	H	NA	NA	NA	B	B	NA	NA	A	A	A	NA	NA	H	NA	NA	NA	H
UNC1797532	NA	H	NA	NA	NA	NA	NA	NA	NA	NA	NA	NA	NA	NA	H	H	NA	H	H	NA	NA	H	NA	NA	NA	H	H	A	NA	NA	H	H	NA	NA	NA	B	B	NA	NA	A	A	A	NA	NA	H	NA	NA	NA	H
UNC180314773	NA	B	NA	NA	NA	NA	NA	NA	NA	NA	NA	NA	NA	NA	H	A	NA	H	H	NA	NA	H	NA	NA	NA	H	H	B	NA	NA	A	H	NA	NA	NA	H	H	NA	NA	A	H	A	NA	NA	H	NA	NA	NA	H
UNC1808116	NA	H	NA	NA	NA	NA	NA	NA	NA	NA	NA	NA	NA	NA	H	H	NA	H	H	NA	NA	H	NA	NA	NA	H	H	B	NA	NA	H	H	NA	NA	NA	A	A	NA	NA	B	B	B	NA	NA	H	NA	NA	NA	H
UNC1821880	NA	H	NA	NA	NA	NA	NA	NA	NA	NA	NA	NA	NA	NA	H	H	NA	H	H	NA	NA	H	NA	NA	NA	H	H	A	NA	NA	H	H	NA	NA	NA	B	B	NA	NA	A	A	A	NA	NA	A	NA	NA	NA	A
UNC1823389	NA	H	NA	NA	NA	NA	NA	NA	NA	NA	NA	NA	NA	NA	H	H	NA	H	H	NA	NA	H	NA	NA	NA	H	H	B	NA	NA	H	H	NA	NA	NA	A	A	NA	NA	B	B	B	NA	NA	B	NA	NA	NA	B
UNC1823974	NA	H	NA	NA	NA	NA	NA	NA	NA	NA	NA	NA	NA	NA	H	H	NA	H	H	NA	NA	H	NA	NA	NA	H	H	A	NA	NA	H	H	NA	NA	NA	B	B	NA	NA	A	A	A	NA	NA	A	NA	NA	NA	A
UNC1826779	NA	H	NA	NA	NA	NA	NA	NA	NA	NA	NA	NA	NA	NA	H	H	NA	H	H	NA	NA	H	NA	NA	NA	H	H	B	NA	NA	H	H	NA	NA	NA	A	A	NA	NA	B	B	B	NA	NA	B	NA	NA	NA	B
UNC1828946	NA	H	NA	NA	NA	NA	NA	NA	NA	NA	NA	NA	NA	NA	H	H	NA	H	H	NA	NA	H	NA	NA	NA	H	H	B	NA	NA	H	H	NA	NA	NA	A	A	NA	NA	B	B	B	NA	NA	B	NA	NA	NA	B
UNC18843253	NA	B	NA	NA	NA	NA	NA	NA	NA	NA	NA	NA	NA	NA	H	H	NA	A	A	NA	NA	A	NA	NA	NA	A	A	A	NA	NA	A	A	NA	NA	NA	A	A	NA	NA	H	H	H	NA	NA	H	NA	NA	NA	H
UNC18843813	NA	B	NA	NA	NA	NA	NA	NA	NA	NA	NA	NA	NA	NA	H	H	NA	A	A	NA	NA	A	NA	NA	NA	A	A	A	NA	NA	A	A	NA	NA	NA	A	A	NA	NA	H	H	H	NA	NA	H	NA	NA	NA	H
UNC18844462	NA	A	NA	NA	NA	NA	NA	NA	NA	NA	NA	NA	NA	NA	H	H	NA	B	B	NA	NA	B	NA	NA	NA	B	B	B	NA	NA	B	B	NA	NA	NA	B	B	NA	NA	H	H	H	NA	NA	H	NA	NA	NA	H
UNC18844677	NA	B	NA	NA	NA	NA	NA	NA	NA	NA	NA	NA	NA	NA	H	H	NA	A	A	NA	NA	A	NA	NA	NA	A	A	A	NA	NA	A	A	NA	NA	NA	A	A	NA	NA	H	H	H	NA	NA	H	NA	NA	NA	H
UNC18844904	NA	A	NA	NA	NA	NA	NA	NA	NA	NA	NA	NA	NA	NA	H	H	NA	B	B	NA	NA	B	NA	NA	NA	B	B	B	NA	NA	B	B	NA	NA	NA	B	B	NA	NA	H	H	H	NA	NA	H	NA	NA	NA	H
UNC18846314	NA	B	NA	NA	NA	NA	NA	NA	NA	NA	NA	NA	NA	NA	H	H	NA	A	A	NA	NA	A	NA	NA	NA	A	A	A	NA	NA	A	A	NA	NA	NA	A	A	NA	NA	H	H	H	NA	NA	H	NA	NA	NA	H
UNC18846614	NA	A	NA	NA	NA	NA	NA	NA	NA	NA	NA	NA	NA	NA	H	H	NA	B	B	NA	NA	B	NA	NA	NA	B	B	B	NA	NA	B	B	NA	NA	NA	B	B	NA	NA	H	H	H	NA	NA	H	NA	NA	NA	H
UNC18847088	NA	A	NA	NA	NA	NA	NA	NA	NA	NA	NA	NA	NA	NA	H	H	NA	B	B	NA	NA	B	NA	NA	NA	B	B	B	NA	NA	B	B	NA	NA	NA	B	B	NA	NA	H	H	H	NA	NA	H	NA	NA	NA	H
UNC18847910	NA	B	NA	NA	NA	NA	NA	NA	NA	NA	NA	NA	NA	NA	H	H	NA	A	A	NA	NA	A	NA	NA	NA	A	A	A	NA	NA	A	A	NA	NA	NA	A	A	NA	NA	H	H	H	NA	NA	H	NA	NA	NA	H
UNC18848857	NA	A	NA	NA	NA	NA	NA	NA	NA	NA	NA	NA	NA	NA	H	H	NA	B	B	NA	NA	B	NA	NA	NA	B	B	B	NA	NA	B	B	NA	NA	NA	B	B	NA	NA	H	H	H	NA	NA	H	NA	NA	NA	H
UNC18849001	NA	B	NA	NA	NA	NA	NA	NA	NA	NA	NA	NA	NA	NA	H	H	NA	A	A	NA	NA	A	NA	NA	NA	A	A	A	NA	NA	A	A	NA	NA	NA	A	A	NA	NA	H	H	H	NA	NA	H	NA	NA	NA	H
UNC18849767	NA	B	NA	NA	NA	NA	NA	NA	NA	NA	NA	NA	NA	NA	H	H	NA	A	A	NA	NA	A	NA	NA	NA	A	A	A	NA	NA	A	A	NA	NA	NA	A	A	NA	NA	H	H	H	NA	NA	H	NA	NA	NA	H
UNC18849961	NA	B	NA	NA	NA	NA	NA	NA	NA	NA	NA	NA	NA	NA	H	H	NA	A	A	NA	NA	A	NA	NA	NA	A	A	A	NA	NA	A	A	NA	NA	NA	A	A	NA	NA	H	H	H	NA	NA	H	NA	NA	NA	H
UNC18851536	NA	B	NA	NA	NA	NA	NA	NA	NA	NA	NA	NA	NA	NA	H	B	NA	A	A	NA	NA	A	NA	NA	NA	A	A	A	NA	NA	A	A	NA	NA	NA	A	A	NA	NA	H	H	H	NA	NA	H	NA	NA	NA	H
UNC18852556	NA	B	NA	NA	NA	NA	NA	NA	NA	NA	NA	NA	NA	NA	H	B	NA	A	A	NA	NA	A	NA	NA	NA	A	A	A	NA	NA	A	A	NA	NA	NA	A	A	NA	NA	H	H	H	NA	NA	H	NA	NA	NA	B
UNC18858283	NA	A	NA	NA	NA	NA	NA	NA	NA	NA	NA	NA	NA	NA	H	A	NA	B	B	NA	NA	B	NA	NA	NA	B	B	B	NA	NA	B	B	NA	NA	NA	B	B	NA	NA	H	H	H	NA	NA	H	NA	NA	NA	A
UNC18859677	NA	B	NA	NA	NA	NA	NA	NA	NA	NA	NA	NA	NA	NA	H	B	NA	A	A	NA	NA	A	NA	NA	NA	A	A	A	NA	NA	A	A	NA	NA	NA	A	A	NA	NA	H	H	H	NA	NA	H	NA	NA	NA	B
UNC18859857	NA	A	NA	NA	NA	NA	NA	NA	NA	NA	NA	NA	NA	NA	H	A	NA	B	B	NA	NA	B	NA	NA	NA	B	B	B	NA	NA	B	B	NA	NA	NA	B	B	NA	NA	H	H	H	NA	NA	H	NA	NA	NA	A
UNC18861122	NA	A	NA	NA	NA	NA	NA	NA	NA	NA	NA	NA	NA	NA	H	A	NA	B	B	NA	NA	B	NA	NA	NA	B	B	B	NA	NA	B	B	NA	NA	NA	B	B	NA	NA	H	H	H	NA	NA	H	NA	NA	NA	A
UNC18912539	NA	A	NA	NA	NA	NA	NA	NA	NA	NA	NA	NA	NA	NA	H	H	NA	H	H	NA	NA	B	NA	NA	NA	B	B	B	NA	NA	B	B	NA	NA	NA	B	H	NA	NA	B	H	H	NA	NA	H	NA	NA	NA	A
UNC18915100	NA	A	NA	NA	NA	NA	NA	NA	NA	NA	NA	NA	NA	NA	H	H	NA	H	H	NA	NA	B	NA	NA	NA	B	B	B	NA	NA	B	B	NA	NA	NA	B	H	NA	NA	B	H	H	NA	NA	H	NA	NA	NA	A
UNC18916796	NA	B	NA	NA	NA	NA	NA	NA	NA	NA	NA	NA	NA	NA	H	H	NA	H	H	NA	NA	A	NA	NA	NA	A	A	A	NA	NA	A	A	NA	NA	NA	A	H	NA	NA	A	H	H	NA	NA	H	NA	NA	NA	B
UNC18918911	NA	B	NA	NA	NA	NA	NA	NA	NA	NA	NA	NA	NA	NA	H	H	NA	H	H	NA	NA	A	NA	NA	NA	A	A	A	NA	NA	A	A	NA	NA	NA	A	H	NA	NA	A	H	H	NA	NA	H	NA	NA	NA	B
UNC18920326	NA	A	NA	NA	NA	NA	NA	NA	NA	NA	NA	NA	NA	NA	H	H	NA	H	H	NA	NA	B	NA	NA	NA	B	B	B	NA	NA	B	B	NA	NA	NA	B	H	NA	NA	B	H	H	NA	NA	H	NA	NA	NA	A
UNC19074003	NA	B	NA	NA	NA	NA	NA	NA	NA	NA	NA	NA	NA	NA	A	H	NA	A	B	NA	NA	A	NA	NA	NA	A	A	B	NA	NA	H	H	NA	NA	NA	A	B	NA	NA	H	B	H	NA	NA	H	NA	NA	NA	B
UNC19074609	NA	A	NA	NA	NA	NA	NA	NA	NA	NA	NA	NA	NA	NA	B	H	NA	B	A	NA	NA	B	NA	NA	NA	B	B	A	NA	NA	H	H	NA	NA	NA	B	A	NA	NA	H	A	H	NA	NA	H	NA	NA	NA	A
UNC19079544	NA	A	NA	NA	NA	NA	NA	NA	NA	NA	NA	NA	NA	NA	B	H	NA	B	A	NA	NA	B	NA	NA	NA	B	B	A	NA	NA	H	H	NA	NA	NA	B	A	NA	NA	H	A	H	NA	NA	H	NA	NA	NA	A
UNC19080247	NA	B	NA	NA	NA	NA	NA	NA	NA	NA	NA	NA	NA	NA	A	H	NA	A	B	NA	NA	A	NA	NA	NA	A	A	B	NA	NA	H	H	NA	NA	NA	A	B	NA	NA	H	B	H	NA	NA	H	NA	NA	NA	B
UNC19081632	NA	B	NA	NA	NA	NA	NA	NA	NA	NA	NA	NA	NA	NA	A	H	NA	A	B	NA	NA	A	NA	NA	NA	A	A	B	NA	NA	H	H	NA	NA	NA	A	B	NA	NA	H	B	H	NA	NA	H	NA	NA	NA	B
UNC19082169	NA	A	NA	NA	NA	NA	NA	NA	NA	NA	NA	NA	NA	NA	B	H	NA	B	A	NA	NA	B	NA	NA	NA	B	B	A	NA	NA	H	H	NA	NA	NA	B	A	NA	NA	H	A	H	NA	NA	H	NA	NA	NA	A
UNC19083219	NA	A	NA	NA	NA	NA	NA	NA	NA	NA	NA	NA	NA	NA	B	H	NA	B	A	NA	NA	B	NA	NA	NA	B	B	A	NA	NA	H	H	NA	NA	NA	B	A	NA	NA	H	A	H	NA	NA	H	NA	NA	NA	A
UNC19087483	NA	A	NA	NA	NA	NA	NA	NA	NA	NA	NA	NA	NA	NA	B	H	NA	B	A	NA	NA	H	NA	NA	NA	B	B	A	NA	NA	H	H	NA	NA	NA	B	A	NA	NA	H	A	H	NA	NA	H	NA	NA	NA	A
UNC19089950	NA	B	NA	NA	NA	NA	NA	NA	NA	NA	NA	NA	NA	NA	A	H	NA	A	B	NA	NA	H	NA	NA	NA	A	A	B	NA	NA	H	H	NA	NA	NA	A	B	NA	NA	H	B	H	NA	NA	H	NA	NA	NA	B
UNC19091580	NA	A	NA	NA	NA	NA	NA	NA	NA	NA	NA	NA	NA	NA	B	H	NA	B	A	NA	NA	H	NA	NA	NA	B	B	A	NA	NA	H	H	NA	NA	NA	B	A	NA	NA	H	A	H	NA	NA	H	NA	NA	NA	A
UNC19092125	NA	B	NA	NA	NA	NA	NA	NA	NA	NA	NA	NA	NA	NA	A	H	NA	A	B	NA	NA	H	NA	NA	NA	A	A	B	NA	NA	H	H	NA	NA	NA	A	B	NA	NA	H	B	H	NA	NA	H	NA	NA	NA	B
UNC19093440	NA	A	NA	NA	NA	NA	NA	NA	NA	NA	NA	NA	NA	NA	B	H	NA	B	A	NA	NA	H	NA	NA	NA	B	B	A	NA	NA	H	H	NA	NA	NA	B	A	NA	NA	H	A	H	NA	NA	H	NA	NA	NA	A
UNC19096261	NA	B	NA	NA	NA	NA	NA	NA	NA	NA	NA	NA	NA	NA	A	H	NA	A	B	NA	NA	H	NA	NA	NA	A	A	B	NA	NA	H	H	NA	NA	NA	A	B	NA	NA	H	B	H	NA	NA	H	NA	NA	NA	B
UNC19097144	NA	A	NA	NA	NA	NA	NA	NA	NA	NA	NA	NA	NA	NA	B	H	NA	B	A	NA	NA	H	NA	NA	NA	B	B	A	NA	NA	H	H	NA	NA	NA	B	A	NA	NA	H	A	H	NA	NA	H	NA	NA	NA	A
UNC19099408	NA	A	NA	NA	NA	NA	NA	NA	NA	NA	NA	NA	NA	NA	B	H	NA	B	A	NA	NA	H	NA	NA	NA	B	B	A	NA	NA	H	H	NA	NA	NA	B	A	NA	NA	H	A	H	NA	NA	H	NA	NA	NA	A
UNC19100965	NA	A	NA	NA	NA	NA	NA	NA	NA	NA	NA	NA	NA	NA	B	H	NA	B	A	NA	NA	H	NA	NA	NA	B	B	A	NA	NA	H	H	NA	NA	NA	B	A	NA	NA	H	A	H	NA	NA	H	NA	NA	NA	A
UNC19101445	NA	B	NA	NA	NA	NA	NA	NA	NA	NA	NA	NA	NA	NA	A	H	NA	A	B	NA	NA	H	NA	NA	NA	A	A	B	NA	NA	H	H	NA	NA	NA	A	B	NA	NA	H	B	H	NA	NA	H	NA	NA	NA	B
UNC19102056	NA	A	NA	NA	NA	NA	NA	NA	NA	NA	NA	NA	NA	NA	B	H	NA	B	A	NA	NA	H	NA	NA	NA	B	B	A	NA	NA	H	H	NA	NA	NA	B	A	NA	NA	H	A	H	NA	NA	H	NA	NA	NA	A
UNC19103178	NA	B	NA	NA	NA	NA	NA	NA	NA	NA	NA	NA	NA	NA	A	H	NA	A	B	NA	NA	H	NA	NA	NA	A	A	B	NA	NA	H	H	NA	NA	NA	A	B	NA	NA	H	B	H	NA	NA	H	NA	NA	NA	B
UNC19103629	NA	B	NA	NA	NA	NA	NA	NA	NA	NA	NA	NA	NA	NA	A	H	NA	A	B	NA	NA	H	NA	NA	NA	A	A	B	NA	NA	H	H	NA	NA	NA	A	B	NA	NA	H	B	H	NA	NA	H	NA	NA	NA	B
UNC19471656	NA	H	NA	NA	NA	NA	NA	NA	NA	NA	NA	NA	NA	NA	H	H	NA	H	H	NA	NA	H	NA	NA	NA	H	H	A	NA	NA	B	H	NA	NA	NA	A	H	NA	NA	H	H	H	NA	NA	B	NA	NA	NA	A
UNC19492405	NA	H	NA	NA	NA	NA	NA	NA	NA	NA	NA	NA	NA	NA	H	H	NA	H	H	NA	NA	H	NA	NA	NA	H	H	B	NA	NA	A	H	NA	NA	NA	H	H	NA	NA	H	H	H	NA	NA	A	NA	NA	NA	B
UNC19495479	NA	H	NA	NA	NA	NA	NA	NA	NA	NA	NA	NA	NA	NA	H	H	NA	H	H	NA	NA	H	NA	NA	NA	H	H	B	NA	NA	A	H	NA	NA	NA	H	H	NA	NA	H	H	H	NA	NA	A	NA	NA	NA	B
UNC19501286	NA	H	NA	NA	NA	NA	NA	NA	NA	NA	NA	NA	NA	NA	H	H	NA	H	H	NA	NA	H	NA	NA	NA	H	H	B	NA	NA	A	H	NA	NA	NA	H	H	NA	NA	H	H	H	NA	NA	A	NA	NA	NA	B
UNC19501552	NA	H	NA	NA	NA	NA	NA	NA	NA	NA	NA	NA	NA	NA	H	H	NA	H	H	NA	NA	H	NA	NA	NA	H	H	A	NA	NA	B	H	NA	NA	NA	H	H	NA	NA	H	H	H	NA	NA	B	NA	NA	NA	A
UNC19502371	NA	H	NA	NA	NA	NA	NA	NA	NA	NA	NA	NA	NA	NA	H	H	NA	H	H	NA	NA	H	NA	NA	NA	H	H	A	NA	NA	B	H	NA	NA	NA	H	H	NA	NA	H	H	H	NA	NA	B	NA	NA	NA	A
UNC19503210	NA	H	NA	NA	NA	NA	NA	NA	NA	NA	NA	NA	NA	NA	H	H	NA	H	H	NA	NA	H	NA	NA	NA	H	H	A	NA	NA	B	H	NA	NA	NA	H	H	NA	NA	H	H	H	NA	NA	B	NA	NA	NA	A
UNC19505233	NA	H	NA	NA	NA	NA	NA	NA	NA	NA	NA	NA	NA	NA	H	H	NA	H	H	NA	NA	H	NA	NA	NA	H	H	B	NA	NA	A	H	NA	NA	NA	H	H	NA	NA	H	H	H	NA	NA	A	NA	NA	NA	B
UNC19506291	NA	H	NA	NA	NA	NA	NA	NA	NA	NA	NA	NA	NA	NA	H	H	NA	H	H	NA	NA	H	NA	NA	NA	H	H	B	NA	NA	A	H	NA	NA	NA	H	H	NA	NA	H	H	H	NA	NA	A	NA	NA	NA	B
UNC19507353	NA	H	NA	NA	NA	NA	NA	NA	NA	NA	NA	NA	NA	NA	H	H	NA	H	H	NA	NA	H	NA	NA	NA	H	H	B	NA	NA	A	H	NA	NA	NA	H	H	NA	NA	A	A	A	NA	NA	A	NA	NA	NA	B
UNC19508470	NA	H	NA	NA	NA	NA	NA	NA	NA	NA	NA	NA	NA	NA	H	H	NA	H	H	NA	NA	A	NA	NA	NA	H	H	B	NA	NA	H	H	NA	NA	NA	H	H	NA	NA	A	A	A	NA	NA	A	NA	NA	NA	B
UNC19509557	NA	H	NA	NA	NA	NA	NA	NA	NA	NA	NA	NA	NA	NA	H	H	NA	H	H	NA	NA	A	NA	NA	NA	H	H	B	NA	NA	H	H	NA	NA	NA	H	H	NA	NA	A	A	A	NA	NA	A	NA	NA	NA	B
UNC19511097	NA	H	NA	NA	NA	NA	NA	NA	NA	NA	NA	NA	NA	NA	H	H	NA	H	H	NA	NA	A	NA	NA	NA	H	H	B	NA	NA	H	H	NA	NA	NA	H	H	NA	NA	A	A	A	NA	NA	A	NA	NA	NA	B
UNC19513978	NA	H	NA	NA	NA	NA	NA	NA	NA	NA	NA	NA	NA	NA	H	H	NA	H	H	NA	NA	A	NA	NA	NA	H	H	B	NA	NA	H	H	NA	NA	NA	H	H	NA	NA	A	A	A	NA	NA	A	NA	NA	NA	B
UNC19515741	NA	H	NA	NA	NA	NA	NA	NA	NA	NA	NA	NA	NA	NA	H	H	NA	H	B	NA	NA	A	NA	NA	NA	H	H	B	NA	NA	H	H	NA	NA	NA	H	H	NA	NA	A	A	A	NA	NA	A	NA	NA	NA	B
UNC19516127	NA	H	NA	NA	NA	NA	NA	NA	NA	NA	NA	NA	NA	NA	H	H	NA	H	B	NA	NA	A	NA	NA	NA	H	H	B	NA	NA	H	H	NA	NA	NA	H	H	NA	NA	A	A	A	NA	NA	A	NA	NA	NA	B
UNC19517185	NA	H	NA	NA	NA	NA	NA	NA	NA	NA	NA	NA	NA	NA	H	H	NA	H	A	NA	NA	B	NA	NA	NA	H	H	H	NA	NA	H	H	NA	NA	NA	H	H	NA	NA	B	B	B	NA	NA	B	NA	NA	NA	A
UNC19517535	NA	H	NA	NA	NA	NA	NA	NA	NA	NA	NA	NA	NA	NA	H	H	NA	H	B	NA	NA	A	NA	NA	NA	H	H	H	NA	NA	H	H	NA	NA	NA	H	H	NA	NA	A	A	A	NA	NA	A	NA	NA	NA	B
UNC19517848	NA	H	NA	NA	NA	NA	NA	NA	NA	NA	NA	NA	NA	NA	H	H	NA	H	B	NA	NA	A	NA	NA	NA	H	H	H	NA	NA	H	H	NA	NA	NA	H	H	NA	NA	A	A	A	NA	NA	A	NA	NA	NA	B
UNC19518054	NA	H	NA	NA	NA	NA	NA	NA	NA	NA	NA	NA	NA	NA	H	H	NA	H	B	NA	NA	A	NA	NA	NA	H	H	H	NA	NA	H	H	NA	NA	NA	H	H	NA	NA	A	A	A	NA	NA	A	NA	NA	NA	B
UNC19518420	NA	H	NA	NA	NA	NA	NA	NA	NA	NA	NA	NA	NA	NA	H	H	NA	H	A	NA	NA	B	NA	NA	NA	H	H	H	NA	NA	H	H	NA	NA	NA	H	H	NA	NA	B	B	B	NA	NA	B	NA	NA	NA	A
UNC19518792	NA	H	NA	NA	NA	NA	NA	NA	NA	NA	NA	NA	NA	NA	H	H	NA	H	A	NA	NA	B	NA	NA	NA	H	H	H	NA	NA	H	H	NA	NA	NA	H	H	NA	NA	B	B	B	NA	NA	B	NA	NA	NA	A
UNC19519128	NA	H	NA	NA	NA	NA	NA	NA	NA	NA	NA	NA	NA	NA	H	H	NA	H	B	NA	NA	A	NA	NA	NA	H	H	H	NA	NA	H	H	NA	NA	NA	H	H	NA	NA	A	A	A	NA	NA	A	NA	NA	NA	B
UNC19520032	NA	H	NA	NA	NA	NA	NA	NA	NA	NA	NA	NA	NA	NA	H	H	NA	H	B	NA	NA	A	NA	NA	NA	H	H	H	NA	NA	H	H	NA	NA	NA	H	H	NA	NA	A	A	A	NA	NA	A	NA	NA	NA	B
UNC19521089	NA	H	NA	NA	NA	NA	NA	NA	NA	NA	NA	NA	NA	NA	H	H	NA	H	B	NA	NA	A	NA	NA	NA	H	H	H	NA	NA	H	H	NA	NA	NA	H	H	NA	NA	A	A	A	NA	NA	A	NA	NA	NA	B
UNC19522249	NA	H	NA	NA	NA	NA	NA	NA	NA	NA	NA	NA	NA	NA	H	H	NA	H	A	NA	NA	B	NA	NA	NA	H	H	H	NA	NA	H	H	NA	NA	NA	H	H	NA	NA	B	B	B	NA	NA	B	NA	NA	NA	A
UNC19522831	NA	H	NA	NA	NA	NA	NA	NA	NA	NA	NA	NA	NA	NA	H	H	NA	H	B	NA	NA	A	NA	NA	NA	H	H	H	NA	NA	H	H	NA	NA	NA	H	H	NA	NA	A	A	A	NA	NA	A	NA	NA	NA	B
UNC19524324	NA	H	NA	NA	NA	NA	NA	NA	NA	NA	NA	NA	NA	NA	H	H	NA	H	B	NA	NA	A	NA	NA	NA	H	H	H	NA	NA	H	H	NA	NA	NA	H	H	NA	NA	A	A	A	NA	NA	A	NA	NA	NA	B
UNC19524603	NA	H	NA	NA	NA	NA	NA	NA	NA	NA	NA	NA	NA	NA	H	H	NA	H	A	NA	NA	B	NA	NA	NA	H	H	H	NA	NA	H	H	NA	NA	NA	H	H	NA	NA	B	B	B	NA	NA	B	NA	NA	NA	A
UNC19524990	NA	H	NA	NA	NA	NA	NA	NA	NA	NA	NA	NA	NA	NA	H	H	NA	H	A	NA	NA	B	NA	NA	NA	H	H	H	NA	NA	H	H	NA	NA	NA	H	H	NA	NA	B	B	B	NA	NA	B	NA	NA	NA	A
UNC19525758	NA	H	NA	NA	NA	NA	NA	NA	NA	NA	NA	NA	NA	NA	H	H	NA	H	A	NA	NA	B	NA	NA	NA	H	H	H	NA	NA	H	H	NA	NA	NA	H	H	NA	NA	B	B	B	NA	NA	B	NA	NA	NA	A
UNC19526285	NA	H	NA	NA	NA	NA	NA	NA	NA	NA	NA	NA	NA	NA	H	H	NA	H	A	NA	NA	B	NA	NA	NA	H	H	H	NA	NA	H	H	NA	NA	NA	H	H	NA	NA	B	B	B	NA	NA	B	NA	NA	NA	A
UNC19527179	NA	H	NA	NA	NA	NA	NA	NA	NA	NA	NA	NA	NA	NA	H	H	NA	H	B	NA	NA	A	NA	NA	NA	H	H	H	NA	NA	H	H	NA	NA	NA	H	H	NA	NA	A	A	A	NA	NA	A	NA	NA	NA	B
UNC19528018	NA	H	NA	NA	NA	NA	NA	NA	NA	NA	NA	NA	NA	NA	H	H	NA	H	B	NA	NA	A	NA	NA	NA	H	H	H	NA	NA	H	H	NA	NA	NA	H	H	NA	NA	A	A	A	NA	NA	A	NA	NA	NA	B
UNC19529324	NA	H	NA	NA	NA	NA	NA	NA	NA	NA	NA	NA	NA	NA	H	H	NA	H	A	NA	NA	B	NA	NA	NA	H	H	H	NA	NA	H	H	NA	NA	NA	H	H	NA	NA	B	B	B	NA	NA	B	NA	NA	NA	A
UNC19536749	NA	H	NA	NA	NA	NA	NA	NA	NA	NA	NA	NA	NA	NA	H	H	NA	H	B	NA	NA	A	NA	NA	NA	H	H	H	NA	NA	H	H	NA	NA	NA	H	H	NA	NA	A	A	A	NA	NA	A	NA	NA	NA	B
UNC19538677	NA	H	NA	NA	NA	NA	NA	NA	NA	NA	NA	NA	NA	NA	H	H	NA	H	A	NA	NA	B	NA	NA	NA	H	H	H	NA	NA	H	H	NA	NA	NA	H	H	NA	NA	B	B	B	NA	NA	B	NA	NA	NA	A
UNC19540585	NA	H	NA	NA	NA	NA	NA	NA	NA	NA	NA	NA	NA	NA	H	H	NA	H	B	NA	NA	A	NA	NA	NA	H	H	H	NA	NA	H	H	NA	NA	NA	H	H	NA	NA	A	A	A	NA	NA	A	NA	NA	NA	B
UNC19541743	NA	H	NA	NA	NA	NA	NA	NA	NA	NA	NA	NA	NA	NA	H	H	NA	H	A	NA	NA	B	NA	NA	NA	H	H	NA	NA	NA	H	NA	NA	NA	NA	H	H	NA	NA	B	B	B	NA	NA	B	NA	NA	NA	A
UNC19542551	NA	H	NA	NA	NA	NA	NA	NA	NA	NA	NA	NA	NA	NA	H	H	NA	H	B	NA	NA	A	NA	NA	NA	H	H	H	NA	NA	H	H	NA	NA	NA	H	H	NA	NA	A	A	A	NA	NA	A	NA	NA	NA	B
UNC19564719	NA	H	NA	NA	NA	NA	NA	NA	NA	NA	NA	NA	NA	NA	H	H	NA	H	A	NA	NA	B	NA	NA	NA	H	H	H	NA	NA	H	H	NA	NA	NA	B	B	NA	NA	B	B	B	NA	NA	B	NA	NA	NA	A
UNC19565067	NA	H	NA	NA	NA	NA	NA	NA	NA	NA	NA	NA	NA	NA	H	H	NA	H	B	NA	NA	A	NA	NA	NA	H	H	H	NA	NA	H	H	NA	NA	NA	A	A	NA	NA	A	A	A	NA	NA	A	NA	NA	NA	B
UNC19566393	NA	H	NA	NA	NA	NA	NA	NA	NA	NA	NA	NA	NA	NA	H	H	NA	H	A	NA	NA	B	NA	NA	NA	H	H	H	NA	NA	H	H	NA	NA	NA	B	B	NA	NA	B	B	B	NA	NA	B	NA	NA	NA	A
UNC19568584	NA	H	NA	NA	NA	NA	NA	NA	NA	NA	NA	NA	NA	NA	H	H	NA	H	A	NA	NA	B	NA	NA	NA	H	H	H	NA	NA	H	H	NA	NA	NA	B	B	NA	NA	B	B	B	NA	NA	B	NA	NA	NA	A
UNC19568636	NA	H	NA	NA	NA	NA	NA	NA	NA	NA	NA	NA	NA	NA	H	H	NA	H	B	NA	NA	A	NA	NA	NA	H	H	H	NA	NA	H	H	NA	NA	NA	A	A	NA	NA	A	A	A	NA	NA	A	NA	NA	NA	B
UNC19572011	NA	H	NA	NA	NA	NA	NA	NA	NA	NA	NA	NA	NA	NA	H	H	NA	H	A	NA	NA	B	NA	NA	NA	H	H	H	NA	NA	H	H	NA	NA	NA	B	B	NA	NA	B	B	B	NA	NA	B	NA	NA	NA	A
UNC19572286	NA	H	NA	NA	NA	NA	NA	NA	NA	NA	NA	NA	NA	NA	H	H	NA	H	A	NA	NA	B	NA	NA	NA	H	H	H	NA	NA	H	H	NA	NA	NA	B	B	NA	NA	B	B	B	NA	NA	B	NA	NA	NA	A
UNC19573614	NA	H	NA	NA	NA	NA	NA	NA	NA	NA	NA	NA	NA	NA	H	H	NA	H	A	NA	NA	B	NA	NA	NA	H	H	H	NA	NA	H	H	NA	NA	NA	B	B	NA	NA	B	B	B	NA	NA	B	NA	NA	NA	A
UNC19573899	NA	H	NA	NA	NA	NA	NA	NA	NA	NA	NA	NA	NA	NA	H	H	NA	H	B	NA	NA	A	NA	NA	NA	H	H	H	NA	NA	H	H	NA	NA	NA	A	A	NA	NA	A	A	A	NA	NA	A	NA	NA	NA	B
UNC19574206	NA	H	NA	NA	NA	NA	NA	NA	NA	NA	NA	NA	NA	NA	H	H	NA	H	B	NA	NA	A	NA	NA	NA	H	H	H	NA	NA	H	H	NA	NA	NA	A	A	NA	NA	A	A	A	NA	NA	A	NA	NA	NA	B
UNC19575856	NA	H	NA	NA	NA	NA	NA	NA	NA	NA	NA	NA	NA	NA	H	H	NA	A	B	NA	NA	A	NA	NA	NA	H	H	H	NA	NA	H	H	NA	NA	NA	A	A	NA	NA	A	A	A	NA	NA	A	NA	NA	NA	B
UNC19576604	NA	H	NA	NA	NA	NA	NA	NA	NA	NA	NA	NA	NA	NA	H	H	NA	A	B	NA	NA	A	NA	NA	NA	H	H	H	NA	NA	H	H	NA	NA	NA	A	A	NA	NA	A	A	A	NA	NA	A	NA	NA	NA	B
UNC19578403	NA	H	NA	NA	NA	NA	NA	NA	NA	NA	NA	NA	NA	NA	H	H	NA	A	B	NA	NA	A	NA	NA	NA	H	H	H	NA	NA	H	H	NA	NA	NA	A	A	NA	NA	A	A	A	NA	NA	A	NA	NA	NA	B
UNC19585644	NA	H	NA	NA	NA	NA	NA	NA	NA	NA	NA	NA	NA	NA	H	H	NA	B	A	NA	NA	B	NA	NA	NA	H	H	H	NA	NA	H	H	NA	NA	NA	B	B	NA	NA	B	B	B	NA	NA	B	NA	NA	NA	A
UNC19587440	NA	H	NA	NA	NA	NA	NA	NA	NA	NA	NA	NA	NA	NA	H	H	NA	A	B	NA	NA	A	NA	NA	NA	H	H	H	NA	NA	H	H	NA	NA	NA	A	A	NA	NA	A	A	A	NA	NA	A	NA	NA	NA	B
UNC19588130	NA	H	NA	NA	NA	NA	NA	NA	NA	NA	NA	NA	NA	NA	H	H	NA	B	A	NA	NA	B	NA	NA	NA	H	H	H	NA	NA	H	H	NA	NA	NA	B	B	NA	NA	B	B	B	NA	NA	B	NA	NA	NA	A
UNC19588733	NA	H	NA	NA	NA	NA	NA	NA	NA	NA	NA	NA	NA	NA	H	H	NA	B	A	NA	NA	B	NA	NA	NA	H	H	H	NA	NA	H	H	NA	NA	NA	B	B	NA	NA	B	B	B	NA	NA	B	NA	NA	NA	A
UNC19591539	NA	H	NA	NA	NA	NA	NA	NA	NA	NA	NA	NA	NA	NA	H	H	NA	B	A	NA	NA	B	NA	NA	NA	H	H	H	NA	NA	H	H	NA	NA	NA	B	B	NA	NA	B	B	B	NA	NA	B	NA	NA	NA	A
UNC19592548	NA	H	NA	NA	NA	NA	NA	NA	NA	NA	NA	NA	NA	NA	H	H	NA	A	B	NA	NA	A	NA	NA	NA	H	H	H	NA	NA	H	H	NA	NA	NA	A	A	NA	NA	A	A	A	NA	NA	A	NA	NA	NA	B
UNC19593056	NA	H	NA	NA	NA	NA	NA	NA	NA	NA	NA	NA	NA	NA	H	H	NA	B	A	NA	NA	B	NA	NA	NA	H	H	H	NA	NA	H	H	NA	NA	NA	B	B	NA	NA	B	B	B	NA	NA	B	NA	NA	NA	A
UNC19593251	NA	H	NA	NA	NA	NA	NA	NA	NA	NA	NA	NA	NA	NA	H	H	NA	B	A	NA	NA	B	NA	NA	NA	H	H	H	NA	NA	H	H	NA	NA	NA	B	B	NA	NA	B	B	B	NA	NA	B	NA	NA	NA	A
UNC19594486	NA	H	NA	NA	NA	NA	NA	NA	NA	NA	NA	NA	NA	NA	H	H	NA	B	A	NA	NA	B	NA	NA	NA	H	H	H	NA	NA	H	H	NA	NA	NA	B	B	NA	NA	B	B	B	NA	NA	B	NA	NA	NA	A
UNC19594820	NA	H	NA	NA	NA	NA	NA	NA	NA	NA	NA	NA	NA	NA	H	H	NA	A	B	NA	NA	A	NA	NA	NA	H	H	H	NA	NA	H	H	NA	NA	NA	A	A	NA	NA	A	A	A	NA	NA	A	NA	NA	NA	B
UNC19596608	NA	H	NA	NA	NA	NA	NA	NA	NA	NA	NA	NA	NA	NA	H	H	NA	B	A	NA	NA	B	NA	NA	NA	H	H	H	NA	NA	H	H	NA	NA	NA	B	B	NA	NA	B	B	B	NA	NA	B	NA	NA	NA	A
UNC19596712	NA	H	NA	NA	NA	NA	NA	NA	NA	NA	NA	NA	NA	NA	H	H	NA	B	A	NA	NA	B	NA	NA	NA	H	H	H	NA	NA	H	H	NA	NA	NA	B	B	NA	NA	B	B	B	NA	NA	B	NA	NA	NA	A
UNC19597084	NA	H	NA	NA	NA	NA	NA	NA	NA	NA	NA	NA	NA	NA	H	H	NA	B	A	NA	NA	B	NA	NA	NA	H	H	H	NA	NA	H	H	NA	NA	NA	B	B	NA	NA	B	B	B	NA	NA	B	NA	NA	NA	A
UNC19601135	NA	H	NA	NA	NA	NA	NA	NA	NA	NA	NA	NA	NA	NA	H	H	NA	B	A	NA	NA	B	NA	NA	NA	H	H	H	NA	NA	H	H	NA	NA	NA	B	B	NA	NA	B	B	B	NA	NA	B	NA	NA	NA	A
UNC200051678	NA	B	NA	NA	NA	NA	NA	NA	NA	NA	NA	NA	NA	NA	B	B	NA	A	B	NA	NA	B	NA	NA	NA	B	B	A	NA	NA	A	A	NA	NA	NA	A	A	NA	NA	A	A	A	NA	NA	B	NA	NA	NA	B
UNC20440266	NA	B	NA	NA	NA	NA	NA	NA	NA	NA	NA	NA	NA	NA	B	B	NA	H	H	NA	NA	H	NA	NA	NA	H	H	H	NA	NA	H	H	NA	NA	NA	A	A	NA	NA	A	A	A	NA	NA	H	NA	NA	NA	B
UNC20442111	NA	B	NA	NA	NA	NA	NA	NA	NA	NA	NA	NA	NA	NA	B	B	NA	H	H	NA	NA	H	NA	NA	NA	H	H	H	NA	NA	H	H	NA	NA	NA	A	A	NA	NA	A	A	A	NA	NA	H	NA	NA	NA	B
UNC20443295	NA	B	NA	NA	NA	NA	NA	NA	NA	NA	NA	NA	NA	NA	B	B	NA	H	H	NA	NA	H	NA	NA	NA	H	H	H	NA	NA	H	H	NA	NA	NA	A	A	NA	NA	A	A	A	NA	NA	H	NA	NA	NA	B
UNC20443737	NA	B	NA	NA	NA	NA	NA	NA	NA	NA	NA	NA	NA	NA	B	B	NA	H	H	NA	NA	H	NA	NA	NA	H	H	H	NA	NA	H	H	NA	NA	NA	A	A	NA	NA	A	A	A	NA	NA	H	NA	NA	NA	B
UNC20447371	NA	A	NA	NA	NA	NA	NA	NA	NA	NA	NA	NA	NA	NA	A	A	NA	H	H	NA	NA	H	NA	NA	NA	H	H	H	NA	NA	H	H	NA	NA	NA	B	B	NA	NA	B	B	B	NA	NA	H	NA	NA	NA	A
UNC20449871	NA	B	NA	NA	NA	NA	NA	NA	NA	NA	NA	NA	NA	NA	B	B	NA	H	H	NA	NA	H	NA	NA	NA	H	H	H	NA	NA	H	H	NA	NA	NA	A	A	NA	NA	A	A	A	NA	NA	H	NA	NA	NA	B
UNC20452525	NA	A	NA	NA	NA	NA	NA	NA	NA	NA	NA	NA	NA	NA	A	A	NA	H	H	NA	NA	H	NA	NA	NA	H	H	H	NA	NA	H	H	NA	NA	NA	B	B	NA	NA	B	B	B	NA	NA	H	NA	NA	NA	A
UNC20452814	NA	A	NA	NA	NA	NA	NA	NA	NA	NA	NA	NA	NA	NA	A	A	NA	H	H	NA	NA	H	NA	NA	NA	H	H	H	NA	NA	H	H	NA	NA	NA	B	B	NA	NA	B	B	B	NA	NA	H	NA	NA	NA	A
UNC20453730	NA	B	NA	NA	NA	NA	NA	NA	NA	NA	NA	NA	NA	NA	B	B	NA	H	H	NA	NA	H	NA	NA	NA	H	H	H	NA	NA	H	H	NA	NA	NA	A	A	NA	NA	A	A	A	NA	NA	H	NA	NA	NA	B
UNC20454833	NA	B	NA	NA	NA	NA	NA	NA	NA	NA	NA	NA	NA	NA	B	B	NA	H	H	NA	NA	H	NA	NA	NA	H	H	H	NA	NA	H	H	NA	NA	NA	A	A	NA	NA	A	A	A	NA	NA	H	NA	NA	NA	B
UNC20455886	NA	B	NA	NA	NA	NA	NA	NA	NA	NA	NA	NA	NA	NA	B	B	NA	H	H	NA	NA	H	NA	NA	NA	H	H	H	NA	NA	H	H	NA	NA	NA	A	A	NA	NA	A	A	A	NA	NA	H	NA	NA	NA	B
UNC20455945	NA	A	NA	NA	NA	NA	NA	NA	NA	NA	NA	NA	NA	NA	A	A	NA	H	H	NA	NA	H	NA	NA	NA	H	H	H	NA	NA	H	H	NA	NA	NA	B	B	NA	NA	B	B	B	NA	NA	H	NA	NA	NA	A
UNC20456607	NA	B	NA	NA	NA	NA	NA	NA	NA	NA	NA	NA	NA	NA	B	B	NA	H	H	NA	NA	H	NA	NA	NA	H	H	H	NA	NA	H	H	NA	NA	NA	A	A	NA	NA	A	A	A	NA	NA	H	NA	NA	NA	B
UNC20457954	NA	B	NA	NA	NA	NA	NA	NA	NA	NA	NA	NA	NA	NA	B	B	NA	H	H	NA	NA	H	NA	NA	NA	H	H	H	NA	NA	H	H	NA	NA	NA	A	A	NA	NA	A	A	A	NA	NA	H	NA	NA	NA	B
UNC20458147	NA	A	NA	NA	NA	NA	NA	NA	NA	NA	NA	NA	NA	NA	A	A	NA	H	H	NA	NA	H	NA	NA	NA	H	H	H	NA	NA	H	H	NA	NA	NA	B	B	NA	NA	B	B	B	NA	NA	H	NA	NA	NA	A
UNC20460292	NA	B	NA	NA	NA	NA	NA	NA	NA	NA	NA	NA	NA	NA	B	B	NA	H	H	NA	NA	H	NA	NA	NA	H	H	H	NA	NA	H	H	NA	NA	NA	A	A	NA	NA	A	A	A	NA	NA	H	NA	NA	NA	B
UNC20460357	NA	A	NA	NA	NA	NA	NA	NA	NA	NA	NA	NA	NA	NA	A	A	NA	H	H	NA	NA	H	NA	NA	NA	H	H	H	NA	NA	H	H	NA	NA	NA	B	B	NA	NA	B	B	B	NA	NA	H	NA	NA	NA	A
UNC20484054	NA	A	NA	NA	NA	NA	NA	NA	NA	NA	NA	NA	NA	NA	A	A	NA	H	H	NA	NA	H	NA	NA	NA	H	A	H	NA	NA	H	H	NA	NA	NA	B	B	NA	NA	B	B	B	NA	NA	H	NA	NA	NA	A
UNC20484113	NA	B	NA	NA	NA	NA	NA	NA	NA	NA	NA	NA	NA	NA	B	B	NA	H	H	NA	NA	H	NA	NA	NA	H	B	H	NA	NA	H	H	NA	NA	NA	A	A	NA	NA	A	A	A	NA	NA	H	NA	NA	NA	B
UNC20484540	NA	B	NA	NA	NA	NA	NA	NA	NA	NA	NA	NA	NA	NA	B	B	NA	H	H	NA	NA	H	NA	NA	NA	H	B	H	NA	NA	H	H	NA	NA	NA	A	A	NA	NA	A	A	A	NA	NA	H	NA	NA	NA	B
UNC20485930	NA	B	NA	NA	NA	NA	NA	NA	NA	NA	NA	NA	NA	NA	B	B	NA	H	H	NA	NA	H	NA	NA	NA	H	B	H	NA	NA	H	H	NA	NA	NA	A	A	NA	NA	A	A	A	NA	NA	H	NA	NA	NA	NA
UNC20487531	NA	A	NA	NA	NA	NA	NA	NA	NA	NA	NA	NA	NA	NA	A	A	NA	H	H	NA	NA	H	NA	NA	NA	H	A	H	NA	NA	H	H	NA	NA	NA	B	B	NA	NA	B	B	B	NA	NA	H	NA	NA	NA	A
UNC20489186	NA	B	NA	NA	NA	NA	NA	NA	NA	NA	NA	NA	NA	NA	B	B	NA	H	H	NA	NA	H	NA	NA	NA	H	B	H	NA	NA	H	H	NA	NA	NA	A	A	NA	NA	A	A	A	NA	NA	H	NA	NA	NA	B
UNC20494394	NA	A	NA	NA	NA	NA	NA	NA	NA	NA	NA	NA	NA	NA	A	A	NA	H	H	NA	NA	H	NA	NA	NA	H	A	H	NA	NA	H	H	NA	NA	NA	B	B	NA	NA	B	B	B	NA	NA	H	NA	NA	NA	A
UNC20497264	NA	A	NA	NA	NA	NA	NA	NA	NA	NA	NA	NA	NA	NA	A	A	NA	H	H	NA	NA	H	NA	NA	NA	H	A	H	NA	NA	H	H	NA	NA	NA	B	B	NA	NA	B	B	B	NA	NA	H	NA	NA	NA	A
UNC20498604	NA	A	NA	NA	NA	NA	NA	NA	NA	NA	NA	NA	NA	NA	A	A	NA	H	H	NA	NA	H	NA	NA	NA	H	A	H	NA	NA	H	H	NA	NA	NA	B	B	NA	NA	B	B	B	NA	NA	H	NA	NA	NA	A
UNC20498883	NA	A	NA	NA	NA	NA	NA	NA	NA	NA	NA	NA	NA	NA	A	A	NA	H	H	NA	NA	H	NA	NA	NA	H	A	H	NA	NA	H	H	NA	NA	NA	B	B	NA	NA	B	B	B	NA	NA	H	NA	NA	NA	A
UNC20499732	NA	A	NA	NA	NA	NA	NA	NA	NA	NA	NA	NA	NA	NA	A	A	NA	H	H	NA	NA	H	NA	NA	NA	H	A	H	NA	NA	H	H	NA	NA	NA	B	B	NA	NA	B	B	B	NA	NA	H	NA	NA	NA	A
UNC20499806	NA	B	NA	NA	NA	NA	NA	NA	NA	NA	NA	NA	NA	NA	B	B	NA	H	H	NA	NA	H	NA	NA	NA	H	B	H	NA	NA	H	H	NA	NA	NA	A	A	NA	NA	A	A	A	NA	NA	H	NA	NA	NA	B
UNC20500437	NA	A	NA	NA	NA	NA	NA	NA	NA	NA	NA	NA	NA	NA	A	A	NA	H	H	NA	NA	H	NA	NA	NA	H	A	H	NA	NA	H	H	NA	NA	NA	B	B	NA	NA	B	B	B	NA	NA	H	NA	NA	NA	A
UNC20500791	NA	A	NA	NA	NA	NA	NA	NA	NA	NA	NA	NA	NA	NA	A	A	NA	H	H	NA	NA	H	NA	NA	NA	H	A	H	NA	NA	H	H	NA	NA	NA	B	B	NA	NA	B	B	B	NA	NA	H	NA	NA	NA	A
UNC20500901	NA	A	NA	NA	NA	NA	NA	NA	NA	NA	NA	NA	NA	NA	A	A	NA	H	H	NA	NA	H	NA	NA	NA	H	A	H	NA	NA	H	H	NA	NA	NA	B	B	NA	NA	B	B	B	NA	NA	H	NA	NA	NA	A
UNC20501285	NA	B	NA	NA	NA	NA	NA	NA	NA	NA	NA	NA	NA	NA	B	B	NA	H	H	NA	NA	H	NA	NA	NA	H	B	H	NA	NA	H	H	NA	NA	NA	A	A	NA	NA	A	A	A	NA	NA	H	NA	NA	NA	B
UNC20501431	NA	A	NA	NA	NA	NA	NA	NA	NA	NA	NA	NA	NA	NA	A	A	NA	H	H	NA	NA	H	NA	NA	NA	H	A	H	NA	NA	H	H	NA	NA	NA	B	B	NA	NA	B	B	B	NA	NA	H	NA	NA	NA	A
UNC20501514	NA	A	NA	NA	NA	NA	NA	NA	NA	NA	NA	NA	NA	NA	A	A	NA	H	H	NA	NA	H	NA	NA	NA	H	A	H	NA	NA	H	H	NA	NA	NA	B	B	NA	NA	B	B	B	NA	NA	H	NA	NA	NA	A
UNC20502215	NA	A	NA	NA	NA	NA	NA	NA	NA	NA	NA	NA	NA	NA	A	A	NA	H	H	NA	NA	H	NA	NA	NA	H	A	H	NA	NA	H	H	NA	NA	NA	B	B	NA	NA	B	B	B	NA	NA	H	NA	NA	NA	A
UNC20502421	NA	B	NA	NA	NA	NA	NA	NA	NA	NA	NA	NA	NA	NA	B	B	NA	H	H	NA	NA	H	NA	NA	NA	H	B	H	NA	NA	H	H	NA	NA	NA	A	A	NA	NA	A	A	A	NA	NA	H	NA	NA	NA	B
UNC20506680	NA	B	NA	NA	NA	NA	NA	NA	NA	NA	NA	NA	NA	NA	B	B	NA	H	H	NA	NA	H	NA	NA	NA	H	B	H	NA	NA	H	H	NA	NA	NA	A	A	NA	NA	A	A	A	NA	NA	H	NA	NA	NA	B
UNC20540204	NA	A	NA	NA	NA	NA	NA	NA	NA	NA	NA	NA	NA	NA	A	A	NA	H	A	NA	NA	H	NA	NA	NA	H	A	H	NA	NA	H	H	NA	NA	NA	B	B	NA	NA	B	B	B	NA	NA	H	NA	NA	NA	A
UNC20544708	NA	H	NA	NA	NA	NA	NA	NA	NA	NA	NA	NA	NA	NA	A	A	NA	B	H	NA	NA	H	NA	NA	NA	B	B	B	NA	NA	B	H	NA	NA	NA	B	B	NA	NA	H	H	H	NA	NA	B	NA	NA	NA	H
UNC20547890	NA	H	NA	NA	NA	NA	NA	NA	NA	NA	NA	NA	NA	NA	B	B	NA	A	H	NA	NA	H	NA	NA	NA	A	A	A	NA	NA	A	H	NA	NA	NA	A	A	NA	NA	H	H	H	NA	NA	A	NA	NA	NA	H
UNC20588524	NA	H	NA	NA	NA	NA	NA	NA	NA	NA	NA	NA	NA	NA	B	B	NA	A	H	NA	NA	H	NA	NA	NA	A	A	A	NA	NA	A	H	NA	NA	NA	A	A	NA	NA	H	H	H	NA	NA	A	NA	NA	NA	H
UNC20588948	NA	H	NA	NA	NA	NA	NA	NA	NA	NA	NA	NA	NA	NA	A	A	NA	B	H	NA	NA	H	NA	NA	NA	B	B	B	NA	NA	B	H	NA	NA	NA	B	B	NA	NA	H	H	H	NA	NA	B	NA	NA	NA	H
UNC20589634	NA	H	NA	NA	NA	NA	NA	NA	NA	NA	NA	NA	NA	NA	A	A	NA	B	H	NA	NA	H	NA	NA	NA	B	B	B	NA	NA	B	H	NA	NA	NA	B	B	NA	NA	H	H	H	NA	NA	B	NA	NA	NA	H
UNC20591727	NA	H	NA	NA	NA	NA	NA	NA	NA	NA	NA	NA	NA	NA	B	B	NA	A	H	NA	NA	H	NA	NA	NA	A	A	A	NA	NA	A	H	NA	NA	NA	A	A	NA	NA	H	H	H	NA	NA	A	NA	NA	NA	H
UNC20593263	NA	H	NA	NA	NA	NA	NA	NA	NA	NA	NA	NA	NA	NA	B	B	NA	A	H	NA	NA	H	NA	NA	NA	A	A	A	NA	NA	A	H	NA	NA	NA	A	A	NA	NA	H	H	H	NA	NA	A	NA	NA	NA	H
UNC20594325	NA	H	NA	NA	NA	NA	NA	NA	NA	NA	NA	NA	NA	NA	B	B	NA	A	H	NA	NA	H	NA	NA	NA	A	A	A	NA	NA	A	H	NA	NA	NA	A	A	NA	NA	H	H	H	NA	NA	A	NA	NA	NA	H
UNC20597134	NA	H	NA	NA	NA	NA	NA	NA	NA	NA	NA	NA	NA	NA	B	B	NA	A	H	NA	NA	H	NA	NA	NA	A	A	A	NA	NA	A	H	NA	NA	NA	A	A	NA	NA	H	H	H	NA	NA	A	NA	NA	NA	H
UNC20599050	NA	H	NA	NA	NA	NA	NA	NA	NA	NA	NA	NA	NA	NA	A	A	NA	B	H	NA	NA	H	NA	NA	NA	B	B	B	NA	NA	B	H	NA	NA	NA	B	B	NA	NA	H	H	H	NA	NA	B	NA	NA	NA	H
UNC20600326	NA	H	NA	NA	NA	NA	NA	NA	NA	NA	NA	NA	NA	NA	B	B	NA	A	H	NA	NA	H	NA	NA	NA	A	A	A	NA	NA	A	H	NA	NA	NA	A	A	NA	NA	H	H	H	NA	NA	A	NA	NA	NA	H
UNC20601450	NA	H	NA	NA	NA	NA	NA	NA	NA	NA	NA	NA	NA	NA	B	B	NA	A	H	NA	NA	H	NA	NA	NA	A	A	A	NA	NA	A	H	NA	NA	NA	A	A	NA	NA	H	H	H	NA	NA	A	NA	NA	NA	H
UNC20601730	NA	H	NA	NA	NA	NA	NA	NA	NA	NA	NA	NA	NA	NA	B	B	NA	A	H	NA	NA	H	NA	NA	NA	A	A	A	NA	NA	A	H	NA	NA	NA	A	A	NA	NA	H	H	H	NA	NA	A	NA	NA	NA	H
UNC20604636	NA	H	NA	NA	NA	NA	NA	NA	NA	NA	NA	NA	NA	NA	B	B	NA	A	H	NA	NA	H	NA	NA	NA	A	A	A	NA	NA	A	H	NA	NA	NA	A	A	NA	NA	H	H	H	NA	NA	A	NA	NA	NA	H
UNC20605515	NA	H	NA	NA	NA	NA	NA	NA	NA	NA	NA	NA	NA	NA	B	B	NA	H	B	NA	NA	A	NA	NA	NA	A	A	A	NA	NA	A	H	NA	NA	NA	A	A	NA	NA	H	H	H	NA	NA	A	NA	NA	NA	H
UNC20606303	NA	H	NA	NA	NA	NA	NA	NA	NA	NA	NA	NA	NA	NA	B	B	NA	H	B	NA	NA	A	NA	NA	NA	A	A	A	NA	NA	A	H	NA	NA	NA	A	A	NA	NA	H	H	H	NA	NA	A	NA	NA	NA	H
UNC20608503	NA	H	NA	NA	NA	NA	NA	NA	NA	NA	NA	NA	NA	NA	B	B	NA	H	B	NA	NA	A	NA	NA	NA	A	A	A	NA	NA	A	H	NA	NA	NA	A	A	NA	NA	H	H	H	NA	NA	A	NA	NA	NA	H
UNC20661057	NA	H	NA	NA	NA	NA	NA	NA	NA	NA	NA	NA	NA	NA	B	B	NA	B	B	NA	NA	A	NA	NA	NA	H	H	H	NA	NA	A	H	NA	NA	NA	H	H	NA	NA	H	H	H	NA	NA	A	NA	NA	NA	H
UNC20662364	NA	H	NA	NA	NA	NA	NA	NA	NA	NA	NA	NA	NA	NA	A	A	NA	A	A	NA	NA	B	NA	NA	NA	H	H	H	NA	NA	B	H	NA	NA	NA	H	H	NA	NA	H	H	H	NA	NA	B	NA	NA	NA	H
UNC20668348	NA	H	NA	NA	NA	NA	NA	NA	NA	NA	NA	NA	NA	NA	A	A	NA	A	A	NA	NA	B	NA	NA	NA	H	H	H	NA	NA	B	H	NA	NA	NA	H	H	NA	NA	H	H	H	NA	NA	B	NA	NA	NA	H
UNC20669236	NA	H	NA	NA	NA	NA	NA	NA	NA	NA	NA	NA	NA	NA	A	A	NA	A	A	NA	NA	B	NA	NA	NA	H	H	H	NA	NA	B	H	NA	NA	NA	H	H	NA	NA	H	H	H	NA	NA	B	NA	NA	NA	H
UNC20673136	NA	H	NA	NA	NA	NA	NA	NA	NA	NA	NA	NA	NA	NA	B	B	NA	B	B	NA	NA	A	NA	NA	NA	H	H	H	NA	NA	A	H	NA	NA	NA	H	H	NA	NA	H	H	H	NA	NA	A	NA	NA	NA	H
UNC20674287	NA	H	NA	NA	NA	NA	NA	NA	NA	NA	NA	NA	NA	NA	A	A	NA	A	A	NA	NA	B	NA	NA	NA	H	H	H	NA	NA	B	H	NA	NA	NA	H	H	NA	NA	H	H	H	NA	NA	B	NA	NA	NA	H
UNC20677779	NA	H	NA	NA	NA	NA	NA	NA	NA	NA	NA	NA	NA	NA	B	B	NA	B	B	NA	NA	A	NA	NA	NA	H	H	H	NA	NA	A	H	NA	NA	NA	H	H	NA	NA	H	H	H	NA	NA	A	NA	NA	NA	H
UNC20678783	NA	H	NA	NA	NA	NA	NA	NA	NA	NA	NA	NA	NA	NA	A	A	NA	A	A	NA	NA	B	NA	NA	NA	H	H	H	NA	NA	B	H	NA	NA	NA	H	H	NA	NA	H	H	H	NA	NA	B	NA	NA	NA	H
UNC20686995	NA	H	NA	NA	NA	NA	NA	NA	NA	NA	NA	NA	NA	NA	A	A	NA	A	A	NA	NA	B	NA	NA	NA	H	H	H	NA	NA	B	H	NA	NA	NA	H	H	NA	NA	H	H	H	NA	NA	B	NA	NA	NA	H
UNC20688046	NA	H	NA	NA	NA	NA	NA	NA	NA	NA	NA	NA	NA	NA	A	A	NA	A	A	NA	NA	B	NA	NA	NA	H	H	H	NA	NA	B	H	NA	NA	NA	H	H	NA	NA	H	H	H	NA	NA	B	NA	NA	NA	H
UNC20834544	NA	B	NA	NA	NA	NA	NA	NA	NA	NA	NA	NA	NA	NA	B	B	NA	B	B	NA	NA	A	NA	NA	NA	H	H	H	NA	NA	A	H	NA	NA	NA	B	H	NA	NA	B	A	H	NA	NA	H	NA	NA	NA	B
UNC20836314	NA	B	NA	NA	NA	NA	NA	NA	NA	NA	NA	NA	NA	NA	B	B	NA	B	B	NA	NA	A	NA	NA	NA	H	H	H	NA	NA	A	H	NA	NA	NA	B	H	NA	NA	B	A	H	NA	NA	H	NA	NA	NA	B
UNC20836691	NA	A	NA	NA	NA	NA	NA	NA	NA	NA	NA	NA	NA	NA	A	A	NA	A	A	NA	NA	B	NA	NA	NA	H	H	H	NA	NA	B	H	NA	NA	NA	A	H	NA	NA	A	B	H	NA	NA	H	NA	NA	NA	A
UNC20837825	NA	A	NA	NA	NA	NA	NA	NA	NA	NA	NA	NA	NA	NA	A	A	NA	A	A	NA	NA	B	NA	NA	NA	H	H	H	NA	NA	B	H	NA	NA	NA	A	H	NA	NA	A	B	H	NA	NA	H	NA	NA	NA	A
UNC20839029	NA	A	NA	NA	NA	NA	NA	NA	NA	NA	NA	NA	NA	NA	A	A	NA	A	A	NA	NA	B	NA	NA	NA	H	H	H	NA	NA	B	H	NA	NA	NA	A	H	NA	NA	A	B	H	NA	NA	A	NA	NA	NA	A
UNC20839412	NA	B	NA	NA	NA	NA	NA	NA	NA	NA	NA	NA	NA	NA	B	B	NA	B	B	NA	NA	A	NA	NA	NA	H	H	H	NA	NA	A	H	NA	NA	NA	B	H	NA	NA	B	A	H	NA	NA	B	NA	NA	NA	B
UNC20840265	NA	B	NA	NA	NA	NA	NA	NA	NA	NA	NA	NA	NA	NA	B	B	NA	B	B	NA	NA	A	NA	NA	NA	H	H	H	NA	NA	A	H	NA	NA	NA	B	H	NA	NA	B	A	H	NA	NA	B	NA	NA	NA	B
UNC20841579	NA	A	NA	NA	NA	NA	NA	NA	NA	NA	NA	NA	NA	NA	A	A	NA	A	A	NA	NA	B	NA	NA	NA	H	H	H	NA	NA	B	H	NA	NA	NA	A	H	NA	NA	A	B	H	NA	NA	A	NA	NA	NA	A
UNC20842226	NA	B	NA	NA	NA	NA	NA	NA	NA	NA	NA	NA	NA	NA	B	B	NA	B	B	NA	NA	A	NA	NA	NA	H	H	H	NA	NA	A	H	NA	NA	NA	B	H	NA	NA	B	A	H	NA	NA	B	NA	NA	NA	B
UNC20843407	NA	B	NA	NA	NA	NA	NA	NA	NA	NA	NA	NA	NA	NA	B	B	NA	B	B	NA	NA	A	NA	NA	NA	H	H	H	NA	NA	A	H	NA	NA	NA	B	H	NA	NA	B	A	H	NA	NA	B	NA	NA	NA	B
UNC20843887	NA	A	NA	NA	NA	NA	NA	NA	NA	NA	NA	NA	NA	NA	A	A	NA	A	A	NA	NA	B	NA	NA	NA	H	H	H	NA	NA	B	H	NA	NA	NA	A	H	NA	NA	A	B	H	NA	NA	A	NA	NA	NA	A
UNC20846218	NA	B	NA	NA	NA	NA	NA	NA	NA	NA	NA	NA	NA	NA	B	B	NA	B	B	NA	NA	A	NA	NA	NA	H	H	H	NA	NA	A	H	NA	NA	NA	B	H	NA	NA	B	A	H	NA	NA	B	NA	NA	NA	B
UNC20848380	NA	B	NA	NA	NA	NA	NA	NA	NA	NA	NA	NA	NA	NA	B	B	NA	B	B	NA	NA	A	NA	NA	NA	H	H	H	NA	NA	A	H	NA	NA	NA	B	H	NA	NA	B	A	H	NA	NA	B	NA	NA	NA	B
UNC20853402	NA	A	NA	NA	NA	NA	NA	NA	NA	NA	NA	NA	NA	NA	A	A	NA	A	A	NA	NA	B	NA	NA	NA	H	H	H	NA	NA	B	H	NA	NA	NA	A	H	NA	NA	A	B	H	NA	NA	A	NA	NA	NA	A
UNC20853669	NA	A	NA	NA	NA	NA	NA	NA	NA	NA	NA	NA	NA	NA	A	A	NA	A	A	NA	NA	B	NA	NA	NA	H	H	H	NA	NA	B	H	NA	NA	NA	A	H	NA	NA	A	B	H	NA	NA	A	NA	NA	NA	A
UNC20855146	NA	B	NA	NA	NA	NA	NA	NA	NA	NA	NA	NA	NA	NA	B	B	NA	B	B	NA	NA	A	NA	NA	NA	H	H	H	NA	NA	A	H	NA	NA	NA	B	H	NA	NA	B	A	H	NA	NA	B	NA	NA	NA	B
UNC20855726	NA	A	NA	NA	NA	NA	NA	NA	NA	NA	NA	NA	NA	NA	A	A	NA	A	A	NA	NA	B	NA	NA	NA	H	H	H	NA	NA	B	H	NA	NA	NA	A	H	NA	NA	A	B	H	NA	NA	A	NA	NA	NA	A
UNC20856532	NA	A	NA	NA	NA	NA	NA	NA	NA	NA	NA	NA	NA	NA	A	A	NA	A	A	NA	NA	B	NA	NA	NA	H	H	H	NA	NA	B	H	NA	NA	NA	A	H	NA	NA	A	B	H	NA	NA	A	NA	NA	NA	A
UNC20858772	NA	B	NA	NA	NA	NA	NA	NA	NA	NA	NA	NA	NA	NA	B	B	NA	B	B	NA	NA	A	NA	NA	NA	NA	H	H	NA	NA	A	H	NA	NA	NA	B	H	NA	NA	B	A	H	NA	NA	B	NA	NA	NA	B
UNC20859495	NA	B	NA	NA	NA	NA	NA	NA	NA	NA	NA	NA	NA	NA	B	B	NA	B	B	NA	NA	A	NA	NA	NA	H	H	H	NA	NA	A	H	NA	NA	NA	B	H	NA	NA	B	A	H	NA	NA	B	NA	NA	NA	B
UNC20860471	NA	B	NA	NA	NA	NA	NA	NA	NA	NA	NA	NA	NA	NA	B	B	NA	B	B	NA	NA	A	NA	NA	NA	H	H	H	NA	NA	A	H	NA	NA	NA	B	H	NA	NA	B	A	H	NA	NA	B	NA	NA	NA	B
UNC20861803	NA	B	NA	NA	NA	NA	NA	NA	NA	NA	NA	NA	NA	NA	B	B	NA	B	B	NA	NA	A	NA	NA	NA	H	H	H	NA	NA	A	H	NA	NA	NA	B	H	NA	NA	H	A	H	NA	NA	B	NA	NA	NA	B
UNC20861929	NA	B	NA	NA	NA	NA	NA	NA	NA	NA	NA	NA	NA	NA	B	B	NA	B	B	NA	NA	A	NA	NA	NA	H	H	H	NA	NA	A	H	NA	NA	NA	B	H	NA	NA	H	A	NA	NA	NA	B	NA	NA	NA	B
UNC20861937	NA	B	NA	NA	NA	NA	NA	NA	NA	NA	NA	NA	NA	NA	B	B	NA	B	B	NA	NA	A	NA	NA	NA	H	H	H	NA	NA	A	H	NA	NA	NA	B	H	NA	NA	H	A	H	NA	NA	B	NA	NA	NA	B
UNC20862012	NA	B	NA	NA	NA	NA	NA	NA	NA	NA	NA	NA	NA	NA	B	B	NA	B	B	NA	NA	A	NA	NA	NA	H	H	H	NA	NA	A	H	NA	NA	NA	B	H	NA	NA	H	A	H	NA	NA	B	NA	NA	NA	B
UNC20862086	NA	B	NA	NA	NA	NA	NA	NA	NA	NA	NA	NA	NA	NA	B	B	NA	B	B	NA	NA	A	NA	NA	NA	H	H	H	NA	NA	A	H	NA	NA	NA	B	H	NA	NA	H	A	H	NA	NA	B	NA	NA	NA	B
UNC20862094	NA	A	NA	NA	NA	NA	NA	NA	NA	NA	NA	NA	NA	NA	A	A	NA	A	A	NA	NA	B	NA	NA	NA	H	H	H	NA	NA	B	H	NA	NA	NA	A	H	NA	NA	H	B	H	NA	NA	A	NA	NA	NA	A
UNC20862171	NA	A	NA	NA	NA	NA	NA	NA	NA	NA	NA	NA	NA	NA	A	A	NA	A	A	NA	NA	B	NA	NA	NA	H	H	H	NA	NA	B	H	NA	NA	NA	A	H	NA	NA	H	B	H	NA	NA	A	NA	NA	NA	A
UNC20862443	NA	A	NA	NA	NA	NA	NA	NA	NA	NA	NA	NA	NA	NA	A	A	NA	A	A	NA	NA	B	NA	NA	NA	H	H	H	NA	NA	B	H	NA	NA	NA	A	H	NA	NA	H	B	H	NA	NA	A	NA	NA	NA	A
UNC20865705	NA	A	NA	NA	NA	NA	NA	NA	NA	NA	NA	NA	NA	NA	A	A	NA	A	A	NA	NA	B	NA	NA	NA	H	H	H	NA	NA	B	H	NA	NA	NA	A	H	NA	NA	H	B	H	NA	NA	A	NA	NA	NA	A
UNC20865798	NA	A	NA	NA	NA	NA	NA	NA	NA	NA	NA	NA	NA	NA	A	A	NA	A	A	NA	NA	B	NA	NA	NA	H	H	H	NA	NA	B	H	NA	NA	NA	A	H	NA	NA	H	B	H	NA	NA	A	NA	NA	NA	A
UNC20866734	NA	B	NA	NA	NA	NA	NA	NA	NA	NA	NA	NA	NA	NA	B	B	NA	B	B	NA	NA	A	NA	NA	NA	H	H	H	NA	NA	A	H	NA	NA	NA	B	H	NA	NA	H	A	H	NA	NA	B	NA	NA	NA	B
UNC20889166	NA	A	NA	NA	NA	NA	NA	NA	NA	NA	NA	NA	NA	NA	A	A	NA	A	H	NA	NA	H	NA	NA	NA	B	H	B	NA	NA	B	H	NA	NA	NA	A	H	NA	NA	H	B	H	NA	NA	A	NA	NA	NA	A
UNC20890054	NA	B	NA	NA	NA	NA	NA	NA	NA	NA	NA	NA	NA	NA	B	B	NA	B	H	NA	NA	H	NA	NA	NA	A	H	A	NA	NA	A	H	NA	NA	NA	B	H	NA	NA	H	A	H	NA	NA	B	NA	NA	NA	B
UNC20890693	NA	A	NA	NA	NA	NA	NA	NA	NA	NA	NA	NA	NA	NA	A	A	NA	A	H	NA	NA	H	NA	NA	NA	B	H	B	NA	NA	B	H	NA	NA	NA	A	H	NA	NA	H	B	H	NA	NA	A	NA	NA	NA	A
UNC20891582	NA	A	NA	NA	NA	NA	NA	NA	NA	NA	NA	NA	NA	NA	A	A	NA	A	H	NA	NA	H	NA	NA	NA	B	H	B	NA	NA	B	H	NA	NA	NA	A	H	NA	NA	H	B	H	NA	NA	A	NA	NA	NA	A
UNC20891977	NA	B	NA	NA	NA	NA	NA	NA	NA	NA	NA	NA	NA	NA	B	B	NA	B	H	NA	NA	H	NA	NA	NA	A	H	A	NA	NA	A	H	NA	NA	NA	B	H	NA	NA	H	A	H	NA	NA	B	NA	NA	NA	B
UNC20892928	NA	A	NA	NA	NA	NA	NA	NA	NA	NA	NA	NA	NA	NA	A	A	NA	A	H	NA	NA	H	NA	NA	NA	B	H	B	NA	NA	B	H	NA	NA	NA	A	H	NA	NA	H	B	H	NA	NA	A	NA	NA	NA	A
UNC20895730	NA	B	NA	NA	NA	NA	NA	NA	NA	NA	NA	NA	NA	NA	B	B	NA	B	H	NA	NA	H	NA	NA	NA	A	H	A	NA	NA	A	H	NA	NA	NA	B	H	NA	NA	H	A	H	NA	NA	B	NA	NA	NA	B
UNC20896681	NA	B	NA	NA	NA	NA	NA	NA	NA	NA	NA	NA	NA	NA	B	B	NA	B	H	NA	NA	H	NA	NA	NA	A	H	A	NA	NA	A	H	NA	NA	NA	B	H	NA	NA	H	A	H	NA	NA	B	NA	NA	NA	B
UNC20897119	NA	B	NA	NA	NA	NA	NA	NA	NA	NA	NA	NA	NA	NA	B	B	NA	B	H	NA	NA	H	NA	NA	NA	A	H	A	NA	NA	A	H	NA	NA	NA	B	H	NA	NA	H	A	H	NA	NA	B	NA	NA	NA	B
UNC20898693	NA	B	NA	NA	NA	NA	NA	NA	NA	NA	NA	NA	NA	NA	B	B	NA	B	H	NA	NA	H	NA	NA	NA	A	H	A	NA	NA	A	H	NA	NA	NA	B	H	NA	NA	H	A	H	NA	NA	B	NA	NA	NA	B
UNC2142797	NA	H	NA	NA	NA	NA	NA	NA	NA	NA	NA	NA	NA	NA	H	H	NA	A	A	NA	NA	H	NA	NA	NA	A	H	A	NA	NA	H	H	NA	NA	NA	H	H	NA	NA	H	H	H	NA	NA	A	NA	NA	NA	H
UNC2142968	NA	H	NA	NA	NA	NA	NA	NA	NA	NA	NA	NA	NA	NA	H	H	NA	A	A	NA	NA	H	NA	NA	NA	A	H	A	NA	NA	H	H	NA	NA	NA	H	H	NA	NA	H	H	H	NA	NA	A	NA	NA	NA	H
UNC2145062	NA	H	NA	NA	NA	NA	NA	NA	NA	NA	NA	NA	NA	NA	H	H	NA	B	B	NA	NA	H	NA	NA	NA	B	H	B	NA	NA	H	H	NA	NA	NA	H	H	NA	NA	B	B	B	NA	NA	B	NA	NA	NA	H
UNC2146263	NA	H	NA	NA	NA	NA	NA	NA	NA	NA	NA	NA	NA	NA	H	H	NA	B	B	NA	NA	H	NA	NA	NA	B	H	B	NA	NA	H	H	NA	NA	NA	H	H	NA	NA	B	B	B	NA	NA	B	NA	NA	NA	H
UNC21778099	NA	B	NA	NA	NA	NA	NA	NA	NA	NA	NA	NA	NA	NA	H	A	NA	B	B	NA	NA	B	NA	NA	NA	A	H	A	NA	NA	H	A	NA	NA	NA	A	H	NA	NA	A	H	A	NA	NA	A	NA	NA	NA	A
UNC21779079	NA	A	NA	NA	NA	NA	NA	NA	NA	NA	NA	NA	NA	NA	H	B	NA	A	A	NA	NA	A	NA	NA	NA	B	H	B	NA	NA	H	B	NA	NA	NA	B	H	NA	NA	B	H	B	NA	NA	B	NA	NA	NA	B
UNC21779963	NA	A	NA	NA	NA	NA	NA	NA	NA	NA	NA	NA	NA	NA	H	B	NA	A	A	NA	NA	A	NA	NA	NA	B	H	B	NA	NA	H	B	NA	NA	NA	B	H	NA	NA	B	H	B	NA	NA	B	NA	NA	NA	B
UNC21780871	NA	B	NA	NA	NA	NA	NA	NA	NA	NA	NA	NA	NA	NA	H	A	NA	B	B	NA	NA	B	NA	NA	NA	A	H	A	NA	NA	H	A	NA	NA	NA	A	H	NA	NA	A	H	A	NA	NA	A	NA	NA	NA	A
UNC21782208	NA	B	NA	NA	NA	NA	NA	NA	NA	NA	NA	NA	NA	NA	H	A	NA	B	B	NA	NA	B	NA	NA	NA	A	H	A	NA	NA	H	A	NA	NA	NA	A	H	NA	NA	A	H	A	NA	NA	A	NA	NA	NA	A
UNC2179885	NA	H	NA	NA	NA	NA	NA	NA	NA	NA	NA	NA	NA	NA	H	H	NA	A	A	NA	NA	H	NA	NA	NA	A	H	A	NA	NA	H	H	NA	NA	NA	H	H	NA	NA	A	A	A	NA	NA	A	NA	NA	NA	B
UNC2184852	NA	A	NA	NA	NA	NA	NA	NA	NA	NA	NA	NA	NA	NA	H	H	NA	B	B	NA	NA	H	NA	NA	NA	B	H	B	NA	NA	H	H	NA	NA	NA	H	H	NA	NA	B	B	B	NA	NA	B	NA	NA	NA	A
UNC2185611	NA	A	NA	NA	NA	NA	NA	NA	NA	NA	NA	NA	NA	NA	H	H	NA	B	B	NA	NA	H	NA	NA	NA	B	H	B	NA	NA	H	H	NA	NA	NA	H	H	NA	NA	B	B	B	NA	NA	B	NA	NA	NA	A
UNC2186279	NA	B	NA	NA	NA	NA	NA	NA	NA	NA	NA	NA	NA	NA	H	H	NA	A	A	NA	NA	H	NA	NA	NA	A	H	A	NA	NA	H	H	NA	NA	NA	H	H	NA	NA	A	A	A	NA	NA	A	NA	NA	NA	B
UNC21874638	NA	H	NA	NA	NA	NA	NA	NA	NA	NA	NA	NA	NA	NA	H	A	NA	H	H	NA	NA	B	NA	NA	NA	A	H	A	NA	NA	H	A	NA	NA	NA	A	H	NA	NA	A	H	A	NA	NA	A	NA	NA	NA	A
UNC21876034	NA	H	NA	NA	NA	NA	NA	NA	NA	NA	NA	NA	NA	NA	H	A	NA	H	H	NA	NA	B	NA	NA	NA	A	H	A	NA	NA	H	A	NA	NA	NA	A	H	NA	NA	A	H	A	NA	NA	A	NA	NA	NA	A
UNC21877194	NA	H	NA	NA	NA	NA	NA	NA	NA	NA	NA	NA	NA	NA	H	B	NA	H	H	NA	NA	A	NA	NA	NA	B	H	B	NA	NA	H	B	NA	NA	NA	B	H	NA	NA	B	H	B	NA	NA	B	NA	NA	NA	B
UNC21878654	NA	H	NA	NA	NA	NA	NA	NA	NA	NA	NA	NA	NA	NA	H	A	NA	H	H	NA	NA	B	NA	NA	NA	A	H	A	NA	NA	H	A	NA	NA	NA	A	H	NA	NA	A	H	A	NA	NA	A	NA	NA	NA	A
UNC21878986	NA	H	NA	NA	NA	NA	NA	NA	NA	NA	NA	NA	NA	NA	H	B	NA	H	H	NA	NA	A	NA	NA	NA	B	H	B	NA	NA	H	B	NA	NA	NA	B	H	NA	NA	B	H	B	NA	NA	B	NA	NA	NA	B
UNC21880619	NA	H	NA	NA	NA	NA	NA	NA	NA	NA	NA	NA	NA	NA	H	A	NA	H	H	NA	NA	B	NA	NA	NA	A	H	A	NA	NA	H	A	NA	NA	NA	A	H	NA	NA	A	H	A	NA	NA	A	NA	NA	NA	A
UNC21881822	NA	H	NA	NA	NA	NA	NA	NA	NA	NA	NA	NA	NA	NA	H	B	NA	H	H	NA	NA	A	NA	NA	NA	B	H	B	NA	NA	H	B	NA	NA	NA	B	H	NA	NA	B	H	B	NA	NA	B	NA	NA	NA	B
UNC21884477	NA	H	NA	NA	NA	NA	NA	NA	NA	NA	NA	NA	NA	NA	H	A	NA	H	H	NA	NA	B	NA	NA	NA	A	H	A	NA	NA	H	A	NA	NA	NA	A	H	NA	NA	A	H	A	NA	NA	A	NA	NA	NA	A
UNC21886127	NA	H	NA	NA	NA	NA	NA	NA	NA	NA	NA	NA	NA	NA	H	B	NA	H	H	NA	NA	A	NA	NA	NA	B	H	B	NA	NA	H	B	NA	NA	NA	B	H	NA	NA	B	H	B	NA	NA	B	NA	NA	NA	B
UNC21886208	NA	H	NA	NA	NA	NA	NA	NA	NA	NA	NA	NA	NA	NA	H	B	NA	H	H	NA	NA	A	NA	NA	NA	B	H	B	NA	NA	H	B	NA	NA	NA	B	H	NA	NA	B	H	B	NA	NA	B	NA	NA	NA	B
UNC21887106	NA	H	NA	NA	NA	NA	NA	NA	NA	NA	NA	NA	NA	NA	H	A	NA	H	H	NA	NA	B	NA	NA	NA	A	H	A	NA	NA	H	A	NA	NA	NA	A	H	NA	NA	A	H	A	NA	NA	A	NA	NA	NA	A
UNC21887502	NA	H	NA	NA	NA	NA	NA	NA	NA	NA	NA	NA	NA	NA	H	A	NA	H	H	NA	NA	B	NA	NA	NA	A	H	A	NA	NA	H	A	NA	NA	NA	A	H	NA	NA	A	H	A	NA	NA	A	NA	NA	NA	A
UNC21887846	NA	H	NA	NA	NA	NA	NA	NA	NA	NA	NA	NA	NA	NA	H	B	NA	H	H	NA	NA	A	NA	NA	NA	B	H	B	NA	NA	H	B	NA	NA	NA	B	H	NA	NA	B	H	B	NA	NA	B	NA	NA	NA	B
UNC21890891	NA	H	NA	NA	NA	NA	NA	NA	NA	NA	NA	NA	NA	NA	H	A	NA	H	H	NA	NA	B	NA	NA	NA	A	H	A	NA	NA	H	A	NA	NA	NA	A	H	NA	NA	A	H	A	NA	NA	A	NA	NA	NA	A
UNC21891727	NA	H	NA	NA	NA	NA	NA	NA	NA	NA	NA	NA	NA	NA	H	B	NA	H	H	NA	NA	A	NA	NA	NA	B	H	B	NA	NA	H	B	NA	NA	NA	B	H	NA	NA	B	H	B	NA	NA	B	NA	NA	NA	B
UNC21895393	NA	H	NA	NA	NA	NA	NA	NA	NA	NA	NA	NA	NA	NA	H	B	NA	H	H	NA	NA	A	NA	NA	NA	B	H	B	NA	NA	H	B	NA	NA	NA	B	H	NA	NA	B	H	B	NA	NA	B	NA	NA	NA	B
UNC21898549	NA	H	NA	NA	NA	NA	NA	NA	NA	NA	NA	NA	NA	NA	H	B	NA	H	H	NA	NA	A	NA	NA	NA	B	H	B	NA	NA	H	B	NA	NA	NA	B	H	NA	NA	B	H	B	NA	NA	B	NA	NA	NA	B
UNC21899158	NA	H	NA	NA	NA	NA	NA	NA	NA	NA	NA	NA	NA	NA	H	B	NA	H	H	NA	NA	A	NA	NA	NA	B	H	B	NA	NA	H	B	NA	NA	NA	B	H	NA	NA	B	H	B	NA	NA	B	NA	NA	NA	B
UNC21899867	NA	H	NA	NA	NA	NA	NA	NA	NA	NA	NA	NA	NA	NA	H	A	NA	H	H	NA	NA	B	NA	NA	NA	A	H	A	NA	NA	H	A	NA	NA	NA	A	H	NA	NA	A	H	A	NA	NA	A	NA	NA	NA	A
UNC21900481	NA	H	NA	NA	NA	NA	NA	NA	NA	NA	NA	NA	NA	NA	H	B	NA	H	H	NA	NA	A	NA	NA	NA	B	H	B	NA	NA	H	B	NA	NA	NA	B	H	NA	NA	B	H	B	NA	NA	B	NA	NA	NA	B
UNC21901982	NA	NA	NA	NA	NA	NA	NA	NA	NA	NA	NA	NA	NA	NA	H	A	NA	H	H	NA	NA	B	NA	NA	NA	A	H	A	NA	NA	H	A	NA	NA	NA	A	NA	NA	NA	A	H	A	NA	NA	A	NA	NA	NA	A
UNC21902359	NA	H	NA	NA	NA	NA	NA	NA	NA	NA	NA	NA	NA	NA	H	B	NA	H	H	NA	NA	A	NA	NA	NA	B	H	B	NA	NA	H	B	NA	NA	NA	B	H	NA	NA	B	H	B	NA	NA	B	NA	NA	NA	B
UNC21918889	NA	H	NA	NA	NA	NA	NA	NA	NA	NA	NA	NA	NA	NA	H	H	NA	H	H	NA	NA	A	NA	NA	NA	B	H	B	NA	NA	A	B	NA	NA	NA	B	H	NA	NA	B	H	B	NA	NA	H	NA	NA	NA	H
UNC21927955	NA	H	NA	NA	NA	NA	NA	NA	NA	NA	NA	NA	NA	NA	H	H	NA	H	H	NA	NA	B	NA	NA	NA	A	H	A	NA	NA	B	A	NA	NA	NA	A	H	NA	NA	A	H	A	NA	NA	H	NA	NA	NA	H
UNC21934231	NA	H	NA	NA	NA	NA	NA	NA	NA	NA	NA	NA	NA	NA	H	H	NA	H	H	NA	NA	B	NA	NA	NA	A	H	A	NA	NA	B	A	NA	NA	NA	A	H	NA	NA	A	H	A	NA	NA	H	NA	NA	NA	H
UNC21935271	NA	NA	NA	NA	NA	NA	NA	NA	NA	NA	NA	NA	NA	NA	H	H	NA	H	H	NA	NA	B	NA	NA	NA	A	H	A	NA	NA	B	A	NA	NA	NA	A	H	NA	NA	A	H	A	NA	NA	H	NA	NA	NA	H
UNC21938018	NA	H	NA	NA	NA	NA	NA	NA	NA	NA	NA	NA	NA	NA	H	H	NA	H	H	NA	NA	B	NA	NA	NA	A	H	A	NA	NA	B	A	NA	NA	NA	A	H	NA	NA	A	H	A	NA	NA	H	NA	NA	NA	H
UNC21941492	NA	H	NA	NA	NA	NA	NA	NA	NA	NA	NA	NA	NA	NA	H	H	NA	H	H	NA	NA	B	NA	NA	NA	A	H	A	NA	NA	B	A	NA	NA	NA	A	H	NA	NA	A	H	A	NA	NA	H	NA	NA	NA	H
UNC2194425	NA	B	NA	NA	NA	NA	NA	NA	NA	NA	NA	NA	NA	NA	H	H	NA	A	A	NA	NA	B	NA	NA	NA	A	H	A	NA	NA	B	B	NA	NA	NA	H	H	NA	NA	H	H	H	NA	NA	A	NA	NA	NA	B
UNC2195556	NA	A	NA	NA	NA	NA	NA	NA	NA	NA	NA	NA	NA	NA	H	H	NA	B	B	NA	NA	A	NA	NA	NA	B	H	B	NA	NA	A	A	NA	NA	NA	H	H	NA	NA	H	H	H	NA	NA	B	NA	NA	NA	A
UNC2195707	NA	A	NA	NA	NA	NA	NA	NA	NA	NA	NA	NA	NA	NA	H	H	NA	B	B	NA	NA	A	NA	NA	NA	B	H	B	NA	NA	A	A	NA	NA	NA	H	H	NA	NA	H	H	H	NA	NA	B	NA	NA	NA	A
UNC2196421	NA	A	NA	NA	NA	NA	NA	NA	NA	NA	NA	NA	NA	NA	H	H	NA	B	B	NA	NA	A	NA	NA	NA	B	H	B	NA	NA	A	A	NA	NA	NA	H	H	NA	NA	H	H	H	NA	NA	B	NA	NA	NA	A
UNC2196547	NA	A	NA	NA	NA	NA	NA	NA	NA	NA	NA	NA	NA	NA	H	H	NA	B	B	NA	NA	A	NA	NA	NA	B	H	B	NA	NA	A	A	NA	NA	NA	H	H	NA	NA	H	H	H	NA	NA	B	NA	NA	NA	A
UNC2197216	NA	A	NA	NA	NA	NA	NA	NA	NA	NA	NA	NA	NA	NA	H	H	NA	B	B	NA	NA	A	NA	NA	NA	B	H	B	NA	NA	A	A	NA	NA	NA	H	H	NA	NA	H	H	H	NA	NA	B	NA	NA	NA	A
UNC21976211	NA	H	NA	NA	NA	NA	NA	NA	NA	NA	NA	NA	NA	NA	H	H	NA	H	H	NA	NA	B	NA	NA	NA	A	H	A	NA	NA	B	A	NA	NA	NA	A	H	NA	NA	A	H	A	NA	NA	H	NA	NA	NA	H
UNC21978006	NA	H	NA	NA	NA	NA	NA	NA	NA	NA	NA	NA	NA	NA	H	H	NA	H	H	NA	NA	A	NA	NA	NA	B	H	B	NA	NA	A	B	NA	NA	NA	B	H	NA	NA	B	H	B	NA	NA	H	NA	NA	NA	H
UNC2197872	NA	A	NA	NA	NA	NA	NA	NA	NA	NA	NA	NA	NA	NA	H	H	NA	B	B	NA	NA	A	NA	NA	NA	B	H	B	NA	NA	A	A	NA	NA	NA	H	H	NA	NA	H	H	H	NA	NA	B	NA	NA	NA	A
UNC2198182	NA	B	NA	NA	NA	NA	NA	NA	NA	NA	NA	NA	NA	NA	H	H	NA	A	A	NA	NA	B	NA	NA	NA	A	H	A	NA	NA	B	B	NA	NA	NA	H	H	NA	NA	H	H	H	NA	NA	A	NA	NA	NA	B
UNC2198282	NA	B	NA	NA	NA	NA	NA	NA	NA	NA	NA	NA	NA	NA	H	H	NA	A	A	NA	NA	B	NA	NA	NA	A	H	A	NA	NA	B	B	NA	NA	NA	H	H	NA	NA	H	H	H	NA	NA	A	NA	NA	NA	B
UNC2198485	NA	B	NA	NA	NA	NA	NA	NA	NA	NA	NA	NA	NA	NA	H	H	NA	A	A	NA	NA	B	NA	NA	NA	A	H	A	NA	NA	B	B	NA	NA	NA	H	H	NA	NA	H	H	H	NA	NA	A	NA	NA	NA	B
UNC21986488	NA	H	NA	NA	NA	NA	NA	NA	NA	NA	NA	NA	NA	NA	H	H	NA	H	H	NA	NA	B	NA	NA	NA	A	H	A	NA	NA	B	A	NA	NA	NA	A	H	NA	NA	A	H	A	NA	NA	H	NA	NA	NA	H
UNC21986954	NA	H	NA	NA	NA	NA	NA	NA	NA	NA	NA	NA	NA	NA	H	H	NA	H	H	NA	NA	A	NA	NA	NA	B	H	B	NA	NA	A	B	NA	NA	NA	B	H	NA	NA	B	H	B	NA	NA	H	NA	NA	NA	H
UNC2198731	NA	B	NA	NA	NA	NA	NA	NA	NA	NA	NA	NA	NA	NA	H	H	NA	A	A	NA	NA	B	NA	NA	NA	A	H	A	NA	NA	B	B	NA	NA	NA	H	H	NA	NA	H	H	H	NA	NA	A	NA	NA	NA	B
UNC21989138	NA	H	NA	NA	NA	NA	NA	NA	NA	NA	NA	NA	NA	NA	H	H	NA	H	H	NA	NA	A	NA	NA	NA	B	H	B	NA	NA	A	B	NA	NA	NA	B	H	NA	NA	B	H	B	NA	NA	H	NA	NA	NA	H
UNC21994341	NA	H	NA	NA	NA	NA	NA	NA	NA	NA	NA	NA	NA	NA	H	H	NA	H	H	NA	NA	A	NA	NA	NA	B	H	B	NA	NA	A	B	NA	NA	NA	B	H	NA	NA	B	H	B	NA	NA	H	NA	NA	NA	H
UNC21996535	NA	H	NA	NA	NA	NA	NA	NA	NA	NA	NA	NA	NA	NA	H	H	NA	H	H	NA	NA	A	NA	NA	NA	B	H	B	NA	NA	A	B	NA	NA	NA	B	H	NA	NA	B	H	B	NA	NA	H	NA	NA	NA	H
UNC21996819	NA	H	NA	NA	NA	NA	NA	NA	NA	NA	NA	NA	NA	NA	H	H	NA	H	H	NA	NA	B	NA	NA	NA	A	H	A	NA	NA	B	A	NA	NA	NA	A	H	NA	NA	A	H	A	NA	NA	H	NA	NA	NA	H
UNC22014866	NA	H	NA	NA	NA	NA	NA	NA	NA	NA	NA	NA	NA	NA	H	H	NA	H	H	NA	NA	A	NA	NA	NA	B	H	B	NA	NA	A	B	NA	NA	NA	B	H	NA	NA	B	H	B	NA	NA	H	NA	NA	NA	H
UNC22015971	NA	H	NA	NA	NA	NA	NA	NA	NA	NA	NA	NA	NA	NA	H	H	NA	H	H	NA	NA	B	NA	NA	NA	A	H	A	NA	NA	B	A	NA	NA	NA	A	H	NA	NA	A	H	A	NA	NA	H	NA	NA	NA	H
UNC22016080	NA	H	NA	NA	NA	NA	NA	NA	NA	NA	NA	NA	NA	NA	H	H	NA	H	H	NA	NA	A	NA	NA	NA	B	H	B	NA	NA	A	B	NA	NA	NA	B	H	NA	NA	B	H	B	NA	NA	H	NA	NA	NA	H
UNC22019374	NA	H	NA	NA	NA	NA	NA	NA	NA	NA	NA	NA	NA	NA	H	H	NA	H	H	NA	NA	A	NA	NA	NA	B	H	B	NA	NA	A	B	NA	NA	NA	B	H	NA	NA	B	H	B	NA	NA	H	NA	NA	NA	H
UNC22020967	NA	H	NA	NA	NA	NA	NA	NA	NA	NA	NA	NA	NA	NA	H	H	NA	H	H	NA	NA	B	NA	NA	NA	A	H	A	NA	NA	B	A	NA	NA	NA	A	H	NA	NA	A	H	A	NA	NA	H	NA	NA	NA	H
UNC22022976	NA	H	NA	NA	NA	NA	NA	NA	NA	NA	NA	NA	NA	NA	H	H	NA	H	H	NA	NA	B	NA	NA	NA	A	H	A	NA	NA	B	A	NA	NA	NA	A	H	NA	NA	A	H	A	NA	NA	H	NA	NA	NA	H
UNC2202978	NA	B	NA	NA	NA	NA	NA	NA	NA	NA	NA	NA	NA	NA	H	H	NA	A	A	NA	NA	B	NA	NA	NA	A	H	A	NA	NA	B	B	NA	NA	NA	H	H	NA	NA	H	H	H	NA	NA	A	NA	NA	NA	B
UNC2203509	NA	B	NA	NA	NA	NA	NA	NA	NA	NA	NA	NA	NA	NA	H	H	NA	A	A	NA	NA	B	NA	NA	NA	A	H	A	NA	NA	B	B	NA	NA	NA	H	H	NA	NA	H	H	H	NA	NA	A	NA	NA	NA	B
UNC2203950	NA	B	NA	NA	NA	NA	NA	NA	NA	NA	NA	NA	NA	NA	H	H	NA	A	A	NA	NA	B	NA	NA	NA	A	H	A	NA	NA	B	B	NA	NA	NA	H	H	NA	NA	H	H	H	NA	NA	A	NA	NA	NA	B
UNC2205541	NA	A	NA	NA	NA	NA	NA	NA	NA	NA	NA	NA	NA	NA	H	H	NA	B	B	NA	NA	A	NA	NA	NA	B	H	B	NA	NA	A	A	NA	NA	NA	H	H	NA	NA	H	H	H	NA	NA	B	NA	NA	NA	A
UNC2205787	NA	A	NA	NA	NA	NA	NA	NA	NA	NA	NA	NA	NA	NA	H	H	NA	B	B	NA	NA	A	NA	NA	NA	B	H	B	NA	NA	A	A	NA	NA	NA	H	H	NA	NA	H	H	H	NA	NA	B	NA	NA	NA	A
UNC2206079	NA	B	NA	NA	NA	NA	NA	NA	NA	NA	NA	NA	NA	NA	H	H	NA	A	A	NA	NA	B	NA	NA	NA	A	H	A	NA	NA	B	B	NA	NA	NA	H	H	NA	NA	H	H	H	NA	NA	A	NA	NA	NA	B
UNC2206502	NA	A	NA	NA	NA	NA	NA	NA	NA	NA	NA	NA	NA	NA	H	H	NA	B	B	NA	NA	A	NA	NA	NA	B	H	B	NA	NA	A	A	NA	NA	NA	H	H	NA	NA	H	H	H	NA	NA	B	NA	NA	NA	A
UNC2206871	NA	A	NA	NA	NA	NA	NA	NA	NA	NA	NA	NA	NA	NA	H	H	NA	B	B	NA	NA	A	NA	NA	NA	B	H	B	NA	NA	A	A	NA	NA	NA	H	H	NA	NA	H	H	H	NA	NA	B	NA	NA	NA	A
UNC2207116	NA	A	NA	NA	NA	NA	NA	NA	NA	NA	NA	NA	NA	NA	H	H	NA	B	B	NA	NA	A	NA	NA	NA	B	H	B	NA	NA	A	A	NA	NA	NA	H	H	NA	NA	H	H	H	NA	NA	B	NA	NA	NA	A
UNC2207536	NA	B	NA	NA	NA	NA	NA	NA	NA	NA	NA	NA	NA	NA	H	H	NA	A	A	NA	NA	B	NA	NA	NA	A	H	A	NA	NA	B	B	NA	NA	NA	H	H	NA	NA	H	H	H	NA	NA	NA	NA	NA	NA	B
UNC2207925	NA	B	NA	NA	NA	NA	NA	NA	NA	NA	NA	NA	NA	NA	H	H	NA	A	A	NA	NA	B	NA	NA	NA	A	H	A	NA	NA	B	B	NA	NA	NA	H	H	NA	NA	H	H	H	NA	NA	A	NA	NA	NA	B
UNC2208169	NA	B	NA	NA	NA	NA	NA	NA	NA	NA	NA	NA	NA	NA	H	H	NA	A	A	NA	NA	B	NA	NA	NA	A	H	A	NA	NA	B	B	NA	NA	NA	H	H	NA	NA	H	H	H	NA	NA	A	NA	NA	NA	B
UNC2208362	NA	A	NA	NA	NA	NA	NA	NA	NA	NA	NA	NA	NA	NA	H	H	NA	B	B	NA	NA	A	NA	NA	NA	B	H	B	NA	NA	A	A	NA	NA	NA	H	H	NA	NA	H	H	H	NA	NA	B	NA	NA	NA	A
UNC2208564	NA	B	NA	NA	NA	NA	NA	NA	NA	NA	NA	NA	NA	NA	H	H	NA	A	A	NA	NA	B	NA	NA	NA	A	H	A	NA	NA	B	B	NA	NA	NA	H	H	NA	NA	H	H	H	NA	NA	A	NA	NA	NA	B
UNC2216194	NA	A	NA	NA	NA	NA	NA	NA	NA	NA	NA	NA	NA	NA	H	H	NA	B	B	NA	NA	A	NA	NA	NA	B	H	B	NA	NA	A	A	NA	NA	NA	H	H	NA	NA	H	H	H	NA	NA	B	NA	NA	NA	A
UNC2217887	NA	B	NA	NA	NA	NA	NA	NA	NA	NA	NA	NA	NA	NA	H	H	NA	A	A	NA	NA	B	NA	NA	NA	A	H	A	NA	NA	B	B	NA	NA	NA	H	H	NA	NA	H	H	H	NA	NA	A	NA	NA	NA	B
UNC2219145	NA	A	NA	NA	NA	NA	NA	NA	NA	NA	NA	NA	NA	NA	H	H	NA	B	B	NA	NA	A	NA	NA	NA	B	H	B	NA	NA	A	A	NA	NA	NA	H	H	NA	NA	H	H	H	NA	NA	B	NA	NA	NA	A
UNC2233773	NA	B	NA	NA	NA	NA	NA	NA	NA	NA	NA	NA	NA	NA	H	H	NA	H	H	NA	NA	B	NA	NA	NA	H	H	H	NA	NA	B	B	NA	NA	NA	H	H	NA	NA	H	H	H	NA	NA	A	NA	NA	NA	B
UNC2237199	NA	B	NA	NA	NA	NA	NA	NA	NA	NA	NA	NA	NA	NA	H	H	NA	H	H	NA	NA	B	NA	NA	NA	H	H	H	NA	NA	B	B	NA	NA	NA	H	H	NA	NA	H	H	H	NA	NA	A	NA	NA	NA	B
UNC2240061	NA	B	NA	NA	NA	NA	NA	NA	NA	NA	NA	NA	NA	NA	H	H	NA	H	H	NA	NA	B	NA	NA	NA	H	H	H	NA	NA	B	B	NA	NA	NA	H	H	NA	NA	H	H	H	NA	NA	A	NA	NA	NA	B
UNC2241411	NA	B	NA	NA	NA	NA	NA	NA	NA	NA	NA	NA	NA	NA	H	H	NA	H	H	NA	NA	B	NA	NA	NA	H	H	H	NA	NA	B	B	NA	NA	NA	H	H	NA	NA	H	H	H	NA	NA	A	NA	NA	NA	B
UNC2242836	NA	B	NA	NA	NA	NA	NA	NA	NA	NA	NA	NA	NA	NA	H	H	NA	H	H	NA	NA	B	NA	NA	NA	H	H	H	NA	NA	B	B	NA	NA	NA	H	H	NA	NA	H	H	H	NA	NA	A	NA	NA	NA	B
UNC2254287	NA	B	NA	NA	NA	NA	NA	NA	NA	NA	NA	NA	NA	NA	H	H	NA	H	H	NA	NA	B	NA	NA	NA	H	H	H	NA	NA	B	B	NA	NA	NA	H	H	NA	NA	H	H	H	NA	NA	A	NA	NA	NA	B
UNC2254395	NA	A	NA	NA	NA	NA	NA	NA	NA	NA	NA	NA	NA	NA	H	H	NA	H	H	NA	NA	A	NA	NA	NA	H	H	H	NA	NA	A	A	NA	NA	NA	H	H	NA	NA	H	H	H	NA	NA	B	NA	NA	NA	A
UNC2255724	NA	B	NA	NA	NA	NA	NA	NA	NA	NA	NA	NA	NA	NA	H	H	NA	H	H	NA	NA	B	NA	NA	NA	H	H	H	NA	NA	B	B	NA	NA	NA	H	H	NA	NA	H	H	H	NA	NA	A	NA	NA	NA	B
UNC2256103	NA	B	NA	NA	NA	NA	NA	NA	NA	NA	NA	NA	NA	NA	H	H	NA	H	H	NA	NA	B	NA	NA	NA	H	H	H	NA	NA	B	B	NA	NA	NA	H	H	NA	NA	H	H	H	NA	NA	A	NA	NA	NA	B
UNC2258733	NA	B	NA	NA	NA	NA	NA	NA	NA	NA	NA	NA	NA	NA	H	H	NA	H	H	NA	NA	B	NA	NA	NA	H	H	H	NA	NA	B	B	NA	NA	NA	H	H	NA	NA	H	H	H	NA	NA	A	NA	NA	NA	B
UNC2258834	NA	A	NA	NA	NA	NA	NA	NA	NA	NA	NA	NA	NA	NA	H	H	NA	H	H	NA	NA	A	NA	NA	NA	H	H	H	NA	NA	A	A	NA	NA	NA	H	H	NA	NA	H	H	H	NA	NA	B	NA	NA	NA	A
UNC2259961	NA	B	NA	NA	NA	NA	NA	NA	NA	NA	NA	NA	NA	NA	H	H	NA	H	H	NA	NA	B	NA	NA	NA	H	H	H	NA	NA	B	B	NA	NA	NA	H	H	NA	NA	H	H	H	NA	NA	A	NA	NA	NA	B
UNC2262204	NA	A	NA	NA	NA	NA	NA	NA	NA	NA	NA	NA	NA	NA	H	H	NA	H	H	NA	NA	A	NA	NA	NA	H	H	H	NA	NA	A	A	NA	NA	NA	H	H	NA	NA	H	H	H	NA	NA	B	NA	NA	NA	A
UNC2262327	NA	B	NA	NA	NA	NA	NA	NA	NA	NA	NA	NA	NA	NA	H	H	NA	H	H	NA	NA	B	NA	NA	NA	H	H	H	NA	NA	B	B	NA	NA	NA	H	H	NA	NA	H	H	H	NA	NA	A	NA	NA	NA	B
UNC2263707	NA	B	NA	NA	NA	NA	NA	NA	NA	NA	NA	NA	NA	NA	H	H	NA	H	H	NA	NA	B	NA	NA	NA	H	H	H	NA	NA	B	B	NA	NA	NA	H	H	NA	NA	H	H	H	NA	NA	A	NA	NA	NA	B
UNC23139274	NA	A	NA	NA	NA	NA	NA	NA	NA	NA	NA	NA	NA	NA	H	A	NA	H	H	NA	NA	A	NA	NA	NA	H	H	H	NA	NA	H	A	NA	NA	NA	A	A	NA	NA	A	A	A	NA	NA	A	NA	NA	NA	A
UNC23139998	NA	A	NA	NA	NA	NA	NA	NA	NA	NA	NA	NA	NA	NA	H	A	NA	H	H	NA	NA	A	NA	NA	NA	H	H	H	NA	NA	H	A	NA	NA	NA	A	A	NA	NA	A	A	A	NA	NA	A	NA	NA	NA	A
UNC23140147	NA	B	NA	NA	NA	NA	NA	NA	NA	NA	NA	NA	NA	NA	H	B	NA	H	H	NA	NA	B	NA	NA	NA	H	H	H	NA	NA	H	B	NA	NA	NA	B	B	NA	NA	B	B	B	NA	NA	B	NA	NA	NA	B
UNC23140339	NA	B	NA	NA	NA	NA	NA	NA	NA	NA	NA	NA	NA	NA	H	B	NA	H	H	NA	NA	B	NA	NA	NA	H	H	H	NA	NA	H	B	NA	NA	NA	B	B	NA	NA	B	B	B	NA	NA	B	NA	NA	NA	B
UNC23140412	NA	A	NA	NA	NA	NA	NA	NA	NA	NA	NA	NA	NA	NA	H	A	NA	H	H	NA	NA	A	NA	NA	NA	H	H	H	NA	NA	H	A	NA	NA	NA	A	A	NA	NA	A	A	A	NA	NA	A	NA	NA	NA	A
UNC23140448	NA	A	NA	NA	NA	NA	NA	NA	NA	NA	NA	NA	NA	NA	H	A	NA	H	H	NA	NA	A	NA	NA	NA	H	H	H	NA	NA	H	A	NA	NA	NA	A	A	NA	NA	A	A	A	NA	NA	A	NA	NA	NA	A
UNC23140560	NA	A	NA	NA	NA	NA	NA	NA	NA	NA	NA	NA	NA	NA	H	A	NA	H	H	NA	NA	A	NA	NA	NA	H	H	H	NA	NA	H	A	NA	NA	NA	A	A	NA	NA	A	A	A	NA	NA	A	NA	NA	NA	A
UNC23140641	NA	B	NA	NA	NA	NA	NA	NA	NA	NA	NA	NA	NA	NA	H	B	NA	H	H	NA	NA	B	NA	NA	NA	H	H	H	NA	NA	H	B	NA	NA	NA	B	B	NA	NA	B	B	B	NA	NA	B	NA	NA	NA	B
UNC23140777	NA	A	NA	NA	NA	NA	NA	NA	NA	NA	NA	NA	NA	NA	H	A	NA	H	H	NA	NA	A	NA	NA	NA	H	H	H	NA	NA	H	A	NA	NA	NA	A	A	NA	NA	A	A	A	NA	NA	A	NA	NA	NA	A
UNC23140899	NA	A	NA	NA	NA	NA	NA	NA	NA	NA	NA	NA	NA	NA	H	A	NA	H	H	NA	NA	A	NA	NA	NA	H	H	H	NA	NA	H	A	NA	NA	NA	A	A	NA	NA	A	A	A	NA	NA	A	NA	NA	NA	A
UNC23140986	NA	B	NA	NA	NA	NA	NA	NA	NA	NA	NA	NA	NA	NA	H	B	NA	H	H	NA	NA	B	NA	NA	NA	H	H	H	NA	NA	H	B	NA	NA	NA	B	B	NA	NA	B	B	B	NA	NA	B	NA	NA	NA	B
UNC23148585	NA	A	NA	NA	NA	NA	NA	NA	NA	NA	NA	NA	NA	NA	H	A	NA	H	H	NA	NA	A	NA	NA	NA	H	H	H	NA	NA	H	A	NA	NA	NA	A	A	NA	NA	A	A	A	NA	NA	A	NA	NA	NA	A
UNC23149173	NA	A	NA	NA	NA	NA	NA	NA	NA	NA	NA	NA	NA	NA	H	A	NA	H	H	NA	NA	A	NA	NA	NA	H	H	H	NA	NA	H	A	NA	NA	NA	A	A	NA	NA	A	A	A	NA	NA	A	NA	NA	NA	A
UNC23149996	NA	B	NA	NA	NA	NA	NA	NA	NA	NA	NA	NA	NA	NA	H	B	NA	H	H	NA	NA	B	NA	NA	NA	H	H	H	NA	NA	H	B	NA	NA	NA	B	B	NA	NA	B	B	B	NA	NA	B	NA	NA	NA	B
UNC23152838	NA	A	NA	NA	NA	NA	NA	NA	NA	NA	NA	NA	NA	NA	H	A	NA	H	H	NA	NA	A	NA	NA	NA	H	H	H	NA	NA	H	A	NA	NA	NA	A	A	NA	NA	A	A	A	NA	NA	A	NA	NA	NA	A
UNC2322932	NA	B	NA	NA	NA	NA	NA	NA	NA	NA	NA	NA	NA	NA	H	H	NA	H	H	NA	NA	H	NA	NA	NA	B	B	B	NA	NA	B	H	NA	NA	NA	B	H	NA	NA	H	H	H	NA	NA	A	NA	NA	NA	B
UNC2323627	NA	A	NA	NA	NA	NA	NA	NA	NA	NA	NA	NA	NA	NA	H	H	NA	H	H	NA	NA	H	NA	NA	NA	A	A	A	NA	NA	A	H	NA	NA	NA	A	H	NA	NA	H	H	H	NA	NA	B	NA	NA	NA	A
UNC2326977	NA	B	NA	NA	NA	NA	NA	NA	NA	NA	NA	NA	NA	NA	H	H	NA	H	H	NA	NA	H	NA	NA	NA	B	B	B	NA	NA	B	H	NA	NA	NA	B	H	NA	NA	H	H	H	NA	NA	A	NA	NA	NA	B
UNC2327170	NA	A	NA	NA	NA	NA	NA	NA	NA	NA	NA	NA	NA	NA	H	H	NA	H	H	NA	NA	H	NA	NA	NA	A	A	A	NA	NA	A	H	NA	NA	NA	A	H	NA	NA	H	H	H	NA	NA	B	NA	NA	NA	A
UNC2327373	NA	B	NA	NA	NA	NA	NA	NA	NA	NA	NA	NA	NA	NA	H	H	NA	H	H	NA	NA	H	NA	NA	NA	B	B	B	NA	NA	B	H	NA	NA	NA	B	H	NA	NA	H	H	H	NA	NA	A	NA	NA	NA	B
UNC2327735	NA	B	NA	NA	NA	NA	NA	NA	NA	NA	NA	NA	NA	NA	H	H	NA	H	H	NA	NA	H	NA	NA	NA	B	B	B	NA	NA	B	H	NA	NA	NA	B	H	NA	NA	H	H	H	NA	NA	A	NA	NA	NA	B
UNC2331889	NA	A	NA	NA	NA	NA	NA	NA	NA	NA	NA	NA	NA	NA	H	H	NA	H	H	NA	NA	H	NA	NA	NA	A	A	A	NA	NA	A	H	NA	NA	NA	A	H	NA	NA	H	H	H	NA	NA	B	NA	NA	NA	A
UNC2332442	NA	B	NA	NA	NA	NA	NA	NA	NA	NA	NA	NA	NA	NA	H	H	NA	H	H	NA	NA	H	NA	NA	NA	B	B	B	NA	NA	B	H	NA	NA	NA	B	H	NA	NA	H	H	H	NA	NA	A	NA	NA	NA	B
UNC23392735	NA	B	NA	NA	NA	NA	NA	NA	NA	NA	NA	NA	NA	NA	B	B	NA	H	B	NA	NA	B	NA	NA	NA	H	H	A	NA	NA	A	H	NA	NA	NA	A	H	NA	NA	H	A	A	NA	NA	A	NA	NA	NA	H
UNC23394014	NA	B	NA	NA	NA	NA	NA	NA	NA	NA	NA	NA	NA	NA	B	B	NA	H	B	NA	NA	B	NA	NA	NA	H	H	A	NA	NA	A	H	NA	NA	NA	A	H	NA	NA	H	A	A	NA	NA	A	NA	NA	NA	H
UNC23396053	NA	A	NA	NA	NA	NA	NA	NA	NA	NA	NA	NA	NA	NA	A	A	NA	H	A	NA	NA	A	NA	NA	NA	H	H	B	NA	NA	B	H	NA	NA	NA	B	H	NA	NA	H	B	B	NA	NA	B	NA	NA	NA	H
UNC23396316	NA	B	NA	NA	NA	NA	NA	NA	NA	NA	NA	NA	NA	NA	B	B	NA	H	B	NA	NA	B	NA	NA	NA	H	H	A	NA	NA	A	H	NA	NA	NA	A	H	NA	NA	H	A	A	NA	NA	A	NA	NA	NA	H
UNC23396698	NA	A	NA	NA	NA	NA	NA	NA	NA	NA	NA	NA	NA	NA	A	A	NA	H	A	NA	NA	A	NA	NA	NA	H	H	B	NA	NA	B	H	NA	NA	NA	B	H	NA	NA	H	B	B	NA	NA	B	NA	NA	NA	H
UNC23397062	NA	B	NA	NA	NA	NA	NA	NA	NA	NA	NA	NA	NA	NA	B	B	NA	H	B	NA	NA	B	NA	NA	NA	H	H	A	NA	NA	A	H	NA	NA	NA	A	H	NA	NA	H	A	A	NA	NA	A	NA	NA	NA	H
UNC23399772	NA	A	NA	NA	NA	NA	NA	NA	NA	NA	NA	NA	NA	NA	A	A	NA	H	A	NA	NA	A	NA	NA	NA	H	H	B	NA	NA	B	H	NA	NA	NA	B	H	NA	NA	H	B	B	NA	NA	B	NA	NA	NA	H
UNC23400345	NA	A	NA	NA	NA	NA	NA	NA	NA	NA	NA	NA	NA	NA	A	A	NA	H	A	NA	NA	A	NA	NA	NA	H	H	B	NA	NA	B	H	NA	NA	NA	B	H	NA	NA	H	B	B	NA	NA	B	NA	NA	NA	H
UNC23400889	NA	A	NA	NA	NA	NA	NA	NA	NA	NA	NA	NA	NA	NA	A	A	NA	H	A	NA	NA	A	NA	NA	NA	H	H	B	NA	NA	B	H	NA	NA	NA	B	H	NA	NA	H	B	B	NA	NA	B	NA	NA	NA	H
UNC23401451	NA	B	NA	NA	NA	NA	NA	NA	NA	NA	NA	NA	NA	NA	B	B	NA	H	B	NA	NA	B	NA	NA	NA	H	H	A	NA	NA	A	H	NA	NA	NA	A	H	NA	NA	H	A	A	NA	NA	A	NA	NA	NA	H
UNC23401949	NA	B	NA	NA	NA	NA	NA	NA	NA	NA	NA	NA	NA	NA	B	B	NA	H	B	NA	NA	B	NA	NA	NA	H	H	A	NA	NA	A	H	NA	NA	NA	A	H	NA	NA	H	A	A	NA	NA	A	NA	NA	NA	H
UNC23403512	NA	A	NA	NA	NA	NA	NA	NA	NA	NA	NA	NA	NA	NA	A	A	NA	H	A	NA	NA	A	NA	NA	NA	H	H	B	NA	NA	B	H	NA	NA	NA	B	H	NA	NA	H	B	B	NA	NA	B	NA	NA	NA	H
UNC23405077	NA	A	NA	NA	NA	NA	NA	NA	NA	NA	NA	NA	NA	NA	A	A	NA	H	A	NA	NA	A	NA	NA	NA	H	H	B	NA	NA	B	H	NA	NA	NA	B	H	NA	NA	H	B	B	NA	NA	B	NA	NA	NA	H
UNC23405736	NA	A	NA	NA	NA	NA	NA	NA	NA	NA	NA	NA	NA	NA	A	A	NA	H	A	NA	NA	A	NA	NA	NA	H	H	B	NA	NA	B	H	NA	NA	NA	B	H	NA	NA	H	B	B	NA	NA	B	NA	NA	NA	H
UNC23406166	NA	B	NA	NA	NA	NA	NA	NA	NA	NA	NA	NA	NA	NA	B	B	NA	H	B	NA	NA	B	NA	NA	NA	H	H	A	NA	NA	A	H	NA	NA	NA	A	H	NA	NA	H	A	A	NA	NA	A	NA	NA	NA	H
UNC23408411	NA	B	NA	NA	NA	NA	NA	NA	NA	NA	NA	NA	NA	NA	B	B	NA	H	B	NA	NA	B	NA	NA	NA	H	H	A	NA	NA	A	H	NA	NA	NA	A	H	NA	NA	H	A	A	NA	NA	A	NA	NA	NA	H
UNC23409060	NA	A	NA	NA	NA	NA	NA	NA	NA	NA	NA	NA	NA	NA	A	A	NA	H	A	NA	NA	A	NA	NA	NA	H	H	B	NA	NA	B	H	NA	NA	NA	B	H	NA	NA	H	B	B	NA	NA	B	NA	NA	NA	H
UNC23410027	NA	A	NA	NA	NA	NA	NA	NA	NA	NA	NA	NA	NA	NA	A	A	NA	H	A	NA	NA	A	NA	NA	NA	H	H	B	NA	NA	B	H	NA	NA	NA	B	H	NA	NA	H	B	B	NA	NA	B	NA	NA	NA	H
UNC23411578	NA	A	NA	NA	NA	NA	NA	NA	NA	NA	NA	NA	NA	NA	A	A	NA	H	A	NA	NA	A	NA	NA	NA	H	H	B	NA	NA	B	H	NA	NA	NA	B	H	NA	NA	H	B	B	NA	NA	B	NA	NA	NA	H
UNC23412992	NA	A	NA	NA	NA	NA	NA	NA	NA	NA	NA	NA	NA	NA	A	A	NA	H	A	NA	NA	A	NA	NA	NA	H	H	B	NA	NA	B	H	NA	NA	NA	B	H	NA	NA	H	B	B	NA	NA	B	NA	NA	NA	H
UNC23414170	NA	A	NA	NA	NA	NA	NA	NA	NA	NA	NA	NA	NA	NA	A	A	NA	H	A	NA	NA	A	NA	NA	NA	H	H	B	NA	NA	B	H	NA	NA	NA	B	H	NA	NA	H	B	B	NA	NA	B	NA	NA	NA	H
UNC23414544	NA	B	NA	NA	NA	NA	NA	NA	NA	NA	NA	NA	NA	NA	B	B	NA	H	B	NA	NA	B	NA	NA	NA	H	H	A	NA	NA	A	H	NA	NA	NA	A	H	NA	NA	H	A	A	NA	NA	A	NA	NA	NA	H
UNC23492726	NA	H	NA	NA	NA	NA	NA	NA	NA	NA	NA	NA	NA	NA	A	B	NA	H	H	NA	NA	B	NA	NA	NA	H	H	A	NA	NA	A	H	NA	NA	NA	H	H	NA	NA	A	A	A	NA	NA	A	NA	NA	NA	H
UNC23493118	NA	H	NA	NA	NA	NA	NA	NA	NA	NA	NA	NA	NA	NA	B	A	NA	H	H	NA	NA	A	NA	NA	NA	H	H	B	NA	NA	B	H	NA	NA	NA	H	H	NA	NA	B	B	B	NA	NA	B	NA	NA	NA	H
UNC23493347	NA	H	NA	NA	NA	NA	NA	NA	NA	NA	NA	NA	NA	NA	B	A	NA	H	H	NA	NA	A	NA	NA	NA	H	H	B	NA	NA	B	H	NA	NA	NA	H	H	NA	NA	B	B	B	NA	NA	B	NA	NA	NA	H
UNC23493640	NA	H	NA	NA	NA	NA	NA	NA	NA	NA	NA	NA	NA	NA	A	B	NA	H	H	NA	NA	B	NA	NA	NA	H	H	A	NA	NA	A	H	NA	NA	NA	H	H	NA	NA	A	A	A	NA	NA	A	NA	NA	NA	H
UNC23494093	NA	H	NA	NA	NA	NA	NA	NA	NA	NA	NA	NA	NA	NA	B	A	NA	H	H	NA	NA	A	NA	NA	NA	H	H	B	NA	NA	B	H	NA	NA	NA	H	H	NA	NA	B	B	B	NA	NA	B	NA	NA	NA	H
UNC23494746	NA	H	NA	NA	NA	NA	NA	NA	NA	NA	NA	NA	NA	NA	A	B	NA	H	H	NA	NA	B	NA	NA	NA	H	H	A	NA	NA	A	H	NA	NA	NA	H	H	NA	NA	A	A	A	NA	NA	A	NA	NA	NA	H
UNC23495094	NA	H	NA	NA	NA	NA	NA	NA	NA	NA	NA	NA	NA	NA	B	A	NA	H	H	NA	NA	A	NA	NA	NA	H	H	B	NA	NA	B	H	NA	NA	NA	H	H	NA	NA	B	B	B	NA	NA	B	NA	NA	NA	H
UNC23495258	NA	H	NA	NA	NA	NA	NA	NA	NA	NA	NA	NA	NA	NA	B	A	NA	H	H	NA	NA	A	NA	NA	NA	H	H	B	NA	NA	B	H	NA	NA	NA	H	H	NA	NA	B	B	B	NA	NA	B	NA	NA	NA	H
UNC23495759	NA	H	NA	NA	NA	NA	NA	NA	NA	NA	NA	NA	NA	NA	A	B	NA	H	H	NA	NA	B	NA	NA	NA	H	H	A	NA	NA	A	H	NA	NA	NA	H	H	NA	NA	A	A	A	NA	NA	A	NA	NA	NA	H
UNC23826071	NA	H	NA	NA	NA	NA	NA	NA	NA	NA	NA	NA	NA	NA	H	H	NA	H	H	NA	NA	H	NA	NA	NA	A	H	A	NA	NA	H	B	NA	NA	NA	H	B	NA	NA	H	A	A	NA	NA	H	NA	NA	NA	A
UNC23826890	NA	H	NA	NA	NA	NA	NA	NA	NA	NA	NA	NA	NA	NA	H	H	NA	H	H	NA	NA	H	NA	NA	NA	A	H	A	NA	NA	H	B	NA	NA	NA	H	B	NA	NA	H	A	A	NA	NA	H	NA	NA	NA	A
UNC23827423	NA	H	NA	NA	NA	NA	NA	NA	NA	NA	NA	NA	NA	NA	H	H	NA	H	H	NA	NA	H	NA	NA	NA	B	H	B	NA	NA	H	A	NA	NA	NA	H	A	NA	NA	H	B	B	NA	NA	H	NA	NA	NA	B
UNC23828535	NA	H	NA	NA	NA	NA	NA	NA	NA	NA	NA	NA	NA	NA	H	H	NA	H	H	NA	NA	H	NA	NA	NA	B	H	B	NA	NA	H	A	NA	NA	NA	H	A	NA	NA	H	B	B	NA	NA	H	NA	NA	NA	B
UNC23832288	NA	H	NA	NA	NA	NA	NA	NA	NA	NA	NA	NA	NA	NA	H	H	NA	H	H	NA	NA	H	NA	NA	NA	B	H	B	NA	NA	H	A	NA	NA	NA	H	A	NA	NA	H	B	B	NA	NA	H	NA	NA	NA	B
UNC23832577	NA	H	NA	NA	NA	NA	NA	NA	NA	NA	NA	NA	NA	NA	H	H	NA	H	H	NA	NA	H	NA	NA	NA	A	H	A	NA	NA	H	B	NA	NA	NA	H	B	NA	NA	H	A	A	NA	NA	H	NA	NA	NA	A
UNC23840567	NA	H	NA	NA	NA	NA	NA	NA	NA	NA	NA	NA	NA	NA	H	H	NA	H	H	NA	NA	H	NA	NA	NA	B	H	B	NA	NA	H	A	NA	NA	NA	H	A	NA	NA	H	B	B	NA	NA	H	NA	NA	NA	B
UNC23844920	NA	H	NA	NA	NA	NA	NA	NA	NA	NA	NA	NA	NA	NA	H	H	NA	H	H	NA	NA	H	NA	NA	NA	A	H	A	NA	NA	H	B	NA	NA	NA	H	B	NA	NA	H	A	A	NA	NA	H	NA	NA	NA	A
UNC23847951	NA	H	NA	NA	NA	NA	NA	NA	NA	NA	NA	NA	NA	NA	H	H	NA	H	H	NA	NA	H	NA	NA	NA	B	H	B	NA	NA	H	A	NA	NA	NA	H	A	NA	NA	H	B	B	NA	NA	H	NA	NA	NA	B
UNC23848327	NA	H	NA	NA	NA	NA	NA	NA	NA	NA	NA	NA	NA	NA	H	H	NA	H	H	NA	NA	H	NA	NA	NA	A	H	A	NA	NA	H	B	NA	NA	NA	H	B	NA	NA	H	A	A	NA	NA	H	NA	NA	NA	A
UNC23848711	NA	H	NA	NA	NA	NA	NA	NA	NA	NA	NA	NA	NA	NA	H	H	NA	H	H	NA	NA	H	NA	NA	NA	A	H	A	NA	NA	H	B	NA	NA	NA	H	B	NA	NA	H	A	A	NA	NA	H	NA	NA	NA	A
UNC23850498	NA	H	NA	NA	NA	NA	NA	NA	NA	NA	NA	NA	NA	NA	H	H	NA	H	H	NA	NA	H	NA	NA	NA	B	H	B	NA	NA	H	A	NA	NA	NA	H	A	NA	NA	H	B	B	NA	NA	H	NA	NA	NA	B
UNC23851742	NA	H	NA	NA	NA	NA	NA	NA	NA	NA	NA	NA	NA	NA	H	H	NA	H	H	NA	NA	H	NA	NA	NA	A	H	A	NA	NA	H	B	NA	NA	NA	H	B	NA	NA	H	A	A	NA	NA	H	NA	NA	NA	A
UNC23852241	NA	H	NA	NA	NA	NA	NA	NA	NA	NA	NA	NA	NA	NA	H	H	NA	H	H	NA	NA	H	NA	NA	NA	B	H	B	NA	NA	H	A	NA	NA	NA	H	A	NA	NA	H	B	B	NA	NA	H	NA	NA	NA	B
UNC23854591	NA	H	NA	NA	NA	NA	NA	NA	NA	NA	NA	NA	NA	NA	H	H	NA	H	H	NA	NA	H	NA	NA	NA	A	H	A	NA	NA	H	B	NA	NA	NA	H	B	NA	NA	H	A	A	NA	NA	H	NA	NA	NA	A
UNC23854886	NA	H	NA	NA	NA	NA	NA	NA	NA	NA	NA	NA	NA	NA	H	H	NA	H	H	NA	NA	H	NA	NA	NA	B	H	B	NA	NA	H	A	NA	NA	NA	H	A	NA	NA	H	B	B	NA	NA	H	NA	NA	NA	B
UNC23857226	NA	H	NA	NA	NA	NA	NA	NA	NA	NA	NA	NA	NA	NA	H	H	NA	H	H	NA	NA	H	NA	NA	NA	B	H	B	NA	NA	H	A	NA	NA	NA	H	A	NA	NA	H	B	B	NA	NA	H	NA	NA	NA	B
UNC23857888	NA	H	NA	NA	NA	NA	NA	NA	NA	NA	NA	NA	NA	NA	H	H	NA	H	H	NA	NA	H	NA	NA	NA	A	H	A	NA	NA	H	B	NA	NA	NA	H	B	NA	NA	H	A	A	NA	NA	H	NA	NA	NA	A
UNC23858268	NA	H	NA	NA	NA	NA	NA	NA	NA	NA	NA	NA	NA	NA	H	H	NA	H	H	NA	NA	H	NA	NA	NA	A	H	A	NA	NA	H	B	NA	NA	NA	H	B	NA	NA	H	A	A	NA	NA	H	NA	NA	NA	A
UNC23861026	NA	H	NA	NA	NA	NA	NA	NA	NA	NA	NA	NA	NA	NA	H	H	NA	H	H	NA	NA	H	NA	NA	NA	B	H	B	NA	NA	H	A	NA	NA	NA	H	A	NA	NA	H	B	B	NA	NA	H	NA	NA	NA	B
UNC23862498	NA	H	NA	NA	NA	NA	NA	NA	NA	NA	NA	NA	NA	NA	H	H	NA	H	H	NA	NA	H	NA	NA	NA	A	H	A	NA	NA	H	B	NA	NA	NA	H	B	NA	NA	H	A	A	NA	NA	H	NA	NA	NA	A
UNC23863377	NA	NA	NA	NA	NA	NA	NA	NA	NA	NA	NA	NA	NA	NA	H	H	NA	H	H	NA	NA	H	NA	NA	NA	B	H	B	NA	NA	H	A	NA	NA	NA	H	A	NA	NA	H	B	B	NA	NA	H	NA	NA	NA	B
UNC23864472	NA	H	NA	NA	NA	NA	NA	NA	NA	NA	NA	NA	NA	NA	H	H	NA	H	H	NA	NA	H	NA	NA	NA	A	H	A	NA	NA	H	B	NA	NA	NA	H	B	NA	NA	A	A	A	NA	NA	H	NA	NA	NA	A
UNC23866024	NA	H	NA	NA	NA	NA	NA	NA	NA	NA	NA	NA	NA	NA	H	H	NA	H	H	NA	NA	H	NA	NA	NA	B	H	B	NA	NA	H	A	NA	NA	NA	H	A	NA	NA	B	B	B	NA	NA	H	NA	NA	NA	B
UNC23866115	NA	H	NA	NA	NA	NA	NA	NA	NA	NA	NA	NA	NA	NA	H	H	NA	H	H	NA	NA	H	NA	NA	NA	B	H	B	NA	NA	H	A	NA	NA	NA	H	A	NA	NA	B	B	B	NA	NA	H	NA	NA	NA	B
UNC23866673	NA	H	NA	NA	NA	NA	NA	NA	NA	NA	NA	NA	NA	NA	H	H	NA	H	H	NA	NA	H	NA	NA	NA	B	H	B	NA	NA	H	A	NA	NA	NA	H	A	NA	NA	B	B	B	NA	NA	H	NA	NA	NA	B
UNC23867887	NA	H	NA	NA	NA	NA	NA	NA	NA	NA	NA	NA	NA	NA	H	H	NA	H	H	NA	NA	H	NA	NA	NA	A	H	A	NA	NA	H	B	NA	NA	NA	H	B	NA	NA	A	A	A	NA	NA	H	NA	NA	NA	A
UNC23870122	NA	H	NA	NA	NA	NA	NA	NA	NA	NA	NA	NA	NA	NA	H	H	NA	H	H	NA	NA	H	NA	NA	NA	A	H	A	NA	NA	H	B	NA	NA	NA	H	B	NA	NA	A	A	A	NA	NA	H	NA	NA	NA	A
UNC23873321	NA	H	NA	NA	NA	NA	NA	NA	NA	NA	NA	NA	NA	NA	H	H	NA	H	H	NA	NA	H	NA	NA	NA	B	H	B	NA	NA	H	A	NA	NA	NA	H	A	NA	NA	B	B	B	NA	NA	H	NA	NA	NA	B
UNC23894858	NA	H	NA	NA	NA	NA	NA	NA	NA	NA	NA	NA	NA	NA	H	H	NA	H	H	NA	NA	H	NA	NA	NA	B	H	B	NA	NA	H	A	NA	NA	NA	H	A	NA	NA	B	B	B	NA	NA	H	NA	NA	NA	B
UNC23895216	NA	H	NA	NA	NA	NA	NA	NA	NA	NA	NA	NA	NA	NA	H	H	NA	H	H	NA	NA	H	NA	NA	NA	A	H	A	NA	NA	H	B	NA	NA	NA	H	B	NA	NA	A	A	A	NA	NA	H	NA	NA	NA	A
UNC23895715	NA	H	NA	NA	NA	NA	NA	NA	NA	NA	NA	NA	NA	NA	H	H	NA	H	H	NA	NA	H	NA	NA	NA	B	H	B	NA	NA	H	A	NA	NA	NA	H	A	NA	NA	B	B	B	NA	NA	H	NA	NA	NA	B
UNC23896959	NA	H	NA	NA	NA	NA	NA	NA	NA	NA	NA	NA	NA	NA	H	H	NA	H	H	NA	NA	H	NA	NA	NA	B	H	B	NA	NA	H	A	NA	NA	NA	H	A	NA	NA	B	B	B	NA	NA	H	NA	NA	NA	B
UNC23900133	NA	H	NA	NA	NA	NA	NA	NA	NA	NA	NA	NA	NA	NA	H	H	NA	H	H	NA	NA	H	NA	NA	NA	A	H	A	NA	NA	H	B	NA	NA	NA	H	B	NA	NA	A	A	A	NA	NA	H	NA	NA	NA	A
UNC23904037	NA	H	NA	NA	NA	NA	NA	NA	NA	NA	NA	NA	NA	NA	H	H	NA	H	H	NA	NA	H	NA	NA	NA	A	H	A	NA	NA	H	B	NA	NA	NA	H	B	NA	NA	A	A	A	NA	NA	H	NA	NA	NA	A
UNC23905346	NA	H	NA	NA	NA	NA	NA	NA	NA	NA	NA	NA	NA	NA	H	H	NA	H	H	NA	NA	H	NA	NA	NA	B	H	B	NA	NA	H	A	NA	NA	NA	H	A	NA	NA	B	B	B	NA	NA	H	NA	NA	NA	B
UNC23905623	NA	H	NA	NA	NA	NA	NA	NA	NA	NA	NA	NA	NA	NA	H	H	NA	H	H	NA	NA	H	NA	NA	NA	B	H	B	NA	NA	H	A	NA	NA	NA	H	A	NA	NA	B	B	B	NA	NA	H	NA	NA	NA	B
UNC23907176	NA	H	NA	NA	NA	NA	NA	NA	NA	NA	NA	NA	NA	NA	H	H	NA	H	H	NA	NA	H	NA	NA	NA	B	H	B	NA	NA	H	A	NA	NA	NA	H	A	NA	NA	B	B	B	NA	NA	H	NA	NA	NA	B
UNC23912630	NA	H	NA	NA	NA	NA	NA	NA	NA	NA	NA	NA	NA	NA	H	H	NA	H	H	NA	NA	B	NA	NA	NA	B	H	B	NA	NA	H	A	NA	NA	NA	H	A	NA	NA	B	B	B	NA	NA	H	NA	NA	NA	B
UNC23917456	NA	H	NA	NA	NA	NA	NA	NA	NA	NA	NA	NA	NA	NA	H	H	NA	H	H	NA	NA	B	NA	NA	NA	B	H	B	NA	NA	H	A	NA	NA	NA	H	A	NA	NA	B	B	B	NA	NA	H	NA	NA	NA	B
UNC23930119	NA	H	NA	NA	NA	NA	NA	NA	NA	NA	NA	NA	NA	NA	H	H	NA	H	H	NA	NA	A	NA	NA	NA	A	H	A	NA	NA	H	B	NA	NA	NA	H	B	NA	NA	A	A	A	NA	NA	H	NA	NA	NA	A
UNC24085788	NA	B	NA	NA	NA	NA	NA	NA	NA	NA	NA	NA	NA	NA	H	H	NA	B	B	NA	NA	A	NA	NA	NA	H	H	H	NA	NA	B	B	NA	NA	NA	H	B	NA	NA	A	A	H	NA	NA	A	NA	NA	NA	A
UNC24086226	NA	A	NA	NA	NA	NA	NA	NA	NA	NA	NA	NA	NA	NA	H	H	NA	A	A	NA	NA	B	NA	NA	NA	H	H	H	NA	NA	A	A	NA	NA	NA	H	A	NA	NA	B	B	H	NA	NA	B	NA	NA	NA	B
UNC24088183	NA	A	NA	NA	NA	NA	NA	NA	NA	NA	NA	NA	NA	NA	H	H	NA	A	A	NA	NA	B	NA	NA	NA	H	H	H	NA	NA	A	A	NA	NA	NA	H	A	NA	NA	B	B	H	NA	NA	H	NA	NA	NA	B
UNC24088737	NA	A	NA	NA	NA	NA	NA	NA	NA	NA	NA	NA	NA	NA	H	H	NA	A	A	NA	NA	B	NA	NA	NA	H	H	H	NA	NA	A	A	NA	NA	NA	H	A	NA	NA	B	B	H	NA	NA	H	NA	NA	NA	B
UNC24089641	NA	B	NA	NA	NA	NA	NA	NA	NA	NA	NA	NA	NA	NA	H	H	NA	B	B	NA	NA	A	NA	NA	NA	H	H	H	NA	NA	B	B	NA	NA	NA	H	B	NA	NA	A	A	H	NA	NA	H	NA	NA	NA	A
UNC24091258	NA	B	NA	NA	NA	NA	NA	NA	NA	NA	NA	NA	NA	NA	H	H	NA	B	B	NA	NA	A	NA	NA	NA	H	H	H	NA	NA	B	B	NA	NA	NA	H	B	NA	NA	A	A	H	NA	NA	H	NA	NA	NA	A
UNC24091558	NA	A	NA	NA	NA	NA	NA	NA	NA	NA	NA	NA	NA	NA	H	H	NA	A	A	NA	NA	B	NA	NA	NA	H	H	H	NA	NA	A	A	NA	NA	NA	H	A	NA	NA	B	B	H	NA	NA	H	NA	NA	NA	B
UNC24093641	NA	B	NA	NA	NA	NA	NA	NA	NA	NA	NA	NA	NA	NA	H	H	NA	B	B	NA	NA	A	NA	NA	NA	H	H	H	NA	NA	B	B	NA	NA	NA	H	B	NA	NA	A	A	H	NA	NA	H	NA	NA	NA	A
UNC24096165	NA	A	NA	NA	NA	NA	NA	NA	NA	NA	NA	NA	NA	NA	H	H	NA	A	A	NA	NA	B	NA	NA	NA	H	H	H	NA	NA	A	A	NA	NA	NA	H	A	NA	NA	B	B	H	NA	NA	H	NA	NA	NA	B
UNC24097140	NA	B	NA	NA	NA	NA	NA	NA	NA	NA	NA	NA	NA	NA	H	H	NA	B	B	NA	NA	A	NA	NA	NA	H	H	H	NA	NA	B	B	NA	NA	NA	H	B	NA	NA	A	A	H	NA	NA	H	NA	NA	NA	A
UNC24097903	NA	B	NA	NA	NA	NA	NA	NA	NA	NA	NA	NA	NA	NA	H	H	NA	B	B	NA	NA	A	NA	NA	NA	H	H	H	NA	NA	B	B	NA	NA	NA	H	B	NA	NA	A	A	H	NA	NA	H	NA	NA	NA	A
UNC24099370	NA	A	NA	NA	NA	NA	NA	NA	NA	NA	NA	NA	NA	NA	H	H	NA	A	A	NA	NA	B	NA	NA	NA	H	H	H	NA	NA	A	A	NA	NA	NA	H	A	NA	NA	B	B	H	NA	NA	H	NA	NA	NA	B
UNC24100424	NA	A	NA	NA	NA	NA	NA	NA	NA	NA	NA	NA	NA	NA	H	H	NA	A	A	NA	NA	B	NA	NA	NA	H	H	H	NA	NA	A	A	NA	NA	NA	H	A	NA	NA	B	B	H	NA	NA	H	NA	NA	NA	B
UNC24103899	NA	A	NA	NA	NA	NA	NA	NA	NA	NA	NA	NA	NA	NA	H	H	NA	A	A	NA	NA	B	NA	NA	NA	H	H	H	NA	NA	A	A	NA	NA	NA	H	A	NA	NA	B	B	H	NA	NA	H	NA	NA	NA	B
UNC24106940	NA	H	NA	NA	NA	NA	NA	NA	NA	NA	NA	NA	NA	NA	H	H	NA	A	A	NA	NA	H	NA	NA	NA	H	H	H	NA	NA	A	A	NA	NA	NA	H	A	NA	NA	B	B	H	NA	NA	H	NA	NA	NA	B
UNC24171938	NA	B	NA	NA	NA	NA	NA	NA	NA	NA	NA	NA	NA	NA	H	H	NA	A	A	NA	NA	B	NA	NA	NA	H	H	H	NA	NA	A	A	NA	NA	NA	H	H	NA	NA	B	B	B	NA	NA	H	NA	NA	NA	B
UNC24172318	NA	B	NA	NA	NA	NA	NA	NA	NA	NA	NA	NA	NA	NA	H	H	NA	A	A	NA	NA	B	NA	NA	NA	H	H	H	NA	NA	A	A	NA	NA	NA	H	H	NA	NA	B	B	B	NA	NA	H	NA	NA	NA	B
UNC24173459	NA	A	NA	NA	NA	NA	NA	NA	NA	NA	NA	NA	NA	NA	H	H	NA	B	B	NA	NA	A	NA	NA	NA	H	H	H	NA	NA	B	B	NA	NA	NA	H	H	NA	NA	A	A	A	NA	NA	H	NA	NA	NA	A
UNC24174198	NA	A	NA	NA	NA	NA	NA	NA	NA	NA	NA	NA	NA	NA	H	H	NA	B	B	NA	NA	A	NA	NA	NA	H	H	H	NA	NA	B	B	NA	NA	NA	H	H	NA	NA	A	A	A	NA	NA	H	NA	NA	NA	A
UNC24175186	NA	A	NA	NA	NA	NA	NA	NA	NA	NA	NA	NA	NA	NA	H	H	NA	B	B	NA	NA	A	NA	NA	NA	H	H	H	NA	NA	B	B	NA	NA	NA	H	H	NA	NA	A	A	A	NA	NA	H	NA	NA	NA	A
UNC24175327	NA	H	NA	NA	NA	NA	NA	NA	NA	NA	NA	NA	NA	NA	H	H	NA	B	B	NA	NA	A	NA	NA	NA	H	H	H	NA	NA	B	B	NA	NA	NA	H	H	NA	NA	A	A	A	NA	NA	H	NA	NA	NA	A
UNC24175833	NA	H	NA	NA	NA	NA	NA	NA	NA	NA	NA	NA	NA	NA	H	H	NA	A	A	NA	NA	B	NA	NA	NA	H	H	H	NA	NA	A	A	NA	NA	NA	H	H	NA	NA	B	B	B	NA	NA	H	NA	NA	NA	B
UNC24176426	NA	H	NA	NA	NA	NA	NA	NA	NA	NA	NA	NA	NA	NA	H	H	NA	B	B	NA	NA	A	NA	NA	NA	H	H	H	NA	NA	B	B	NA	NA	NA	H	H	NA	NA	A	A	A	NA	NA	H	NA	NA	NA	A
UNC24177476	NA	H	NA	NA	NA	NA	NA	NA	NA	NA	NA	NA	NA	NA	H	H	NA	B	B	NA	NA	A	NA	NA	NA	H	H	H	NA	NA	B	B	NA	NA	NA	H	H	NA	NA	A	A	A	NA	NA	H	NA	NA	NA	A
UNC24178405	NA	H	NA	NA	NA	NA	NA	NA	NA	NA	NA	NA	NA	NA	H	H	NA	A	A	NA	NA	B	NA	NA	NA	H	H	H	NA	NA	A	A	NA	NA	NA	H	H	NA	NA	B	B	B	NA	NA	H	NA	NA	NA	B
UNC24178901	NA	H	NA	NA	NA	NA	NA	NA	NA	NA	NA	NA	NA	NA	H	H	NA	B	B	NA	NA	A	NA	NA	NA	H	H	H	NA	NA	B	B	NA	NA	NA	H	H	NA	NA	A	A	A	NA	NA	H	NA	NA	NA	A
UNC24179899	NA	H	NA	NA	NA	NA	NA	NA	NA	NA	NA	NA	NA	NA	H	H	NA	A	A	NA	NA	B	NA	NA	NA	H	H	H	NA	NA	A	A	NA	NA	NA	H	H	NA	NA	B	B	B	NA	NA	H	NA	NA	NA	B
UNC24180391	NA	H	NA	NA	NA	NA	NA	NA	NA	NA	NA	NA	NA	NA	H	H	NA	B	B	NA	NA	A	NA	NA	NA	H	H	H	NA	NA	B	B	NA	NA	NA	H	H	NA	NA	A	A	A	NA	NA	H	NA	NA	NA	A
UNC24181234	NA	H	NA	NA	NA	NA	NA	NA	NA	NA	NA	NA	NA	NA	H	H	NA	A	A	NA	NA	B	NA	NA	NA	H	H	H	NA	NA	A	A	NA	NA	NA	H	H	NA	NA	B	B	B	NA	NA	H	NA	NA	NA	B
UNC24181673	NA	H	NA	NA	NA	NA	NA	NA	NA	NA	NA	NA	NA	NA	H	H	NA	B	B	NA	NA	A	NA	NA	NA	H	H	H	NA	NA	B	B	NA	NA	NA	H	H	NA	NA	A	A	A	NA	NA	H	NA	NA	NA	A
UNC24183194	NA	H	NA	NA	NA	NA	NA	NA	NA	NA	NA	NA	NA	NA	H	H	NA	A	A	NA	NA	B	NA	NA	NA	H	H	H	NA	NA	A	A	NA	NA	NA	H	H	NA	NA	B	B	B	NA	NA	H	NA	NA	NA	B
UNC24183773	NA	H	NA	NA	NA	NA	NA	NA	NA	NA	NA	NA	NA	NA	H	H	NA	B	B	NA	NA	A	NA	NA	NA	H	H	H	NA	NA	B	B	NA	NA	NA	H	H	NA	NA	A	A	A	NA	NA	H	NA	NA	NA	A
UNC24183881	NA	H	NA	NA	NA	NA	NA	NA	NA	NA	NA	NA	NA	NA	H	H	NA	B	B	NA	NA	A	NA	NA	NA	H	H	H	NA	NA	B	B	NA	NA	NA	H	H	NA	NA	A	A	A	NA	NA	H	NA	NA	NA	A
UNC24184030	B	H	B	A	A	A	H	A	B	B	B	B	B	H	H	H	H	B	B	B	H	A	A	A	A	H	H	H	H	H	B	B	B	B	B	H	H	A	H	A	A	A	A	A	H	A	H	A	A
UNC24184330	NA	H	NA	NA	NA	NA	NA	NA	NA	NA	NA	NA	NA	NA	H	H	NA	B	B	NA	NA	A	NA	NA	NA	H	H	H	NA	NA	B	B	NA	NA	NA	H	H	NA	NA	A	A	A	NA	NA	H	NA	NA	NA	A
UNC24184469	NA	H	NA	NA	NA	NA	NA	NA	NA	NA	NA	NA	NA	NA	H	H	NA	B	B	NA	NA	A	NA	NA	NA	H	H	H	NA	NA	B	B	NA	NA	NA	NA	H	NA	NA	A	A	A	NA	NA	H	NA	NA	NA	A
UNC24185868	NA	H	NA	NA	NA	NA	NA	NA	NA	NA	NA	NA	NA	NA	H	H	NA	A	A	NA	NA	B	NA	NA	NA	H	H	H	NA	NA	A	A	NA	NA	NA	H	H	NA	NA	B	B	B	NA	NA	H	NA	NA	NA	B
UNC24186186	NA	H	NA	NA	NA	NA	NA	NA	NA	NA	NA	NA	NA	NA	H	H	NA	B	B	NA	NA	A	NA	NA	NA	H	H	H	NA	NA	B	B	NA	NA	NA	H	H	NA	NA	A	A	A	NA	NA	H	NA	NA	NA	A
UNC24186473	NA	H	NA	NA	NA	NA	NA	NA	NA	NA	NA	NA	NA	NA	H	H	NA	A	A	NA	NA	B	NA	NA	NA	H	H	H	NA	NA	A	A	NA	NA	NA	H	H	NA	NA	B	B	B	NA	NA	H	NA	NA	NA	B
UNC24186677	NA	H	NA	NA	NA	NA	NA	NA	NA	NA	NA	NA	NA	NA	H	H	NA	B	B	NA	NA	A	NA	NA	NA	NA	H	H	NA	NA	B	B	NA	NA	NA	H	H	NA	NA	A	A	A	NA	NA	H	NA	NA	NA	A
UNC24186778	NA	H	NA	NA	NA	NA	NA	NA	NA	NA	NA	NA	NA	NA	H	H	NA	B	B	NA	NA	A	NA	NA	NA	H	H	H	NA	NA	B	B	NA	NA	NA	H	H	NA	NA	A	A	A	NA	NA	H	NA	NA	NA	A
UNC24187142	NA	H	NA	NA	NA	NA	NA	NA	NA	NA	NA	NA	NA	NA	H	H	NA	B	B	NA	NA	A	NA	NA	NA	H	H	H	NA	NA	B	B	NA	NA	NA	H	H	NA	NA	A	A	A	NA	NA	H	NA	NA	NA	A
UNC24187331	NA	H	NA	NA	NA	NA	NA	NA	NA	NA	NA	NA	NA	NA	H	H	NA	B	B	NA	NA	A	NA	NA	NA	H	H	H	NA	NA	B	B	NA	NA	NA	H	H	NA	NA	A	A	A	NA	NA	H	NA	NA	NA	A
UNC24187543	NA	H	NA	NA	NA	NA	NA	NA	NA	NA	NA	NA	NA	NA	H	H	NA	B	B	NA	NA	A	NA	NA	NA	H	H	H	NA	NA	B	B	NA	NA	NA	H	H	NA	NA	A	A	A	NA	NA	H	NA	NA	NA	A
UNC24188333	NA	H	NA	NA	NA	NA	NA	NA	NA	NA	NA	NA	NA	NA	H	H	NA	B	B	NA	NA	A	NA	NA	NA	H	H	H	NA	NA	B	B	NA	NA	NA	H	H	NA	NA	A	A	A	NA	NA	H	NA	NA	NA	A
UNC24188719	NA	H	NA	NA	NA	NA	NA	NA	NA	NA	NA	NA	NA	NA	H	H	NA	A	A	NA	NA	B	NA	NA	NA	H	H	H	NA	NA	A	A	NA	NA	NA	H	H	NA	NA	B	B	B	NA	NA	H	NA	NA	NA	B
UNC24189525	NA	H	NA	NA	NA	NA	NA	NA	NA	NA	NA	NA	NA	NA	H	H	NA	A	A	NA	NA	B	NA	NA	NA	H	H	H	NA	NA	A	A	NA	NA	NA	H	NA	NA	NA	B	B	B	NA	NA	H	NA	NA	NA	B
UNC24189794	NA	H	NA	NA	NA	NA	NA	NA	NA	NA	NA	NA	NA	NA	H	H	NA	B	B	NA	NA	A	NA	NA	NA	H	H	H	NA	NA	B	B	NA	NA	NA	H	H	NA	NA	A	A	A	NA	NA	H	NA	NA	NA	A
UNC24190679	NA	H	NA	NA	NA	NA	NA	NA	NA	NA	NA	NA	NA	NA	H	H	NA	B	B	NA	NA	A	NA	NA	NA	H	H	H	NA	NA	B	B	NA	NA	NA	H	H	NA	NA	A	A	A	NA	NA	H	NA	NA	NA	A
UNC24191055	NA	H	NA	NA	NA	NA	NA	NA	NA	NA	NA	NA	NA	NA	H	H	NA	A	A	NA	NA	NA	NA	NA	NA	H	H	H	NA	NA	A	A	NA	NA	NA	H	H	NA	NA	B	B	B	NA	NA	H	NA	NA	NA	B
UNC24191395	NA	H	NA	NA	NA	NA	NA	NA	NA	NA	NA	NA	NA	NA	H	H	NA	B	B	NA	NA	A	NA	NA	NA	H	H	H	NA	NA	B	B	NA	NA	NA	H	H	NA	NA	A	A	A	NA	NA	H	NA	NA	NA	A
UNC24191682	NA	H	NA	NA	NA	NA	NA	NA	NA	NA	NA	NA	NA	NA	H	H	NA	A	A	NA	NA	B	NA	NA	NA	H	H	H	NA	NA	A	A	NA	NA	NA	H	H	NA	NA	B	B	B	NA	NA	H	NA	NA	NA	B
UNC24193479	NA	H	NA	NA	NA	NA	NA	NA	NA	NA	NA	NA	NA	NA	H	H	NA	A	A	NA	NA	B	NA	NA	NA	H	H	H	NA	NA	A	A	NA	NA	NA	H	H	NA	NA	B	B	B	NA	NA	H	NA	NA	NA	B
UNC24193874	NA	H	NA	NA	NA	NA	NA	NA	NA	NA	NA	NA	NA	NA	H	H	NA	A	A	NA	NA	B	NA	NA	NA	H	H	H	NA	NA	A	A	NA	NA	NA	H	H	NA	NA	B	B	B	NA	NA	H	NA	NA	NA	B
UNC24193968	NA	H	NA	NA	NA	NA	NA	NA	NA	NA	NA	NA	NA	NA	H	H	NA	B	B	NA	NA	A	NA	NA	NA	H	H	H	NA	NA	B	B	NA	NA	NA	H	H	NA	NA	A	A	A	NA	NA	H	NA	NA	NA	A
UNC24194395	NA	H	NA	NA	NA	NA	NA	NA	NA	NA	NA	NA	NA	NA	H	H	NA	B	B	NA	NA	A	NA	NA	NA	H	H	H	NA	NA	B	B	NA	NA	NA	H	H	NA	NA	A	A	A	NA	NA	H	NA	NA	NA	A
UNC24194960	NA	H	NA	NA	NA	NA	NA	NA	NA	NA	NA	NA	NA	NA	H	H	NA	A	A	NA	NA	B	NA	NA	NA	H	H	H	NA	NA	A	A	NA	NA	NA	H	H	NA	NA	B	B	B	NA	NA	H	NA	NA	NA	B
UNC24195314	NA	H	NA	NA	NA	NA	NA	NA	NA	NA	NA	NA	NA	NA	H	H	NA	A	A	NA	NA	B	NA	NA	NA	H	H	H	NA	NA	A	A	NA	NA	NA	H	H	NA	NA	B	B	B	NA	NA	H	NA	NA	NA	B
UNC24195930	NA	H	NA	NA	NA	NA	NA	NA	NA	NA	NA	NA	NA	NA	H	H	NA	B	B	NA	NA	A	NA	NA	NA	H	H	H	NA	NA	B	B	NA	NA	NA	H	H	NA	NA	A	A	A	NA	NA	H	NA	NA	NA	A
UNC24196188	NA	H	NA	NA	NA	NA	NA	NA	NA	NA	NA	NA	NA	NA	H	H	NA	A	A	NA	NA	B	NA	NA	NA	H	H	H	NA	NA	A	A	NA	NA	NA	H	H	NA	NA	B	B	B	NA	NA	H	NA	NA	NA	B
UNC24196600	NA	H	NA	NA	NA	NA	NA	NA	NA	NA	NA	NA	NA	NA	H	H	NA	A	A	NA	NA	B	NA	NA	NA	H	H	H	NA	NA	A	A	NA	NA	NA	H	H	NA	NA	B	B	B	NA	NA	H	NA	NA	NA	B
UNC24196892	NA	H	NA	NA	NA	NA	NA	NA	NA	NA	NA	NA	NA	NA	H	H	NA	B	B	NA	NA	A	NA	NA	NA	H	H	H	NA	NA	B	B	NA	NA	NA	H	H	NA	NA	A	A	A	NA	NA	H	NA	NA	NA	A
UNC24197062	NA	H	NA	NA	NA	NA	NA	NA	NA	NA	NA	NA	NA	NA	H	H	NA	B	B	NA	NA	A	NA	NA	NA	H	H	H	NA	NA	B	B	NA	NA	NA	H	H	NA	NA	A	A	A	NA	NA	H	NA	NA	NA	A
UNC24197428	NA	H	NA	NA	NA	NA	NA	NA	NA	NA	NA	NA	NA	NA	H	H	NA	A	A	NA	NA	B	NA	NA	NA	H	H	H	NA	NA	A	A	NA	NA	NA	H	H	NA	NA	B	B	B	NA	NA	H	NA	NA	NA	B
UNC24197569	NA	H	NA	NA	NA	NA	NA	NA	NA	NA	NA	NA	NA	NA	H	H	NA	B	B	NA	NA	A	NA	NA	NA	H	H	H	NA	NA	B	B	NA	NA	NA	H	H	NA	NA	A	A	A	NA	NA	H	NA	NA	NA	A
UNC24197696	NA	H	NA	NA	NA	NA	NA	NA	NA	NA	NA	NA	NA	NA	H	H	NA	B	B	NA	NA	A	NA	NA	NA	H	H	H	NA	NA	B	B	NA	NA	NA	H	H	NA	NA	A	A	A	NA	NA	H	NA	NA	NA	A
UNC24197864	NA	H	NA	NA	NA	NA	NA	NA	NA	NA	NA	NA	NA	NA	H	H	NA	B	B	NA	NA	A	NA	NA	NA	H	H	H	NA	NA	B	B	NA	NA	NA	H	H	NA	NA	A	A	A	NA	NA	H	NA	NA	NA	A
UNC24197985	NA	H	NA	NA	NA	NA	NA	NA	NA	NA	NA	NA	NA	NA	H	H	NA	A	A	NA	NA	B	NA	NA	NA	H	H	H	NA	NA	A	A	NA	NA	NA	H	H	NA	NA	B	B	B	NA	NA	H	NA	NA	NA	B
UNC24198443	NA	H	NA	NA	NA	NA	NA	NA	NA	NA	NA	NA	NA	NA	H	H	NA	A	A	NA	NA	B	NA	NA	NA	H	H	H	NA	NA	A	A	NA	NA	NA	H	H	NA	NA	B	B	B	NA	NA	H	NA	NA	NA	B
UNC24198597	NA	H	NA	NA	NA	NA	NA	NA	NA	NA	NA	NA	NA	NA	H	H	NA	B	B	NA	NA	A	NA	NA	NA	H	H	H	NA	NA	B	B	NA	NA	NA	H	H	NA	NA	A	A	A	NA	NA	H	NA	NA	NA	A
UNC24198725	NA	H	NA	NA	NA	NA	NA	NA	NA	NA	NA	NA	NA	NA	H	H	NA	A	A	NA	NA	B	NA	NA	NA	H	H	H	NA	NA	A	A	NA	NA	NA	H	H	NA	NA	B	B	B	NA	NA	H	NA	NA	NA	B
UNC24198865	NA	H	NA	NA	NA	NA	NA	NA	NA	NA	NA	NA	NA	NA	H	H	NA	A	A	NA	NA	B	NA	NA	NA	H	H	H	NA	NA	A	A	NA	NA	NA	H	H	NA	NA	B	B	B	NA	NA	H	NA	NA	NA	B
UNC24199292	NA	H	NA	NA	NA	NA	NA	NA	NA	NA	NA	NA	NA	NA	H	H	NA	B	B	NA	NA	A	NA	NA	NA	H	H	H	NA	NA	B	B	NA	NA	NA	H	H	NA	NA	A	A	A	NA	NA	H	NA	NA	NA	A
UNC24199949	NA	H	NA	NA	NA	NA	NA	NA	NA	NA	NA	NA	NA	NA	H	H	NA	B	B	NA	NA	A	NA	NA	NA	H	H	H	NA	NA	B	B	NA	NA	NA	H	H	NA	NA	A	A	A	NA	NA	H	NA	NA	NA	A
UNC24200402	NA	H	NA	NA	NA	NA	NA	NA	NA	NA	NA	NA	NA	NA	H	H	NA	A	A	NA	NA	B	NA	NA	NA	H	H	H	NA	NA	A	A	NA	NA	NA	H	H	NA	NA	B	B	B	NA	NA	H	NA	NA	NA	B
UNC24200780	NA	H	NA	NA	NA	NA	NA	NA	NA	NA	NA	NA	NA	NA	H	H	NA	A	A	NA	NA	B	NA	NA	NA	H	H	H	NA	NA	A	A	NA	NA	NA	H	H	NA	NA	B	B	B	NA	NA	H	NA	NA	NA	B
UNC24200998	NA	H	NA	NA	NA	NA	NA	NA	NA	NA	NA	NA	NA	NA	H	H	NA	B	B	NA	NA	A	NA	NA	NA	H	H	H	NA	NA	B	B	NA	NA	NA	H	H	NA	NA	A	A	A	NA	NA	H	NA	NA	NA	A
UNC24201195	NA	H	NA	NA	NA	NA	NA	NA	NA	NA	NA	NA	NA	NA	H	H	NA	A	A	NA	NA	B	NA	NA	NA	H	H	H	NA	NA	A	A	NA	NA	NA	H	H	NA	NA	B	B	B	NA	NA	H	NA	NA	NA	B
UNC24201400	NA	H	NA	NA	NA	NA	NA	NA	NA	NA	NA	NA	NA	NA	H	H	NA	B	B	NA	NA	A	NA	NA	NA	H	H	H	NA	NA	B	B	NA	NA	NA	H	H	NA	NA	A	A	A	NA	NA	H	NA	NA	NA	A
UNC24201943	NA	H	NA	NA	NA	NA	NA	NA	NA	NA	NA	NA	NA	NA	H	H	NA	A	A	NA	NA	B	NA	NA	NA	H	H	H	NA	NA	A	A	NA	NA	NA	H	H	NA	NA	B	B	B	NA	NA	H	NA	NA	NA	B
UNC24202144	NA	H	NA	NA	NA	NA	NA	NA	NA	NA	NA	NA	NA	NA	H	H	NA	A	A	NA	NA	B	NA	NA	NA	H	H	H	NA	NA	A	A	NA	NA	NA	H	H	NA	NA	B	B	B	NA	NA	H	NA	NA	NA	B
UNC24202289	NA	H	NA	NA	NA	NA	NA	NA	NA	NA	NA	NA	NA	NA	H	H	NA	A	A	NA	NA	B	NA	NA	NA	H	H	H	NA	NA	A	A	NA	NA	NA	H	H	NA	NA	B	B	B	NA	NA	H	NA	NA	NA	B
UNC24202576	NA	H	NA	NA	NA	NA	NA	NA	NA	NA	NA	NA	NA	NA	H	H	NA	A	A	NA	NA	B	NA	NA	NA	H	H	H	NA	NA	A	A	NA	NA	NA	H	H	NA	NA	B	B	B	NA	NA	H	NA	NA	NA	B
UNC24203510	NA	H	NA	NA	NA	NA	NA	NA	NA	NA	NA	NA	NA	NA	H	H	NA	A	A	NA	NA	B	NA	NA	NA	H	H	H	NA	NA	A	A	NA	NA	NA	H	H	NA	NA	B	B	B	NA	NA	H	NA	NA	NA	B
UNC24203802	NA	H	NA	NA	NA	NA	NA	NA	NA	NA	NA	NA	NA	NA	H	H	NA	A	A	NA	NA	B	NA	NA	NA	H	H	H	NA	NA	A	A	NA	NA	NA	H	H	NA	NA	B	B	B	NA	NA	H	NA	NA	NA	B
UNC24204717	NA	H	NA	NA	NA	NA	NA	NA	NA	NA	NA	NA	NA	NA	H	H	NA	A	A	NA	NA	B	NA	NA	NA	H	H	H	NA	NA	A	A	NA	NA	NA	H	H	NA	NA	B	B	B	NA	NA	H	NA	NA	NA	B
UNC24205992	NA	H	NA	NA	NA	NA	NA	NA	NA	NA	NA	NA	NA	NA	H	H	NA	A	A	NA	NA	B	NA	NA	NA	H	H	H	NA	NA	A	A	NA	NA	NA	H	H	NA	NA	B	B	B	NA	NA	H	NA	NA	NA	B
UNC24206415	NA	H	NA	NA	NA	NA	NA	NA	NA	NA	NA	NA	NA	NA	H	H	NA	A	A	NA	NA	B	NA	NA	NA	H	H	H	NA	NA	A	A	NA	NA	NA	H	H	NA	NA	B	B	B	NA	NA	H	NA	NA	NA	B
UNC24207565	NA	H	NA	NA	NA	NA	NA	NA	NA	NA	NA	NA	NA	NA	H	H	NA	B	B	NA	NA	A	NA	NA	NA	H	H	H	NA	NA	B	B	NA	NA	NA	H	H	NA	NA	A	A	A	NA	NA	H	NA	NA	NA	A
UNC24213978	NA	H	NA	NA	NA	NA	NA	NA	NA	NA	NA	NA	NA	NA	H	H	NA	B	B	NA	NA	A	NA	NA	NA	H	H	H	NA	NA	B	B	NA	NA	NA	H	H	NA	NA	A	A	A	NA	NA	H	NA	NA	NA	A
UNC24215275	NA	H	NA	NA	NA	NA	NA	NA	NA	NA	NA	NA	NA	NA	H	H	NA	B	B	NA	NA	A	NA	NA	NA	H	H	H	NA	NA	B	B	NA	NA	NA	H	H	NA	NA	A	A	A	NA	NA	H	NA	NA	NA	A
UNC24215981	NA	H	NA	NA	NA	NA	NA	NA	NA	NA	NA	NA	NA	NA	H	H	NA	B	B	NA	NA	A	NA	NA	NA	H	H	H	NA	NA	B	B	NA	NA	NA	H	H	NA	NA	A	A	A	NA	NA	H	NA	NA	NA	A
UNC24218517	NA	H	NA	NA	NA	NA	NA	NA	NA	NA	NA	NA	NA	NA	H	H	NA	A	A	NA	NA	B	NA	NA	NA	H	H	H	NA	NA	A	A	NA	NA	NA	H	H	NA	NA	B	B	B	NA	NA	H	NA	NA	NA	B
UNC24219581	NA	H	NA	NA	NA	NA	NA	NA	NA	NA	NA	NA	NA	NA	H	H	NA	B	B	NA	NA	A	NA	NA	NA	H	H	H	NA	NA	B	B	NA	NA	NA	H	H	NA	NA	A	A	A	NA	NA	H	NA	NA	NA	A
UNC24221168	NA	H	NA	NA	NA	NA	NA	NA	NA	NA	NA	NA	NA	NA	H	H	NA	B	B	NA	NA	A	NA	NA	NA	H	H	H	NA	NA	B	B	NA	NA	NA	H	H	NA	NA	A	A	A	NA	NA	H	NA	NA	NA	A
UNC24222973	NA	H	NA	NA	NA	NA	NA	NA	NA	NA	NA	NA	NA	NA	H	H	NA	B	B	NA	NA	A	NA	NA	NA	H	H	H	NA	NA	B	B	NA	NA	NA	NA	H	NA	NA	A	A	A	NA	NA	H	NA	NA	NA	A
UNC24223697	NA	H	NA	NA	NA	NA	NA	NA	NA	NA	NA	NA	NA	NA	H	H	NA	B	B	NA	NA	A	NA	NA	NA	H	H	H	NA	NA	B	B	NA	NA	NA	H	H	NA	NA	A	A	A	NA	NA	H	NA	NA	NA	A
UNC24224432	NA	H	NA	NA	NA	NA	NA	NA	NA	NA	NA	NA	NA	NA	H	H	NA	B	B	NA	NA	A	NA	NA	NA	H	H	H	NA	NA	B	B	NA	NA	NA	H	H	NA	NA	A	A	A	NA	NA	H	NA	NA	NA	A
UNC24227436	NA	H	NA	NA	NA	NA	NA	NA	NA	NA	NA	NA	NA	NA	H	H	NA	A	A	NA	NA	B	NA	NA	NA	H	H	H	NA	NA	A	A	NA	NA	NA	H	H	NA	NA	B	B	B	NA	NA	H	NA	NA	NA	B
UNC24228305	NA	H	NA	NA	NA	NA	NA	NA	NA	NA	NA	NA	NA	NA	H	H	NA	A	A	NA	NA	B	NA	NA	NA	H	H	H	NA	NA	A	A	NA	NA	NA	H	H	NA	NA	B	B	B	NA	NA	H	NA	NA	NA	B
UNC24228738	NA	H	NA	NA	NA	NA	NA	NA	NA	NA	NA	NA	NA	NA	H	H	NA	A	A	NA	NA	B	NA	NA	NA	H	H	H	NA	NA	A	A	NA	NA	NA	H	H	NA	NA	B	B	B	NA	NA	H	NA	NA	NA	B
UNC24230445	NA	H	NA	NA	NA	NA	NA	NA	NA	NA	NA	NA	NA	NA	H	H	NA	B	B	NA	NA	A	NA	NA	NA	H	H	H	NA	NA	B	B	NA	NA	NA	H	H	NA	NA	A	A	A	NA	NA	H	NA	NA	NA	A
UNC24231049	NA	H	NA	NA	NA	NA	NA	NA	NA	NA	NA	NA	NA	NA	H	H	NA	B	B	NA	NA	A	NA	NA	NA	H	H	H	NA	NA	B	B	NA	NA	NA	H	H	NA	NA	A	A	A	NA	NA	H	NA	NA	NA	A
UNC24232332	NA	H	NA	NA	NA	NA	NA	NA	NA	NA	NA	NA	NA	NA	H	H	NA	B	B	NA	NA	A	NA	NA	NA	H	H	H	NA	NA	B	B	NA	NA	NA	H	H	NA	NA	A	A	A	NA	NA	H	NA	NA	NA	A
UNC24233689	NA	H	NA	NA	NA	NA	NA	NA	NA	NA	NA	NA	NA	NA	H	H	NA	B	B	NA	NA	A	NA	NA	NA	H	H	H	NA	NA	B	B	NA	NA	NA	H	H	NA	NA	A	A	A	NA	NA	H	NA	NA	NA	A
UNC24234786	NA	H	NA	NA	NA	NA	NA	NA	NA	NA	NA	NA	NA	NA	H	H	NA	B	B	NA	NA	A	NA	NA	NA	H	H	H	NA	NA	B	B	NA	NA	NA	H	H	NA	NA	A	A	A	NA	NA	H	NA	NA	NA	A
UNC24235551	NA	H	NA	NA	NA	NA	NA	NA	NA	NA	NA	NA	NA	NA	H	H	NA	B	B	NA	NA	A	NA	NA	NA	H	H	H	NA	NA	B	B	NA	NA	NA	H	H	NA	NA	A	A	A	NA	NA	H	NA	NA	NA	A
UNC24236110	NA	H	NA	NA	NA	NA	NA	NA	NA	NA	NA	NA	NA	NA	H	H	NA	B	B	NA	NA	A	NA	NA	NA	H	H	H	NA	NA	B	B	NA	NA	NA	H	H	NA	NA	A	A	A	NA	NA	H	NA	NA	NA	A
UNC24236404	NA	H	NA	NA	NA	NA	NA	NA	NA	NA	NA	NA	NA	NA	H	H	NA	B	B	NA	NA	A	NA	NA	NA	H	H	H	NA	NA	B	B	NA	NA	NA	H	H	NA	NA	A	A	A	NA	NA	H	NA	NA	NA	A
UNC24236874	NA	H	NA	NA	NA	NA	NA	NA	NA	NA	NA	NA	NA	NA	H	H	NA	A	A	NA	NA	B	NA	NA	NA	H	H	H	NA	NA	A	A	NA	NA	NA	H	H	NA	NA	B	B	B	NA	NA	H	NA	NA	NA	B
UNC24237957	NA	H	NA	NA	NA	NA	NA	NA	NA	NA	NA	NA	NA	NA	H	H	NA	B	B	NA	NA	A	NA	NA	NA	H	H	H	NA	NA	B	B	NA	NA	NA	H	H	NA	NA	A	A	A	NA	NA	H	NA	NA	NA	A
UNC24238621	NA	H	NA	NA	NA	NA	NA	NA	NA	NA	NA	NA	NA	NA	H	H	NA	B	B	NA	NA	A	NA	NA	NA	H	H	H	NA	NA	B	B	NA	NA	NA	H	H	NA	NA	A	A	A	NA	NA	H	NA	NA	NA	A
UNC24238888	NA	H	NA	NA	NA	NA	NA	NA	NA	NA	NA	NA	NA	NA	H	H	NA	B	B	NA	NA	A	NA	NA	NA	H	H	H	NA	NA	B	B	NA	NA	NA	H	H	NA	NA	A	A	A	NA	NA	H	NA	NA	NA	A
UNC24239285	NA	H	NA	NA	NA	NA	NA	NA	NA	NA	NA	NA	NA	NA	H	H	NA	A	A	NA	NA	B	NA	NA	NA	H	H	H	NA	NA	A	A	NA	NA	NA	H	H	NA	NA	B	B	B	NA	NA	H	NA	NA	NA	B
UNC24239939	NA	H	NA	NA	NA	NA	NA	NA	NA	NA	NA	NA	NA	NA	H	H	NA	A	A	NA	NA	B	NA	NA	NA	H	H	H	NA	NA	A	A	NA	NA	NA	H	H	NA	NA	B	B	B	NA	NA	H	NA	NA	NA	B
UNC24245063	NA	H	NA	NA	NA	NA	NA	NA	NA	NA	NA	NA	NA	NA	H	H	NA	B	B	NA	NA	A	NA	NA	NA	H	H	H	NA	NA	B	B	NA	NA	NA	H	H	NA	NA	A	A	A	NA	NA	H	NA	NA	NA	A
UNC24261682	NA	H	NA	NA	NA	NA	NA	NA	NA	NA	NA	NA	NA	NA	H	H	NA	A	A	NA	NA	B	NA	NA	NA	H	H	H	NA	NA	A	A	NA	NA	NA	H	H	NA	NA	B	B	B	NA	NA	H	NA	NA	NA	B
UNC24275378	NA	H	NA	NA	NA	NA	NA	NA	NA	NA	NA	NA	NA	NA	B	H	NA	A	A	NA	NA	B	NA	NA	NA	H	H	H	NA	NA	A	A	NA	NA	NA	H	H	NA	NA	B	B	B	NA	NA	H	NA	NA	NA	B
UNC24278417	NA	H	NA	NA	NA	NA	NA	NA	NA	NA	NA	NA	NA	NA	A	H	NA	B	B	NA	NA	A	NA	NA	NA	H	H	H	NA	NA	B	B	NA	NA	NA	H	H	NA	NA	A	A	A	NA	NA	H	NA	NA	NA	A
UNC24280807	NA	H	NA	NA	NA	NA	NA	NA	NA	NA	NA	NA	NA	NA	B	H	NA	A	A	NA	NA	B	NA	NA	NA	H	H	H	NA	NA	A	A	NA	NA	NA	H	H	NA	NA	B	B	B	NA	NA	H	NA	NA	NA	B
UNC24281352	NA	H	NA	NA	NA	NA	NA	NA	NA	NA	NA	NA	NA	NA	A	H	NA	B	B	NA	NA	A	NA	NA	NA	H	H	H	NA	NA	B	B	NA	NA	NA	H	H	NA	NA	A	A	A	NA	NA	H	NA	NA	NA	A
UNC24281689	NA	H	NA	NA	NA	NA	NA	NA	NA	NA	NA	NA	NA	NA	B	H	NA	A	A	NA	NA	B	NA	NA	NA	H	H	H	NA	NA	A	A	NA	NA	NA	H	H	NA	NA	B	B	B	NA	NA	H	NA	NA	NA	B
UNC24283076	NA	H	NA	NA	NA	NA	NA	NA	NA	NA	NA	NA	NA	NA	B	H	NA	A	A	NA	NA	B	NA	NA	NA	H	H	H	NA	NA	A	A	NA	NA	NA	H	H	NA	NA	B	B	B	NA	NA	H	NA	NA	NA	B
UNC24283729	NA	H	NA	NA	NA	NA	NA	NA	NA	NA	NA	NA	NA	NA	B	H	NA	A	A	NA	NA	B	NA	NA	NA	H	H	H	NA	NA	A	A	NA	NA	NA	A	H	NA	NA	B	B	B	NA	NA	H	NA	NA	NA	B
UNC24284889	NA	H	NA	NA	NA	NA	NA	NA	NA	NA	NA	NA	NA	NA	A	H	NA	B	B	NA	NA	A	NA	NA	NA	H	H	H	NA	NA	B	B	NA	NA	NA	B	H	NA	NA	A	A	A	NA	NA	H	NA	NA	NA	A
UNC24287205	NA	H	NA	NA	NA	NA	NA	NA	NA	NA	NA	NA	NA	NA	A	H	NA	B	B	NA	NA	A	NA	NA	NA	H	H	H	NA	NA	B	B	NA	NA	NA	B	H	NA	NA	A	A	A	NA	NA	H	NA	NA	NA	A
UNC24288250	NA	H	NA	NA	NA	NA	NA	NA	NA	NA	NA	NA	NA	NA	B	H	NA	A	A	NA	NA	B	NA	NA	NA	H	H	H	NA	NA	A	A	NA	NA	NA	A	H	NA	NA	B	B	B	NA	NA	H	NA	NA	NA	B
UNC24289050	NA	H	NA	NA	NA	NA	NA	NA	NA	NA	NA	NA	NA	NA	A	H	NA	B	B	NA	NA	A	NA	NA	NA	H	H	H	NA	NA	B	B	NA	NA	NA	B	H	NA	NA	A	A	A	NA	NA	H	NA	NA	NA	A
UNC24289728	NA	H	NA	NA	NA	NA	NA	NA	NA	NA	NA	NA	NA	NA	B	H	NA	A	A	NA	NA	B	NA	NA	NA	H	H	H	NA	NA	A	A	NA	NA	NA	A	H	NA	NA	B	B	B	NA	NA	H	NA	NA	NA	B
UNC24290293	NA	H	NA	NA	NA	NA	NA	NA	NA	NA	NA	NA	NA	NA	B	H	NA	A	A	NA	NA	B	NA	NA	NA	H	H	H	NA	NA	A	A	NA	NA	NA	A	H	NA	NA	B	B	B	NA	NA	H	NA	NA	NA	B
UNC24291462	NA	H	NA	NA	NA	NA	NA	NA	NA	NA	NA	NA	NA	NA	A	H	NA	B	B	NA	NA	A	NA	NA	NA	H	H	H	NA	NA	B	B	NA	NA	NA	B	H	NA	NA	A	A	A	NA	NA	H	NA	NA	NA	A
UNC24291976	NA	H	NA	NA	NA	NA	NA	NA	NA	NA	NA	NA	NA	NA	B	H	NA	A	A	NA	NA	B	NA	NA	NA	H	H	H	NA	NA	A	A	NA	NA	NA	A	H	NA	NA	B	B	B	NA	NA	H	NA	NA	NA	B
UNC24292975	NA	H	NA	NA	NA	NA	NA	NA	NA	NA	NA	NA	NA	NA	A	H	NA	B	B	NA	NA	A	NA	NA	NA	H	H	H	NA	NA	B	B	NA	NA	NA	B	H	NA	NA	A	A	A	NA	NA	H	NA	NA	NA	A
UNC24293252	NA	H	NA	NA	NA	NA	NA	NA	NA	NA	NA	NA	NA	NA	B	H	NA	A	A	NA	NA	B	NA	NA	NA	H	H	H	NA	NA	A	A	NA	NA	NA	A	H	NA	NA	B	B	B	NA	NA	H	NA	NA	NA	B
UNC24293808	NA	H	NA	NA	NA	NA	NA	NA	NA	NA	NA	NA	NA	NA	A	H	NA	B	B	NA	NA	A	NA	NA	NA	H	H	H	NA	NA	B	B	NA	NA	NA	B	H	NA	NA	A	A	A	NA	NA	H	NA	NA	NA	A
UNC24294129	NA	H	NA	NA	NA	NA	NA	NA	NA	NA	NA	NA	NA	NA	A	H	NA	B	B	NA	NA	A	NA	NA	NA	H	H	H	NA	NA	B	B	NA	NA	NA	B	H	NA	NA	A	A	A	NA	NA	H	NA	NA	NA	A
UNC24294553	NA	H	NA	NA	NA	NA	NA	NA	NA	NA	NA	NA	NA	NA	A	H	NA	B	B	NA	NA	A	NA	NA	NA	H	H	H	NA	NA	B	B	NA	NA	NA	B	H	NA	NA	A	A	A	NA	NA	H	NA	NA	NA	A
UNC24294755	NA	H	NA	NA	NA	NA	NA	NA	NA	NA	NA	NA	NA	NA	B	H	NA	A	A	NA	NA	B	NA	NA	NA	H	H	H	NA	NA	A	A	NA	NA	NA	A	H	NA	NA	B	B	B	NA	NA	H	NA	NA	NA	B
UNC24295093	NA	H	NA	NA	NA	NA	NA	NA	NA	NA	NA	NA	NA	NA	A	H	NA	B	B	NA	NA	A	NA	NA	NA	H	H	H	NA	NA	B	B	NA	NA	NA	B	H	NA	NA	A	A	A	NA	NA	H	NA	NA	NA	A
UNC24295845	NA	H	NA	NA	NA	NA	NA	NA	NA	NA	NA	NA	NA	NA	B	H	NA	A	A	NA	NA	B	NA	NA	NA	H	H	H	NA	NA	A	A	NA	NA	NA	A	H	NA	NA	B	B	B	NA	NA	H	NA	NA	NA	B
UNC24296141	NA	H	NA	NA	NA	NA	NA	NA	NA	NA	NA	NA	NA	NA	A	H	NA	B	B	NA	NA	A	NA	NA	NA	H	H	H	NA	NA	B	B	NA	NA	NA	B	H	NA	NA	A	A	A	NA	NA	H	NA	NA	NA	A
UNC24296792	NA	H	NA	NA	NA	NA	NA	NA	NA	NA	NA	NA	NA	NA	A	H	NA	B	B	NA	NA	A	NA	NA	NA	H	H	H	NA	NA	B	B	NA	NA	NA	B	H	NA	NA	A	A	A	NA	NA	H	NA	NA	NA	A
UNC24297303	NA	H	NA	NA	NA	NA	NA	NA	NA	NA	NA	NA	NA	NA	A	H	NA	B	B	NA	NA	A	NA	NA	NA	H	H	H	NA	NA	B	B	NA	NA	NA	B	H	NA	NA	A	A	A	NA	NA	H	NA	NA	NA	A
UNC24297655	NA	H	NA	NA	NA	NA	NA	NA	NA	NA	NA	NA	NA	NA	A	H	NA	B	B	NA	NA	A	NA	NA	NA	H	H	H	NA	NA	B	B	NA	NA	NA	B	H	NA	NA	A	A	A	NA	NA	H	NA	NA	NA	A
UNC24298367	NA	H	NA	NA	NA	NA	NA	NA	NA	NA	NA	NA	NA	NA	B	H	NA	A	A	NA	NA	B	NA	NA	NA	H	H	H	NA	NA	A	A	NA	NA	NA	A	H	NA	NA	B	B	B	NA	NA	H	NA	NA	NA	B
UNC24301305	NA	H	NA	NA	NA	NA	NA	NA	NA	NA	NA	NA	NA	NA	A	H	NA	B	B	NA	NA	A	NA	NA	NA	H	H	H	NA	NA	B	B	NA	NA	NA	B	H	NA	NA	A	A	A	NA	NA	H	NA	NA	NA	A
UNC24301752	NA	H	NA	NA	NA	NA	NA	NA	NA	NA	NA	NA	NA	NA	A	H	NA	B	B	NA	NA	A	NA	NA	NA	H	H	H	NA	NA	B	B	NA	NA	NA	B	H	NA	NA	A	A	A	NA	NA	H	NA	NA	NA	A
UNC24302194	NA	H	NA	NA	NA	NA	NA	NA	NA	NA	NA	NA	NA	NA	B	H	NA	A	A	NA	NA	B	NA	NA	NA	H	H	H	NA	NA	A	A	NA	NA	NA	A	H	NA	NA	B	B	B	NA	NA	H	NA	NA	NA	B
UNC24302748	NA	H	NA	NA	NA	NA	NA	NA	NA	NA	NA	NA	NA	NA	B	H	NA	A	A	NA	NA	B	NA	NA	NA	H	H	H	NA	NA	A	A	NA	NA	NA	A	H	NA	NA	B	B	B	NA	NA	H	NA	NA	NA	B
UNC24302975	NA	H	NA	NA	NA	NA	NA	NA	NA	NA	NA	NA	NA	NA	B	H	NA	A	A	NA	NA	B	NA	NA	NA	H	H	H	NA	NA	A	A	NA	NA	NA	A	H	NA	NA	B	B	B	NA	NA	H	NA	NA	NA	B
UNC24303325	NA	H	NA	NA	NA	NA	NA	NA	NA	NA	NA	NA	NA	NA	A	H	NA	B	B	NA	NA	A	NA	NA	NA	H	H	H	NA	NA	B	B	NA	NA	NA	B	H	NA	NA	A	A	A	NA	NA	H	NA	NA	NA	A
UNC24303792	NA	H	NA	NA	NA	NA	NA	NA	NA	NA	NA	NA	NA	NA	B	H	NA	A	A	NA	NA	B	NA	NA	NA	H	H	H	NA	NA	A	A	NA	NA	NA	A	H	NA	NA	B	B	B	NA	NA	H	NA	NA	NA	B
UNC24304681	NA	H	NA	NA	NA	NA	NA	NA	NA	NA	NA	NA	NA	NA	A	H	NA	B	B	NA	NA	A	NA	NA	NA	H	H	H	NA	NA	B	B	NA	NA	NA	B	H	NA	NA	A	A	A	NA	NA	H	NA	NA	NA	A
UNC24306616	NA	H	NA	NA	NA	NA	NA	NA	NA	NA	NA	NA	NA	NA	A	H	NA	B	B	NA	NA	A	NA	NA	NA	H	H	H	NA	NA	B	B	NA	NA	NA	B	H	NA	NA	A	A	A	NA	NA	H	NA	NA	NA	A
UNC24307590	NA	H	NA	NA	NA	NA	NA	NA	NA	NA	NA	NA	NA	NA	A	H	NA	B	B	NA	NA	A	NA	NA	NA	H	H	H	NA	NA	B	B	NA	NA	NA	B	H	NA	NA	A	A	A	NA	NA	H	NA	NA	NA	A
[truncated: 3,216 more rows]
[truncated: 456 more columns]
