# Supplementary material for: Identification of four novel QTL linked to the metabolic syndrome in the Berlin Fat Mouse
Source: Int J Obes (Lond). 2021 Oct 23;46(2):307–15. doi: 10.1038/s41366-021-00991-3 (PMC8794782; doi:10.1038/s41366-021-00991-3)
Supplement: Supplementary file 10 — Supplementary File 5 [file 41366_2021_991_MOESM10_ESM.txt]

ensembl_gene_id	mgi_id	mgi_symbol	mgi_description	chromosome_name	start_position	end_position	strand	mean(s1)	mean(s2)	sd(s1)	sd(s2)	FC	logFC	p.value
13152	ENSMUSG00000047383				1	58997123	59003539	-1	6.43090730861572	6.34273745231862	0.968466761143427	0.215380884011596	1.01390091533189	0.0199166701479519	0.820805389509846
3449	ENSMUSG00000022332	MGI:1313312	Khdrbs3	KH domain containing, RNA binding, signal transduction associated 3	15	68928420	69101211	1	7.83721141014848	8.14463811141442	0.145354164723778	0.23446460348487	0.962254099315341	-0.0555101827880458	0.00947773193858262
3450	ENSMUSG00000022335	MGI:2681865	Zfat	zinc finger and AT hook domain containing	15	68083764	68258856	-1	8.21073794574077	7.9324217584559	0.144288870473265	0.138790207617145	1.03508590387144	0.049750504870923	0.00236098473373923
3620	ENSMUSG00000022607	MGI:95481	Ptk2	PTK2 protein tyrosine kinase 2	15	73205102	73423280	-1	8.9096194524053	8.78421401776094	0.17850936993404	0.200824766425131	1.01427622714916	0.0204506082270212	0.222812987409694
9302	ENSMUSG00000034730	MGI:1933736	Adgrb1	adhesion G protein-coupled receptor B1	15	74516195	74589465	1	7.20990851653258	7.1473841170734	0.41767470522047	0.205629757803028	1.00874787172972	0.012565629688214	0.727825615743086
9913	ENSMUSG00000036661	MGI:2146009	Dennd3	DENN/MADD domain containing 3	15	73512560	73572242	1	6.34164742315452	6.42225010404559	0.250357344092563	0.333933498408253	0.987449464037487	-0.018221179467854	0.603392804677819
9921	ENSMUSG00000036698	MGI:2446632	Ago2	argonaute RISC catalytic subunit 2	15	73095844	73184935	-1	10.2031735575096	10.0432909355079	0.124877620856878	0.219263942283689	1.01591934586266	0.0227858706703662	0.105053897495521
9934	ENSMUSG00000036760	MGI:3521816	Kcnk9	potassium channel, subfamily K, member 9	15	72501089	72546340	-1	6.23849602798931	6.4071950034361	0.410595059887485	0.169356967387332	0.973670385347048	-0.038494632545677	0.341027612957961
9947	ENSMUSG00000036800	MGI:1917613	Fam135b	family with sequence similarity 135, member B	15	71431609	71727838	-1	5.90522540161214	6.09476682389524	0.30854153459696	0.400225518328933	0.968900955892196	-0.0455788985413972	0.320369967621911
12654	ENSMUSG00000045281	MGI:2441803	Gpr20	G protein-coupled receptor 20	15	73694604	73707505	-1	7.82441447859677	7.96436019239195	0.133240142569839	0.237829879972685	0.982428505188795	-0.0255756737375993	0.180540326816567
13296	ENSMUSG00000047921	MGI:1923760	Trappc9	trafficking protein particle complex 9	15	72589620	73061204	-1	9.05513886598449	9.48237868714809	0.136486250180102	0.146681140304179	0.954943813650613	-0.0665122435737932	5.89315439340342e-05
15629	ENSMUSG00000059895	MGI:1277098	Ptp4a3	protein tyrosine phosphatase 4a3	15	73723145	73758766	1	9.34605498702704	10.1732668638783	0.103142133764331	0.135156477957192	0.918687685291302	-0.122353604930069	6.52106461615445e-09
16752	ENSMUSG00000068391	MGI:2135796	Chrac1	chromatin accessibility complex 1	15	73090392	73097554	1	8.81730975277947	8.85679035749322	0.130768488941406	0.188900120456025	0.995542334963326	-0.00644542771807368	0.642908325915344
17304	ENSMUSG00000072487	MGI:2685474	Mroh5	maestro heat-like repeat family member 5	15	73760067	73839699	-1	7.55330584204065	7.50615863698609	0.157188707546785	0.263877428178046	1.00628113624221	0.00903342363199182	0.677717353962572
18232	ENSMUSG00000079020	MGI:2146236	Slc45a4	solute carrier family 45, member 4	15	73577424	73645762	-1	9.19546798464527	9.10019025517831	0.104735692901255	0.173810432085068	1.01046986126611	0.0150262918805862	0.217558122359903
18233	ENSMUSG00000079022	MGI:1916950	Col22a1	collagen, type XXII, alpha 1	15	71795795	72034227	-1	8.58657824620254	8.40594842145943	0.122159237852698	0.266745785091151	1.02148833369974	0.0306727273118206	0.115886359733131
18513	ENSMUSG00000086361	MGI:3647277	Gm6569	predicted gene 6569	15	73834561	73839908	1	6.20576013856479	6.04644293737543	0.152394327425087	0.314546837302043	1.02634891337592	0.0375212670314091	0.231081381481341
3	ENSMUSG00000000028	MGI:1338073	Cdc45	cell division cycle 45	16	18780447	18811987	-1	8.15256203187497	8.07955663468924	0.262030523341037	0.0863116066490452	1.00903581724674	0.0129773859875073	0.503474279035538
60	ENSMUSG00000000325	MGI:109620	Arvcf	armadillo repeat gene deleted in velocardiofacial syndrome	16	18348182	18407076	1	7.7815013385334	8.1133480239303	0.139356737970421	0.324946253738502	0.9590986748728	-0.060248843328725	0.0258538267470052
61	ENSMUSG00000000326	MGI:88470	Comt	catechol-O-methyltransferase	16	18406886	18426852	-1	12.4961164026758	13.0837596397778	0.136570813088584	0.146828044579781	0.955086056815394	-0.0662973636789989	2.22837807976635e-06
144	ENSMUSG00000000884	MGI:1338057	Gnb1l	guanine nucleotide binding protein (G protein), beta polypeptide 1-like	16	18498713	18566679	1	7.09090516652072	7.15993880188839	0.417211943735225	0.106137072554669	0.990358348405232	-0.0139774546211459	0.683575556559816
518	ENSMUSG00000003233	MGI:108100	Dvl3	dishevelled segment polarity protein 3	16	20516982	20534010	1	9.5749946280882	9.53700255669239	0.149256250759909	0.134573383558414	1.00398364907317	0.00573577367799093	0.615845151142534
519	ENSMUSG00000003234	MGI:1351656	Abcf3	ATP-binding cassette, sub-family F (GCN20), member 3	16	20548577	20561379	1	9.14775318535157	9.06859992473042	0.161680946875746	0.0630252386375266	1.00872827793465	0.0125376066843355	0.260142654083794
520	ENSMUSG00000003235	MGI:2446176	Eif2b5	eukaryotic translation initiation factor 2B, subunit 5 epsilon	16	20498817	20509323	1	7.18534563332366	7.16322480451672	0.233513556672399	0.251648537894631	1.00308811037076	0.00444833657012779	0.862625060896659
567	ENSMUSG00000003526	MGI:97770	Prodh	proline dehydrogenase	16	18060357	18090203	-1	7.89221129318682	7.85808295242727	0.0945700030444306	0.20808227939516	1.00434308736191	0.00625218351589277	0.685269911954809
568	ENSMUSG00000003527	MGI:107854	Ess2	ess-2 splicing factor	16	17900709	17911348	-1	8.62769333662628	9.05485466103709	0.122145774623318	0.198511429050351	0.952825159497162	-0.0697165865944855	0.000283516518507026
569	ENSMUSG00000003528	MGI:1345283	Slc25a1	solute carrier family 25 (mitochondrial carrier, citrate transporter), member 1	16	17925223	17928219	-1	11.6542116002399	13.9564126559298	0.252251930906961	0.188917003068056	0.835043494883208	-0.260076749734139	5.61394716874515e-10
570	ENSMUSG00000003531	MGI:1202877	Dgcr6	DiGeorge syndrome critical region gene 6	16	18052860	18071632	1	8.09553828323122	7.87701826931712	0.121691805186251	0.21929282892453	1.02774146338663	0.0394773886560049	0.033441551462999
631	ENSMUSG00000004069	MGI:1933786	Dnaja3	DnaJ heat shock protein family (Hsp40) member A3	16	4639989	4707695	1	8.96729473313875	9.12572291819832	0.215204863743506	0.0988361196842754	0.982639382492796	-0.0252660339090799	0.110485324859584
632	ENSMUSG00000004070	MGI:109373	Hmox2	heme oxygenase 2	16	4726361	4766742	1	11.3670274485744	11.2061663044871	0.141238271293218	0.0920798290102234	1.01435469898595	0.0205622213631347	0.0275692921220614
633	ENSMUSG00000004071	MGI:1913876	Cdip1	cell death inducing Trp53 target 1	16	4750348	4790292	-1	8.22787653455558	8.61936702184781	0.114036480111817	0.113478251267296	0.954580134910149	-0.0670617810876665	1.77526151718641e-05
780	ENSMUSG00000005262	MGI:109353	Ufd1	ubiquitin recognition factor in ER-associated degradation 1	16	18811779	18835261	1	9.72570571696339	9.73226435163289	0.3147294320701	0.353998506412967	0.999326093657906	-0.000972569084820175	0.970278270552675
824	ENSMUSG00000005580	MGI:108450	Adcy9	adenylate cyclase 9	16	4287529	4420498	-1	8.41771707437178	8.21300359734272	0.178998762736482	0.189399719197615	1.02492553115346	0.0355190904736147	0.0510583958827505
850	ENSMUSG00000005718	MGI:103239	Tfap4	transcription factor AP4	16	4544661	4559854	-1	7.7163589876272	7.65554485810964	0.188667506433441	0.219497983982754	1.00794380160324	0.0114152029166872	0.573778452206218
862	ENSMUSG00000005846	MGI:1913659	Rsl1d1	ribosomal L1 domain containing 1	16	11192970	11203331	-1	10.2463493657713	10.0722335664074	0.0803300179708166	0.116653240176856	1.01728671185154	0.0247263453420427	0.00504940950307426
874	ENSMUSG00000005899	MGI:1924876	Smpd4	sphingomyelin phosphodiesterase 4	16	17619354	17644828	1	9.5507184977244	9.65181692932826	0.0559013554023544	0.147363571310474	0.989525450768066	-0.0151912807680066	0.104961498265442
883	ENSMUSG00000005958	MGI:104770	Ephb3	Eph receptor B3	16	21204755	21223305	1	7.57186387614213	7.35894037950865	0.153960337699853	0.252626856259176	1.02893398854357	0.0411504288250161	0.069501000066911
886	ENSMUSG00000005980	MGI:103157	Dnase1	deoxyribonuclease I	16	4036942	4040024	1	6.25629289855673	6.34797500582634	0.311116490307921	0.236178966945	0.985557267130784	-0.0209883914469147	0.537805362415689
887	ENSMUSG00000005981	MGI:1915265	Trap1	TNF receptor-associated protein 1	16	4039971	4077827	-1	10.6851159726724	11.1420593683017	0.129364747512524	0.169510492434165	0.958989323200946	-0.0604133416364421	5.50371096821306e-05
888	ENSMUSG00000005983	MGI:1920511	1700037C18Rik	RIKEN cDNA 1700037C18 gene	16	3895179	3908689	-1	7.61045168974554	7.63650085423213	0.149542243946101	0.0840586848638543	0.996588861183436	-0.00492964569556213	0.692688014914562
903	ENSMUSG00000006134	MGI:104686	Crkl	v-crk avian sarcoma virus CT10 oncogene homolog-like	16	17451987	17487434	1	10.5733612320943	10.6681898865309	0.064407821567238	0.110279002206451	0.991111083000473	-0.0128813322155334	0.0624691314183421
1022	ENSMUSG00000006958	MGI:1313268	Chrd	chordin	16	20733127	20742384	1	7.74478452572872	7.75488808295108	0.217819379701653	0.268390410883245	0.9986971369394	-0.00188085959395785	0.937129025856167
1023	ENSMUSG00000006998	MGI:1096584	Psmd2	proteasome (prosome, macropain) 26S subunit, non-ATPase, 2	16	20651652	20663414	1	12.1802886354254	11.7498002035297	0.11680495681656	0.043285345880787	1.03663793634264	0.0519120960298614	2.50313306944313e-05
1112	ENSMUSG00000008393	MGI:1196368	Carhsp1	calcium regulated heat stable protein 1	16	8658580	8672155	-1	9.66573700498648	10.2938745334631	0.117924537994954	0.23980576860886	0.938979484698919	-0.0908344573985765	5.16700804362361e-05
1127	ENSMUSG00000008658	MGI:1926224	Rbfox1	RNA binding protein, fox-1 homolog (C. elegans) 1	16	5885355	7411526	1	6.78077498424979	6.94773384700809	0.118387183049568	0.212359447076542	0.975969306476787	-0.0350923180930822	0.082019642786351
1156	ENSMUSG00000009097	MGI:98493	Tbx1	T-box 1	16	18580979	18590671	-1	7.23330286138128	7.36742030996589	0.12554452947039	0.0866048062233752	0.981795873868741	-0.0265049912936204	0.037880302404786
1189	ENSMUSG00000009569	MGI:3050795	Mrtfb	myocardin related transcription factor B	16	13256481	13417529	1	11.6264357411031	10.9376758697065	0.125899224605291	0.221133694190419	1.06297131855079	0.0881026701119323	9.78223918564632e-06
1312	ENSMUSG00000012017	MGI:1858430	Scarf2	scavenger receptor class F, member 2	16	17797282	17808293	1	9.17163107542797	9.19000856394146	0.206510875896262	0.344537215050842	0.998000275148209	-0.00288788157442412	0.90108734776101
1315	ENSMUSG00000012114	MGI:2137379	Med15	mediator complex subunit 15	16	17651208	17732891	-1	11.6988025413906	11.3579997471778	0.0991750009975025	0.197315412547804	1.03000552930084	0.0426520821400325	0.00136040987700339
1360	ENSMUSG00000013539	MGI:101825	Tango2	transport and golgi organization 2	16	18300825	18348103	-1	8.68119508544082	8.66056193387496	0.0976103084772418	0.101349704183655	1.00238242642029	0.003433026936681	0.694872225073931
1401	ENSMUSG00000014303	MGI:1932535	Glis2	GLIS family zinc finger 2	16	4594713	4624924	1	8.43184903617194	8.40306870311497	0.204373150182564	0.143548006934198	1.00342497890637	0.00493275760173383	0.761542932810812
1896	ENSMUSG00000018830	MGI:102643	Myh11	myosin, heavy polypeptide 11, smooth muscle	16	14194535	14291372	-1	8.84456840377651	9.26563741127808	0.463477795817667	0.18705182208555	0.954555850956455	-0.0670984828625321	0.0559407328331263
2738	ENSMUSG00000021018	MGI:2384309	Polr2h	polymerase (RNA) II (DNA directed) polypeptide H	16	20717665	20722267	1	8.57363695185855	7.82524618700658	0.0945142561079524	0.265407882654989	1.09563798338954	0.131771187126938	3.97963476474497e-05
3547	ENSMUSG00000022494	MGI:1919805	Shisa9	shisa family member 9	16	11984113	12270902	1	8.86035927483752	8.37381716202877	0.0342724046387447	0.0756891891211769	1.05810278674521	0.0814797812560279	1.46824568989791e-08
3548	ENSMUSG00000022496	MGI:1343050	Tnfrsf17	tumor necrosis factor receptor superfamily, member 17	16	11313812	11320074	1	7.06725650213608	6.80040738657079	0.265990260310524	0.215316187068635	1.03924016612479	0.0555290964346242	0.0567195636922566
3549	ENSMUSG00000022498	MGI:1923620	Txndc11	thioredoxin domain containing 11	16	11074911	11134650	-1	6.38936028393694	6.44123818284192	0.204482323801969	0.517025917808604	0.991945974138456	-0.0116665478286902	0.799437149155887
3550	ENSMUSG00000022500	MGI:1929512	Litaf	LPS-induced TN factor	16	10959275	11066157	-1	10.4688851274397	9.56603356733175	0.0999706850320892	0.119684467816422	1.09438097344664	0.130115053325489	6.75587569643494e-10
3551	ENSMUSG00000022501	MGI:97765	Prm1	protamine 1	16	10796326	10805839	-1	7.54579666286579	7.16277385947929	1.42645893404565	0.665738089230939	1.05347408851664	0.0751548297430047	0.532711295277206
3552	ENSMUSG00000022503	MGI:1347073	Nubp1	nucleotide binding protein 1	16	10411948	10424428	1	10.1765525436675	8.86273293825729	0.160734309060538	0.149516499270567	1.14824091107822	0.199425363925262	9.22976711648988e-10
3553	ENSMUSG00000022504	MGI:108445	Ciita	class II transactivator	16	10480059	10528418	1	8.28595000189081	8.84621535658183	0.200005331013175	0.173289359237957	0.936666095939642	-0.0943932493339922	8.9807075981549e-05
3554	ENSMUSG00000022505	MGI:1098726	Emp2	epithelial membrane protein 2	16	10281749	10313968	-1	9.19472105418822	8.86037908251714	0.111403387873469	0.19747979847141	1.03773449968194	0.0534373830145044	0.00166959136659249
3555	ENSMUSG00000022507	MGI:1916303	1810013L24Rik	RIKEN cDNA 1810013L24 gene	16	8830100	8858922	1	9.98991172948214	9.88283264246706	0.117439024795617	0.184930242837632	1.01083485786807	0.015547320489806	0.200439721486597
3560	ENSMUSG00000022515	MGI:1919865	Anks3	ankyrin repeat and sterile alpha motif domain containing 3	16	4941436	4964205	-1	8.55662291267996	8.29338548754261	0.0814603085956499	0.0891092073329805	1.03174064747536	0.0450803606593893	4.6825140161647e-05
3561	ENSMUSG00000022516	MGI:1914161	Nudt16l1	nudix (nucleoside diphosphate linked moiety X)-type motif 16-like 1	16	4938761	4941032	1	9.00861449284483	9.25477102967113	0.121451201455889	0.0966073630278493	0.973402201303835	-0.0388920576794795	0.0011383308003272
3562	ENSMUSG00000022517	MGI:2447670	Mgrn1	mahogunin, ring finger 1	16	4886249	4938296	1	10.7026498901132	10.6105728598217	0.0932698665811265	0.0951645547820576	1.00867785665373	0.0124654917733111	0.0816853814398102
3563	ENSMUSG00000022518	MGI:1926059	4930562C15Rik	RIKEN cDNA 4930562C15 gene	16	4835416	4867686	1	6.79412290353101	6.69319076795057	0.10665988173148	0.24091780878865	1.0150798235221	0.0215931820620407	0.30954002670328
3564	ENSMUSG00000022519	MGI:2146620	Srl	sarcalumenin	16	4480216	4541816	-1	6.82545047497966	7.50498802310046	0.234832786932179	0.165242653173805	0.909455212182994	-0.136925503467453	6.01255014738975e-05
3565	ENSMUSG00000022521	MGI:1098280	Crebbp	CREB binding protein	16	4081328	4213997	-1	11.0486409149923	11.0132302933815	0.160942248099212	0.160931532197921	1.00321528022819	0.00463122747661536	0.677834437361294
3573	ENSMUSG00000022536	MGI:1921272	Glyr1	glyoxylate reductase 1 homolog (Arabidopsis)	16	5013909	5049863	-1	10.6601701753487	10.6265915154509	0.214383092157798	0.203665129592683	1.00315987114485	0.0045515430669284	0.761833648110161
3576	ENSMUSG00000022540	MGI:1913299	Rogdi	rogdi homolog	16	5008730	5013553	-1	8.57762811116153	9.11372632095496	0.217980370153876	0.198133832496759	0.941176836903606	-0.0874622797389951	0.00030872707998896
3577	ENSMUSG00000022542	MGI:1918339	Septin12	septin 12	16	4986858	4997852	-1	6.5223623036275	6.26539996554399	0.269038997896234	0.305152690319576	1.04101291848831	0.0579879719258773	0.106700275012019
3579	ENSMUSG00000022544	MGI:1917761	Eef2kmt	eukaryotic elongation factor 2 lysine methyltransferase	16	5244152	5255983	-1	7.72036586446171	7.90318273776922	0.145600556208806	0.215502696336355	0.976867943033402	-0.0337645488735778	0.0749751662090804
3580	ENSMUSG00000022545	MGI:1354163	Ercc4	excision repair cross-complementing rodent repair deficiency, complementation group 4	16	13109684	13150617	1	8.72564050810276	8.52440622844393	0.127043926170498	0.142663336545772	1.02360683832586	0.033661690616073	0.0126665084759044
3649	ENSMUSG00000022671	MGI:1922845	Mzt2	mitotic spindle organizing protein 2	16	15848441	15863369	-1	8.12678365618122	8.55598336600412	0.159407727068176	0.128078542529008	0.949836308526702	-0.074249189048851	0.000116172859212332
3650	ENSMUSG00000022672	MGI:104779	Prkdc	protein kinase, DNA activated, catalytic polypeptide	16	15637866	15842235	1	7.76398390992453	8.03504311034545	0.229748047031959	0.124351007385533	0.966265370739341	-0.0495086361856648	0.0213066068323131
3651	ENSMUSG00000022673	MGI:103199	Mcm4	minichromosome maintenance complex component 4	16	15623897	15637400	-1	8.67756467683478	8.29539839645265	0.292994879377479	0.245523706468846	1.04606967165622	0.0649789429859414	0.0189722164950482
3652	ENSMUSG00000022676	MGI:1096393	Snai2	snail family zinc finger 2	16	14705852	14709385	1	9.78648003588482	10.8445455979648	0.294699365282184	0.287773407237594	0.902433388976798	-0.148107648139001	1.06324830655714e-05
3653	ENSMUSG00000022677	MGI:1913336	Fopnl	Fgfr1op N-terminal like	16	14299244	14317405	-1	7.2312334416371	7.43062148083052	0.150516474398751	0.27937528976625	0.973166707561703	-0.0392411289649025	0.108054314477053
3654	ENSMUSG00000022678	MGI:1914453	Nde1	nudE neurodevelopment protein 1	16	14163275	14192928	1	9.0211652634392	8.7186110171831	0.0871399012763341	0.13022041814254	1.03470211546998	0.0492154842555663	0.000163006981691293
3655	ENSMUSG00000022679	MGI:2135951	Mpv17l	Mpv17 transgene, kidney disease mutant-like	16	13903161	13949619	1	7.88859189379782	6.91605846187143	0.172528510997766	0.23852902715478	1.14061960830551	0.189817739294893	6.53015258823633e-07
3656	ENSMUSG00000022680	MGI:1920909	Pdxdc1	pyridoxal-dependent decarboxylase domain containing 1	16	13833148	13903131	-1	9.65688180622118	9.29746865344665	0.119058774023748	0.1127681619901	1.03865709755755	0.0547194412440233	5.40828119075827e-05
3657	ENSMUSG00000022681	MGI:108471	Ntan1	N-terminal Asn amidase	16	13818845	13835451	1	9.23578738410329	9.31240128096067	0.0985157224919339	0.139255062704774	0.991772917151453	-0.0119182654068913	0.237310097614544
3658	ENSMUSG00000022682	MGI:1925255	Rrn3	RRN3 RNA polymerase I transcription factor homolog (yeast)	16	13780708	13814839	1	9.65950868011472	10.2391390951136	0.0999224331563608	0.159591732739753	0.943390707986819	-0.0840727039068098	2.04675032684333e-06
3659	ENSMUSG00000022683	MGI:1347522	Pla2g10	phospholipase A2, group X	16	13715057	13730983	-1	7.64701038967948	7.41032046485642	0.226110063446686	0.223579104301123	1.03194057881107	0.0453598999058418	0.0634927146384636
3660	ENSMUSG00000022684	MGI:1914368	Bfar	bifunctional apoptosis regulator	16	13671858	13703612	1	8.22464922076912	8.12345226536672	0.164599245987585	0.0950385042590054	1.01245738290774	0.0178611823067431	0.18499672922957
3661	ENSMUSG00000022685	MGI:1921358	Parn	poly(A)-specific ribonuclease (deadenylation nuclease)	16	13537960	13668170	-1	8.05396007453991	7.78108238898344	0.136248963713373	0.187651654188203	1.03506937363147	0.0497274649613169	0.00655832541348768
3662	ENSMUSG00000022686	MGI:2137302	B3gnt5	UDP-GlcNAc:betaGal beta-1,3-N-acetylglucosaminyltransferase 5	16	19760208	19772753	1	6.75917854058033	6.20430012101945	0.183915150238659	0.355330890145087	1.08943449039175	0.123579447276741	0.00273786688697879
3669	ENSMUSG00000022706	MGI:1332635	Mrpl40	mitochondrial ribosomal protein L40	16	18872018	18876862	-1	9.15188385973252	9.05579176195053	0.106270891046145	0.0943355800605711	1.01061112051911	0.0152279602213797	0.0901949792660943
3672	ENSMUSG00000022710	MGI:2182061	Usp7	ubiquitin specific peptidase 7	16	8689595	8792308	-1	11.1287816148778	10.8298938551627	0.113234135489239	0.109135261540716	1.02759840158291	0.0392765512581435	0.000194202872497441
3673	ENSMUSG00000022711	MGI:1859214	Pmm2	phosphomannomutase 2	16	8637674	8662467	1	9.87409778564772	9.82914310119694	0.135019799514198	0.060177514879975	1.00457361175719	0.00658328375860889	0.439538384459732
3674	ENSMUSG00000022715	MGI:1921970	Tmem114	transmembrane protein 114	16	8409275	8425136	-1	6.59095629772093	6.60369940435971	0.306001151933691	0.160097736838633	0.998070307889793	-0.0027866467885575	0.923388154398354
3675	ENSMUSG00000022721	MGI:96270	Trmt2a	TRM2 tRNA methyltransferase 2A	16	18248679	18254772	1	9.29396538329321	9.34010546237214	0.104452681505609	0.156685617237359	0.995060004486586	-0.00714456866319331	0.510220411712902
3679	ENSMUSG00000022738	MGI:892006	Gsc2	goosecoid homebox 2	16	17913107	17915059	-1	7.12292815626014	7.0267060772969	0.252431907158999	0.180469581626836	1.01369376745018	0.0196218861605394	0.420136212880464
3685	ENSMUSG00000022750	MGI:1337995	Klhl22	kelch-like 22	16	17759618	17793382	1	9.53885553735501	9.95648214280358	0.121787929514901	0.109127547100666	0.958054802945594	-0.0618199110799029	1.39085075859428e-05
3691	ENSMUSG00000022756	MGI:2146512	Slc7a4	solute carrier family 7 (cationic amino acid transporter, y+ system), member 4	16	17572018	17583214	-1	7.99622944098371	7.64875309896379	0.346368982305502	0.189682676321941	1.04542914871536	0.0640952902769424	0.0423552934266779
3693	ENSMUSG00000022758	MGI:1337113	P2rx6	purinergic receptor P2X, ligand-gated ion channel, 6	16	17561885	17577800	1	8.76021706958935	8.52315089964546	0.112488337535243	0.19181581828558	1.02781438141072	0.0395797439114518	0.0123708668611369
3694	ENSMUSG00000022759	MGI:1921935	Lrrc74b	leucine rich repeat containing 74B	16	17544465	17561247	-1	6.64683607731137	6.70965645893555	0.42198365754395	0.495781422589676	0.99063731772131	-0.0135711259669164	0.795107374415351
3695	ENSMUSG00000022760	MGI:1916259	Thap7	THAP domain containing 7	16	17527982	17531136	-1	8.84573339397428	8.73657426958101	0.152536219668785	0.136156823638672	1.01249449967745	0.0179140706544237	0.171359461965132
3696	ENSMUSG00000022761	MGI:1914113	Lztr1	leucine-zipper-like transcriptional regulator, 1	16	17508688	17526333	1	9.37092335332535	9.39213193335554	0.143730959403135	0.172859493824169	0.997741877969701	-0.0032614652355335	0.799418456885027
3698	ENSMUSG00000022763	MGI:1919418	Aifm3	apoptosis-inducing factor, mitochondrion-associated 3	16	17489611	17507485	1	7.31586573437584	7.36477926603841	0.275908600461254	0.256211858033581	0.993358452453813	-0.00961368804813008	0.72920233535008
3699	ENSMUSG00000022765	MGI:1914724	Snap29	synaptosomal-associated protein 29	16	17405986	17430827	1	10.2997332505721	9.98941254156394	0.155031867571853	0.122093042896655	1.03106496079894	0.0441352305431857	0.00123202751229812
3700	ENSMUSG00000022766	MGI:96051	Serpind1	serine (or cysteine) peptidase inhibitor, clade D, member 1	16	17331371	17343575	1	6.87680371636295	7.80714027740373	0.3066357216166	0.664711685451471	0.880835167809978	-0.18305602447259	0.00516767696678749
3701	ENSMUSG00000022768	MGI:1924122	Ccdc116	coiled-coil domain containing 116	16	17139064	17147229	-1	6.20766282765659	6.14899925218489	0.270271359575643	0.343440693693614	1.00954034519533	0.0136985675788963	0.717612072874317
3702	ENSMUSG00000022769	MGI:2149842	Sdf2l1	stromal cell-derived factor 2-like 1	16	17130138	17132383	-1	10.225443207081	9.755134554163	0.165166689193935	0.229317937738958	1.04821139578411	0.0679296986447122	0.00054319463644451
3704	ENSMUSG00000022771	MGI:2447857	Ppil2	peptidylprolyl isomerase (cyclophilin)-like 2	16	17086555	17111257	-1	10.2316516680066	9.5958106057746	0.065530025689651	0.0921745060956343	1.0662623605607	0.0925624659667879	1.45538802996493e-09
3706	ENSMUSG00000022773	MGI:1913303	Ypel1	yippee like 1	16	17069696	17087045	1	9.90965973862154	9.8110290250325	0.180934327826945	0.292996237111213	1.01005304472522	0.014431060652807	0.442521431267135
3708	ENSMUSG00000022779	MGI:1333803	Top3b	topoisomerase (DNA) III beta	16	16870736	16892990	1	9.7005707338959	9.38986814751248	0.114510327303861	0.112876479352214	1.0330891319774	0.0469647311772416	0.000162421918161021
3711	ENSMUSG00000022783	MGI:1354388	Spag6l	sperm associated antigen 6-like	16	16753016	16829456	-1	8.08329106278544	7.79074458291684	0.135748977234756	0.18026666679647	1.03755051609702	0.0531815798797649	0.00348084298947496
3713	ENSMUSG00000022788	MGI:2183747	Fgd4	FYVE, RhoGEF and PH domain containing 4	16	16416917	16600549	-1	10.549678456567	10.0877851759709	0.130215888949818	0.317915579161226	1.04578738271473	0.0645895694791649	0.00402157511573185
3714	ENSMUSG00000022789	MGI:1921256	Dnm1l	dynamin 1-like	16	16312230	16358959	-1	11.0935100107571	10.8473502025344	0.146753220783966	0.130700132921037	1.02269308205474	0.0323732463216508	0.00506988059600981
3717	ENSMUSG00000022792	MGI:1917370	Yars2	tyrosyl-tRNA synthetase 2 (mitochondrial)	16	16302965	16309640	1	7.97851459898147	7.85423846867523	0.0723182253799645	0.139213907713674	1.0158228109322	0.0226487760443693	0.0499064901670266
3735	ENSMUSG00000022818	MGI:3644957	Cyp2ab1	cytochrome P450, family 2, subfamily ab, polypeptide 1	16	20308387	20325404	-1	7.88128871578413	7.08171002764025	0.104680799064823	0.153738319533414	1.1129075724681	0.154333781108507	4.00650345919233e-08
3738	ENSMUSG00000022822	MGI:1351644	Abcc5	ATP-binding cassette, sub-family C (CFTR/MRP), member 5	16	20331303	20426394	-1	11.398954516625	10.1808094317266	0.137284717713212	0.169792592474968	1.11965110368359	0.163049241745083	1.10315056867504e-09
3750	ENSMUSG00000022843	MGI:105061	Clcn2	chloride channel, voltage-sensitive 2	16	20702964	20717746	-1	7.17391125942564	7.11927297523814	0.166675469822391	0.175034114186125	1.00767469998377	0.0110299796475872	0.546882096763261
3752	ENSMUSG00000022847	MGI:101875	Thpo	thrombopoietin	16	20724454	20734511	-1	7.32201183373211	7.53453462104167	0.178106810907017	0.18110438982524	0.971793508425053	-0.0412782995944026	0.0398665110173583
3878	ENSMUSG00000023088	MGI:102676	Abcc1	ATP-binding cassette, sub-family C (CFTR/MRP), member 1	16	14361558	14475737	1	10.9234080083978	9.54307339272646	0.162827451288799	0.164653091262413	1.14464256522678	0.194897161745973	6.34065998531466e-10
3891	ENSMUSG00000023143	MGI:1351598	Nagpa	N-acetylglucosamine-1-phosphodiester alpha-N-acetylglucosaminidase	16	5195289	5204012	-1	10.0529686966524	9.6620098389397	0.0894928544049007	0.133265577566125	1.04046351268833	0.0572263730630685	1.85081648907681e-05
5155	ENSMUSG00000026181	MGI:1918464	Ppm1f	protein phosphatase 1F (PP2C domain containing)	16	16896469	16927364	1	9.15327866734545	9.34103092297738	0.0952087079514903	0.16828316743311	0.979900263987983	-0.0292931782843223	0.0202247504881316
8998	ENSMUSG00000033809	MGI:1098592	Alg3	asparagine-linked glycosylation 3 (alpha-1,3-mannosyltransferase)	16	20605374	20611735	-1	9.97545728720613	10.3580472024212	0.141842148926702	0.158638209152927	0.963063509198373	-0.0542971551941286	0.000275344144727276
9028	ENSMUSG00000033918	MGI:1277152	Parl	presenilin associated, rhomboid-like	16	20279818	20302387	-1	10.8288001838392	10.5987361829876	0.0825753057652757	0.0435460640915995	1.02170673907526	0.0309811583153662	0.000107195180599264
10372	ENSMUSG00000037965	MGI:2445044	Zc3h7a	zinc finger CCCH type containing 7 A	16	11136592	11176393	-1	9.75958326610275	9.25210673819341	0.0972073455979553	0.278835033672305	1.05484983499103	0.0770376361521102	0.000978920873357461
10375	ENSMUSG00000037972	MGI:1276549	Snn	stannin	16	11060945	11074985	1	8.51145228228583	9.03364250020068	0.219686972229834	0.314756976769529	0.94219494319116	-0.0859025058794201	0.00255114579963743
10383	ENSMUSG00000037991	MGI:2685383	Rmi2	RecQ mediated genome instability 2	16	10835059	10892966	1	8.62719092080656	8.560691399869	0.124652948755919	0.232502506283905	1.00776800819366	0.011163563491209	0.497379828157497
10400	ENSMUSG00000038015	MGI:97766	Prm2	protamine 2	16	10791380	10796134	-1	8.29152476867609	7.82423226189703	1.19383315904755	0.426997813972357	1.05972375194621	0.083688233054009	0.357311103448801
10409	ENSMUSG00000038037	MGI:1354910	Socs1	suppressor of cytokine signaling 1	16	10782240	10785536	-1	7.25965294850849	7.23477064328885	0.213402179406201	0.373347695494137	1.00343926662592	0.00495329992011077	0.875036173725938
10417	ENSMUSG00000038055	MGI:1926236	Dexi	dexamethasone-induced transcript	16	10502531	10543054	-1	9.47433798189342	9.63899284030613	0.110783806460326	0.159934717390165	0.982917835800832	-0.0248572712380447	0.0367109460992696
10875	ENSMUSG00000039179	MGI:1917676	Tekt5	tektin 5	16	10357948	10395490	-1	5.79410218357562	5.45938214282119	0.535174713182485	0.48196643800939	1.0613109747583	0.0858474423101303	0.229215169448615
10891	ENSMUSG00000039209	MGI:1915422	Rpl39l	ribosomal protein L39-like	16	10170226	10174911	1	6.82829479066291	6.5699300884928	0.492856714410236	0.355864997907804	1.03932533507817	0.055647324921214	0.27523375559397
10942	ENSMUSG00000039345	MGI:2384301	Mettl22	methyltransferase like 22	16	8470788	8490684	1	9.0013308307105	9.50312816049533	0.099492188993673	0.166463083302779	0.947196615544889	-0.0782641688458877	1.32344713120255e-05
10965	ENSMUSG00000039427	MGI:2384774	Alg1	asparagine-linked glycosylation 1 (beta-1,4-mannosyltransferase)	16	5233621	5244912	1	8.2535130349825	8.00482888236839	0.169785763416504	0.0816700562874323	1.03106676685642	0.0441377576273095	0.00713580013326652
10973	ENSMUSG00000039457	MGI:1194898	Ppl	periplakin	16	5086291	5132421	-1	6.39336807688654	6.7019179893718	0.35252078721917	0.195553848864623	0.953960953718835	-0.0679978779532599	0.0696467398916194
10979	ENSMUSG00000039473	MGI:1891307	Ubn1	ubinuclein 1	16	5050057	5086289	1	9.13985320677653	9.14817977402634	0.0885909792174485	0.167174123261345	0.999089811584874	-0.00131372227090904	0.904674207166853
11013	ENSMUSG00000039568	MGI:1916255	Ubald1	UBA-like domain containing 1	16	4874778	4880315	-1	10.1863521430588	10.1445021384447	0.0924398081993361	0.0695729805877143	1.00412538772657	0.00593943358783981	0.348258449693946
11034	ENSMUSG00000039637	MGI:1926135	Coro7	coronin 7	16	4626133	4679777	-1	10.3059169938872	9.94558666999532	0.0982960185498465	0.12974112799606	1.03623017282418	0.0513444975310317	4.04151257812167e-05
11070	ENSMUSG00000039738	MGI:106299	Slx4	SLX4 structure-specific endonuclease subunit homolog (S. cerevisiae)	16	3979105	4003770	-1	7.86123786903781	7.55643406474117	0.162540703057848	0.145891652859017	1.04033698986654	0.0570509272694381	0.00244945189854989
11568	ENSMUSG00000041205	MGI:3607784	Map6d1	MAP6 domain containing 1	16	20233303	20241358	-1	6.84675843359133	6.80098461681347	0.182352005486785	0.212198935597812	1.00673046909483	0.00967748379262309	0.660610833239438
11569	ENSMUSG00000041215	MGI:2447762	Yeats2	YEATS domain containing 2	16	20141063	20232573	1	8.92285591249578	8.98115629682764	0.144989303202136	0.133127675030208	0.993508588158915	-0.00939565630952343	0.434901923330771
11581	ENSMUSG00000041247	MGI:2441659	Lamp3	lysosomal-associated membrane protein 3	16	19653378	19706375	-1	6.72315663831371	6.49517580783803	0.198712260396829	0.267011386006059	1.03510002457525	0.0497701860687185	0.0817821470369759
11620	ENSMUSG00000041378	MGI:1276112	Cldn5	claudin 5	16	18776847	18778262	1	8.73029278655129	10.1636550861315	0.209750048793029	0.245816745650164	0.858971768774791	-0.219317378794761	1.74363432292636e-08
11668	ENSMUSG00000041566	MGI:1347557	Tssk1	testis-specific serine kinase 1	16	17894223	17897922	1	6.13189468539102	5.98195487059011	0.233847356279772	0.331218368157419	1.02506535372543	0.0357158926476993	0.326146885332932
11684	ENSMUSG00000041617	MGI:1919565	Ccdc74a	coiled-coil domain containing 74A	16	17646470	17650738	1	6.74091709092525	6.59558200496492	0.306152812523213	0.312767315863551	1.02203521779442	0.0314449102304768	0.38063247104918
11723	ENSMUSG00000041720	MGI:2448506	Pi4ka	phosphatidylinositol 4-kinase alpha	16	17280351	17406314	-1	9.67326077553388	9.24147516602126	0.0978203453861495	0.106433308010657	1.04672258505874	0.0658791326301584	1.78178079357789e-06
11744	ENSMUSG00000041774	MGI:1916351	Ydjc	YdjC homolog (bacterial)	16	17144621	17160701	1	7.97796549928125	7.77656090203081	0.252326130009217	0.193483367551281	1.02589892881799	0.0368886041655858	0.113612234577247
11796	ENSMUSG00000041957	MGI:1914701	Pkp2	plakophilin 2	16	16213318	16272712	1	8.51936193379691	9.3982409155526	0.260075756937279	0.278040360479191	0.906484735850804	-0.141645368020804	2.72337487219106e-05
11801	ENSMUSG00000041974	MGI:1924834	Spidr	scaffolding protein involved in DNA repair	16	15889224	16146851	-1	8.15741726679798	7.5474538403673	0.196107661844453	0.200442911938732	1.08081711254308	0.112122422101917	5.1452483887292e-05
12119	ENSMUSG00000043008	MGI:2686922	Klhl6	kelch-like 6	16	19946496	19983037	-1	8.79769009689729	9.0168777533823	0.149668835151332	0.333382109579977	0.975691402004115	-0.0355031798843063	0.124637568676815
12126	ENSMUSG00000043050	MGI:98785	Tnp2	transition protein 2	16	10787936	10788660	-1	6.7683984011589	6.47813063540571	0.8311783737151	0.26958354943963	1.04480733441323	0.0632369295663231	0.405536077872799
12149	ENSMUSG00000043140	MGI:1913940	Tmem186	transmembrane protein 186	16	8633229	8637712	-1	7.75599315424279	7.6612965240462	0.234847185544257	0.166104337963136	1.01236039225206	0.0177229694366518	0.393257622284512
12278	ENSMUSG00000043811	MGI:2136886	Rtn4r	reticulon 4 receptor	16	18127642	18152408	1	7.38735253591087	7.52599255495062	0.115240356681018	0.151196148563705	0.981578507017183	-0.0268244352907831	0.0659232928258715
12353	ENSMUSG00000044117	MGI:1914504	Bmerb1	bMERB domain containing 1	16	13986604	14101500	1	6.51485243858482	6.70862583666532	0.29004078928396	0.259034272458568	0.971115783947668	-0.0422847797076084	0.199500897213014
12677	ENSMUSG00000045341	MGI:3030001	Olfr167	olfactory receptor 167	16	19509558	19522266	-1	6.0380895247191	5.83621978119275	0.361767148917063	0.350987692392324	1.03458912636856	0.0490579338700434	0.294714629558867
12715	ENSMUSG00000045521	MGI:1347559	Tssk2	testis-specific serine kinase 2	16	17898637	17900024	1	6.34743398823825	6.00559829178916	0.52418445329702	0.214643368453136	1.05691950740636	0.0798655085204789	0.147029855767543
12816	ENSMUSG00000045983	MGI:2384784	Eif4g1	eukaryotic translation initiation factor 4, gamma 1	16	20668313	20692884	1	12.1196626134699	12.0956621341849	0.101902970794229	0.17870435328759	1.0019842220309	0.00285979099120713	0.75157674447579
12958	ENSMUSG00000046613	MGI:2681859	Vwa5b2	von Willebrand factor A domain containing 5B2	16	20589471	20605377	1	7.89913169123773	7.7439416568967	0.177119847466161	0.22286038902778	1.02004018640854	0.0286259910107304	0.157422117386824
13340	ENSMUSG00000048101	MGI:109316	Olfr19	olfactory receptor 19	16	16672228	16676405	-1	5.67315371279358	5.58734514935465	0.342831782277112	0.297078825799264	1.01535766292312	0.0219880107934812	0.616269320990819
13746	ENSMUSG00000049871	MGI:2444070	Nlrc3	NLR family, CARD domain containing 3	16	3945007	3976632	-1	8.21624419683878	7.68452181935347	0.148829832906307	0.0893219661309212	1.06919394465719	0.0965235720634551	1.19825739981453e-05
13758	ENSMUSG00000049916	MGI:1917708	2610318N02Rik	RIKEN cDNA 2610318N02 gene	16	17113398	17125167	-1	6.70635574817324	6.3887458090682	0.562078397644153	0.164239916955279	1.04971397338336	0.0699962751335667	0.193094948387326
13789	ENSMUSG00000050058	MGI:106601	Prm3	protamine 3	16	10790505	10790914	-1	7.95123770408996	7.81530277929746	0.213019720800261	0.205664651739234	1.01739343038028	0.0248776834213018	0.232970106811494
13823	ENSMUSG00000050158	MGI:3029999	Olfr165	olfactory receptor 165	16	19406244	19423134	-1	5.88224590470314	5.9181526143719	0.119833365985352	0.255270383850574	0.993932784095231	-0.00877980379530484	0.729385404625053
13955	ENSMUSG00000050742	MGI:3029998	Olfr164	olfactory receptor 164	16	19284104	19314064	-1	6.12749730321886	5.91616004656332	0.19520012855695	0.252880452258888	1.03572203168816	0.050636862760191	0.0916432573376633
13978	ENSMUSG00000050821	MGI:1925658	Fam131a	family with sequence similarity 131, member A	16	20693241	20703048	1	6.73912489681402	6.62796876932662	0.238206530561389	0.201133549796735	1.01677076814269	0.0239944589982015	0.351956353056142
13998	ENSMUSG00000050908	MGI:3665441	Tvp23a	trans-golgi network vesicle protein 23A	16	10420557	10447362	-1	7.68723668702523	7.83560003329871	0.154697980111865	0.239486704078401	0.981065477354256	-0.0275786682268473	0.174792620962036
14054	ENSMUSG00000051146	MGI:1920297	Camk2n2	calcium/calmodulin-dependent protein kinase II inhibitor 2	16	20619215	20621287	-1	7.12863420720858	7.06604929510058	0.196256319466198	0.189996583830064	1.00885712928035	0.0127218796246954	0.542869778792734
14173	ENSMUSG00000051669	MGI:2146559	AU021092	expressed sequence AU021092	16	5211823	5222299	-1	7.88660759465976	8.01829790757278	0.1795519209924	0.21051336961282	0.983576275859164	-0.0238911577503471	0.213714841639375
14890	ENSMUSG00000055692	MGI:107238	Tmem191c	transmembrane protein 191C	16	17276077	17283229	1	8.46059498645961	8.20550825841417	0.14991154940756	0.282858504641988	1.03108725505015	0.0441664249481535	0.0486305299475732
15089	ENSMUSG00000056822	MGI:3030000	Olfr166	olfactory receptor 166	16	19483694	19489882	1	5.62406602869356	5.65904565547994	0.371901791730939	0.445811723812778	0.993818811701492	-0.00894524439439566	0.871000275933866
15276	ENSMUSG00000057880	MGI:2443582	Abat	4-aminobutyrate aminotransferase	16	8513429	8621568	1	8.77270450765716	9.20275078714964	0.155576444877724	0.21377091421116	0.953269811446707	-0.0690434856378748	0.000650598476225547
15459	ENSMUSG00000059003	MGI:95820	Grin2a	glutamate receptor, ionotropic, NMDA2A (epsilon 1)	16	9567898	9995560	-1	7.31902126194532	7.37351639839165	0.227688092247469	0.140245524297911	0.992609342205	-0.0107020618829975	0.595595062955544
15509	ENSMUSG00000059280	MGI:98937	Vpreb2	pre-B lymphocyte gene 2	16	17980428	17981273	1	8.08761828452676	7.80533644371169	0.363856166502793	0.470375531521154	1.03616523680315	0.0512540872983896	0.213780976046418
15513	ENSMUSG00000059305	MGI:98936	Vpreb1	pre-B lymphocyte gene 1	16	16868403	16870843	-1	7.37280953850199	7.40382930775467	0.513895676919439	0.12083107946374	0.995810307347282	-0.00605714648295005	0.880728514821774
15676	ENSMUSG00000060166	MGI:1338012	Zdhhc8	zinc finger, DHHC domain containing 8	16	18220753	18235136	-1	8.58498312021059	8.40790601728238	0.144655333405947	0.0959885612893187	1.02106078523764	0.0300687545120428	0.0200471516202004
15728	ENSMUSG00000060480	MGI:3030005	Olfr171	olfactory receptor 171	16	19623930	19629916	-1	4.83769768425365	4.71613073376957	0.416610147816143	0.48383784053461	1.02577684066593	0.036716904548765	0.609865564582484
15760	ENSMUSG00000060657	MGI:2444505	Marf1	meiosis regulator and mRNA stability 1	16	14109173	14163351	-1	10.9205520660256	10.9709991612198	0.0594610669690937	0.157602955597614	0.995401777499665	-0.00664913163407151	0.422445143693301
15870	ENSMUSG00000061361	MGI:3030002	Olfr168	olfactory receptor 168	16	19529274	19535555	-1	4.59917553575286	4.73715165149669	0.434547364221542	0.563564115803866	0.970873612268622	-0.0426445961750887	0.602241429771863
16026	ENSMUSG00000062203	MGI:1316728	Gspt1	G1 to S phase transition 1	16	11219292	11254325	-1	11.1290054465632	11.0747672790331	0.0839542975996764	0.14213295660532	1.00489745438108	0.00704828786782256	0.380096965476083
16032	ENSMUSG00000062245	MGI:3030004	Olfr170	olfactory receptor 170	16	19605696	19611882	-1	5.58342280175647	5.30160676242519	0.449838044458891	0.316910087257956	1.05315672247301	0.0747201428312132	0.194733015884368
16142	ENSMUSG00000062901	MGI:1923035	Klhl24	kelch-like 24	16	20097542	20129221	1	11.1831578237384	10.6014203082157	0.100679201577798	0.305069740976537	1.05487354511092	0.0770700635999073	0.000731679537088863
16224	ENSMUSG00000063358	MGI:1346858	Mapk1	mitogen-activated protein kinase 1	16	16983382	17047453	1	10.4375420671635	10.2925970818425	0.0589368307332701	0.166905743443064	1.01408245015018	0.0201749556815032	0.0473841859909929
16242	ENSMUSG00000063445	MGI:1915074	Nmral1	NmrA-like family domain containing 1	16	4710059	4719356	-1	7.5955806728113	7.68912526595275	0.156075709490047	0.222325337044288	0.987834169699945	-0.0176592217328054	0.359242969123403
16429	ENSMUSG00000065968	MGI:1921732	Ifitm7	interferon induced transmembrane protein 7	16	13981699	13986888	-1	7.73556842771417	7.75143852277428	0.153400743455051	0.22453375761263	0.997952625823776	-0.00295676440631957	0.874356695034377
16430	ENSMUSG00000065979	MGI:2443300	Cpped1	calcineurin-like phosphoesterase domain containing 1	16	11803721	11909445	-1	8.85266919269897	8.96161324955385	0.102309505095105	0.0494312654573574	0.987843253907403	-0.017645954646899	0.0319928782470171
16764	ENSMUSG00000068535	MGI:3030003	Olfr169	olfactory receptor 169	16	19564889	19571809	-1	5.58608483615966	5.28763839923317	0.371765988200298	0.30633808019649	1.05644229321161	0.0792139640819435	0.11898241677724
16775	ENSMUSG00000068617	MGI:1914043	Efcab1	EF-hand calcium binding domain 1	16	14906606	14981371	1	5.45614802132332	5.79255942132532	0.355951066407532	0.373509099314867	0.94192353059625	-0.0863181544841839	0.0978969701459573
16777	ENSMUSG00000068663	MGI:1921624	Clec16a	C-type lectin domain family 16, member A	16	10545339	10744878	1	9.35909725019025	9.3110540429481	0.0784220496238712	0.105097027724142	1.00515980328549	0.00742488357332164	0.330956518564182
17233	ENSMUSG00000071636	MGI:2685449	Rimbp3	RIMS binding protein 3	16	17208603	17213982	1	6.17356530231829	5.77399058948435	0.69755199200279	0.336592485979556	1.06920252235285	0.0965351461557084	0.202820572769821
17234	ENSMUSG00000071637	MGI:103573	Cebpd	CCAAT/enhancer binding protein (C/EBP), delta	16	15887286	15891031	1	8.84875319032135	9.16457047257189	0.140357074533664	0.186597196738381	0.965539325253078	-0.0505930752844858	0.0025970742316694
17251	ENSMUSG00000071669	MGI:1921728	Snx29	sorting nexin 29	16	11322908	11755472	1	9.03419336144466	8.94847252020362	0.117324420632686	0.244584715006555	1.00957938252003	0.0137543532304236	0.397793455255473
17976	ENSMUSG00000075330	MGI:1915412	A930003A15Rik	RIKEN cDNA A930003A15 gene	16	19876567	19884274	-1	5.63687498503457	5.82943024333256	0.360088018837901	0.40025166369903	0.966968425684786	-0.0484593125809798	0.344649159480312
17978	ENSMUSG00000075370	MGI:96529	Igll1	immunoglobulin lambda-like polypeptide 1	16	16860671	16863985	-1	7.21305921548608	7.19154164333042	0.161345118036969	0.165989305444296	1.00299206668373	0.0043101947822906	0.803338264609943
17989	ENSMUSG00000075395	MGI:3584518	A630010A05Rik	RIKEN cDNA A630010A05 gene	16	14562317	14634108	1	4.82610268015242	4.93746665939373	0.436931285113218	0.369288537563976	0.977445117724606	-0.0329123956483277	0.606563290799055
18034	ENSMUSG00000075704	MGI:1347023	Txnrd2	thioredoxin reductase 2	16	18426384	18479073	1	9.37589107141091	10.1244610864522	0.137182044945098	0.181048604257241	0.926063223647234	-0.110817403206754	6.15901342704009e-07
18622	ENSMUSG00000090356	MGI:1913811	Teddm3	transmembrane epididymal family member 3	16	21152655	21154000	-1	7.00614408212237	7.05006611063005	0.461025467878371	0.685194340096093	0.993769983455693	-0.00901612854131245	0.885374069142237
18682	ENSMUSG00000090777	MGI:3647803	Ccdc188	coiled-coil domain containing 188	16	18217879	18220348	1	6.61294253837163	6.5550743827276	0.173348840130742	0.179242957351613	1.00882799374428	0.0126802143589757	0.536674081197228
18846	ENSMUSG00000091712	MGI:3616084	Sec14l5	SEC14-like lipid binding 5	16	5147109	5187271	1	7.30227418626245	7.00253337229544	0.190144239875229	0.195117115507174	1.04280462484519	0.0604688863620385	0.0102008431102382
19299	ENSMUSG00000096215	MGI:3643379	Smim22	small integral membrane protein 22	16	5007288	5008309	1	7.6003156991384	7.66684905642047	0.252085277796704	0.138833310125297	0.991321942457396	-0.0125744306556147	0.55004907920317
19577	ENSMUSG00000107252	MGI:3643507	Gm5767	predicted gene 5767	16	8680770	8683911	1	4.92331975927179	5.2474718627986	0.12966362866842	0.275779416317925	0.938226995398516	-0.0919910831098885	0.0137197090100658
19765	ENSMUSG00000116652	MGI:3045365	B830017H08Rik	RIKEN cDNA B830017H08 gene	16	17833121	17835008	1	6.94258465352474	6.83579175833101	0.200040368711307	0.208266962835718	1.01562260802687	0.0223644152272637	0.330253222411168
381	ENSMUSG00000002274	MGI:1917333	Metrn	meteorin, glial cell differentiation regulator	17	25793221	25797136	-1	7.73263004070502	7.98771470040452	0.0896675466655442	0.129754437805234	0.968065376735779	-0.0468236140118777	0.000702529083269559
382	ENSMUSG00000002279	MGI:1923733	Lmf1	lipase maturation factor 1	17	25579085	25662826	1	9.7683060869083	9.8321528511494	0.124015158682731	0.109638435687307	0.993506329162322	-0.00939893665045449	0.314306000411664
383	ENSMUSG00000002280	MGI:1914813	Ciao3	cytosolic iron-sulfur assembly component 3	17	25773776	25783332	1	8.84433140617614	8.69625048319657	0.215892779125518	0.133619757588065	1.01702813451219	0.0243595896770123	0.148128726855186
416	ENSMUSG00000002496	MGI:102548	Tsc2	TSC complex subunit 2	17	24595816	24632630	-1	10.2806484876681	10.39458268216	0.0628435371039787	0.174583640131892	0.989039079492106	-0.0159005681642587	0.119054242282083
417	ENSMUSG00000002500	MGI:1913461	Rpl3l	ribosomal protein L3-like	17	24727820	24736143	1	6.71339634877533	6.63597088826496	0.232691556277168	0.200589610581536	1.01166754071319	0.0167352622000382	0.506184911828785
418	ENSMUSG00000002504	MGI:1890662	Slc9a3r2	solute carrier family 9 (sodium/hydrogen exchanger), member 3 regulator 2	17	24639286	24650327	-1	10.74622709107	10.889001170895	0.249966117813424	0.197423981175702	0.986888229913446	-0.0190413934685506	0.248721318264596
428	ENSMUSG00000002617	MGI:99185	Zfp40	zinc finger protein 40	17	23173869	23193252	-1	7.89279701898895	7.50676628536055	0.141042903600628	0.238901204006183	1.05142437088807	0.0723450805320971	0.00240834199839647
589	ENSMUSG00000003665	MGI:106590	Has1	hyaluronan synthase 1	17	17843323	17855205	-1	7.11706021711891	7.06908961139482	0.175234058794618	0.159341630448471	1.00678596656163	0.00975701224219683	0.59103528647714
1013	ENSMUSG00000006818	MGI:98352	Sod2	superoxide dismutase 2, mitochondrial	17	13006846	13040063	1	11.4619978418906	12.0807261391582	0.190608792992254	0.238462443757534	0.948783848740512	-0.0758486439624431	9.14089605523191e-05
1024	ENSMUSG00000007021	MGI:1341881	Syngr3	synaptogyrin 3	17	24685092	24689955	-1	7.65497707607939	7.56280631102632	0.120410058609497	0.198758194040114	1.01218737612236	0.0174763864546959	0.293063036293532
1049	ENSMUSG00000007564	MGI:1926334	Ppp2r1a	protein phosphatase 2, regulatory subunit A, alpha	17	20945311	20965916	1	12.1048499711372	12.1749781553021	0.10066163276669	0.0618036389704999	0.994239974538734	-0.00833398526062042	0.141968169102954
1119	ENSMUSG00000008482	MGI:1914754	Rnf151	ring finger protein 151	17	24715839	24718063	-1	6.35529018388768	6.20032468310086	0.308592691851462	0.257944719128446	1.02499312676466	0.0356142355689854	0.316227484700914
1410	ENSMUSG00000014426	MGI:1346875	Map3k4	mitogen-activated protein kinase kinase kinase 4	17	12227621	12318796	-1	8.42126591001943	8.45890247560341	0.0984992941628163	0.134659646349224	0.995550656164611	-0.00643336905895407	0.5445145145275
1438	ENSMUSG00000014763	MGI:1914794	Fam120b	family with sequence similarity 120, member B	17	15396202	15433583	1	8.64891751047078	8.50492401679261	0.0943734419707283	0.0948939883232428	1.01693060318868	0.024221230963768	0.0116796235836716
1439	ENSMUSG00000014767	MGI:101838	Tbp	TATA box binding protein	17	15499888	15528379	1	9.97423385125744	9.8093583472042	0.121151471868544	0.110345002739105	1.01680798052405	0.0240472586432444	0.0175497824789678
1440	ENSMUSG00000014769	MGI:104884	Psmb1	proteasome (prosome, macropain) subunit, beta type 1	17	15475021	15499751	-1	11.0159826331499	11.0614633593148	0.158559858355077	0.116203799416391	0.9958883626255	-0.00594406716572596	0.544239549046946
1441	ENSMUSG00000014771	MGI:104643	Pdcd2	programmed cell death 2	17	15519208	15527301	-1	8.88797689957246	8.94414423585373	0.152006814900594	0.147329888022238	0.993720211257761	-0.00908838661165329	0.482122030645671
1442	ENSMUSG00000014773	MGI:104659	Dll1	delta like canonical Notch ligand 1	17	15367354	15376872	-1	6.69884123760041	7.33117342654375	0.353373769866781	0.210686741972425	0.913747479134257	-0.130132573954186	0.00225137233365516
1474	ENSMUSG00000015126	MGI:1915577	Tsr3	TSR3 20S rRNA accumulation	17	25240170	25242798	1	9.49684130078943	9.75339436583164	0.21256405293012	0.116941302829134	0.973696022592814	-0.0384566461377985	0.0193099625163256
1658	ENSMUSG00000016946	MGI:1916509	Kctd5	potassium channel tetramerisation domain containing 5	17	24047734	24073485	-1	8.88961061491354	8.66137910000487	0.173364703934233	0.156127506596314	1.02635048209685	0.0375234721140464	0.0203362826601659
1957	ENSMUSG00000019214	MGI:2384887	Chtf18	CTF18, chromosome transmission fidelity factor 18	17	25718926	25727419	-1	7.3958764398554	7.45102698028526	0.277048133104808	0.266804058415772	0.992598263222534	-0.0107181645747442	0.702109507808584
1970	ENSMUSG00000019320	MGI:1919143	Noxo1	NADPH oxidase organizer 1	17	24696234	24700529	1	8.53917343788242	8.3860767700178	0.246555587267466	0.163100984294614	1.01825605370225	0.0261003914297157	0.192073508386805
3968	ENSMUSG00000023826	MGI:1355296	Prkn	parkin RBR E3 ubiquitin protein ligase	17	10840384	12063361	1	8.09239445635957	7.97038723446041	0.207347339998385	0.283508919495385	1.01530756515463	0.0219168264336235	0.35556776949527
3969	ENSMUSG00000023827	MGI:1915512	Agpat4	1-acylglycerol-3-phosphate O-acyltransferase 4 (lysophosphatidic acid acyltransferase, delta)	17	12118704	12219645	1	10.0021374182632	8.99289809274108	0.0883948205140142	0.0816460940878306	1.1122262606686	0.153450305992972	1.67456461318957e-11
3970	ENSMUSG00000023828	MGI:1333817	Slc22a3	solute carrier family 22 (organic cation transporter), member 3	17	12418960	12507704	-1	8.90031253023749	10.374754084176	0.193387465399151	0.235903414632357	0.857881782837883	-0.221149238612523	6.2718064461521e-09
3971	ENSMUSG00000023829	MGI:108111	Slc22a1	solute carrier family 22 (organic cation transporter), member 1	17	12648869	12675829	-1	7.26196175570235	7.47000249627223	0.137417081591232	0.262767285036071	0.972149843233159	-0.0407493927557651	0.0769351427263307
3972	ENSMUSG00000023830	MGI:96435	Igf2r	insulin-like growth factor 2 receptor	17	12682406	12769664	-1	11.3643169427075	11.2136847485862	0.170211133515991	0.194272935113612	1.01343289003557	0.0192505560781116	0.133477463982168
3973	ENSMUSG00000023832	MGI:87871	Acat2	acetyl-Coenzyme A acetyltransferase 2	17	12942890	12960747	-1	8.72347057185336	10.0762322053995	0.144999941271536	0.392328486456968	0.865747274777847	-0.207982153811291	7.44543465874409e-06
3974	ENSMUSG00000023845	MGI:2387123	Lnpep	leucyl/cystinyl aminopeptidase	17	17521410	17625050	-1	11.0774020418944	10.9934022688831	0.0361280700390981	0.113225690676641	1.00764092598058	0.0109816243564547	0.0798279782132984
3975	ENSMUSG00000023852	MGI:88393	Chd1	chromodomain helicase DNA binding protein 1	17	15704967	15772610	1	9.57611143091887	9.22759401244027	0.0934761395965988	0.121790706994223	1.0377690455398	0.0534854090831049	3.12931994096211e-05
3978	ENSMUSG00000023882	MGI:99201	Zfp54	zinc finger protein 54	17	21423227	21435640	1	7.64123707437842	7.7151360640421	0.211357888895738	0.214595707106828	0.990421557176664	-0.0138853787869151	0.514311003500497
3979	ENSMUSG00000023883	MGI:1919307	Phf10	PHD finger protein 10	17	14945009	14961273	-1	9.47974285956533	9.19605591701384	0.274983494889798	0.239940766830268	1.03084876224237	0.0438326877325234	0.0559517144604057
3980	ENSMUSG00000023885	MGI:98738	Thbs2	thrombospondin 2	17	14665500	14694235	-1	10.7377857006846	10.2620001332209	0.171923992194869	0.359660086277603	1.04636382394144	0.0653845683468774	0.0072864518422694
3981	ENSMUSG00000023886	MGI:1929881	Smoc2	SPARC related modular calcium binding 2	17	14279506	14404790	1	8.11544097875657	8.44473881174257	0.17721345219645	0.177373034607954	0.961005563306695	-0.0573833120342813	0.00340204783486425
3982	ENSMUSG00000023892	MGI:99198	Zfp51	zinc finger protein 51	17	21450374	21465587	1	8.10846810454095	7.91554133486704	0.112855718686448	0.208225509345844	1.02437316179806	0.034741360461077	0.0444258426648063
3983	ENSMUSG00000023902	MGI:3040700	Zscan10	zinc finger and SCAN domain containing 10	17	23600856	23611019	1	7.25485499259232	7.11352212908059	0.173619485772552	0.203051832482878	1.01986819763081	0.0283827179703943	0.169907795505846
3984	ENSMUSG00000023903	MGI:2443938	Mmp25	matrix metallopeptidase 25	17	23628311	23645277	-1	7.21973437401121	7.02183571715237	0.108381201498319	0.193148981143996	1.02818332197312	0.0400975156235371	0.0298721555970704
3985	ENSMUSG00000023904	MGI:2663619	Hcfc1r1	host cell factor C1 regulator 1 (XPO1-dependent)	17	23673596	23675227	1	9.51307328930013	9.71134486494309	0.0938609181119784	0.149389874982619	0.979583509966915	-0.029759606703307	0.008988619384634
3986	ENSMUSG00000023905	MGI:1351484	Tnfrsf12a	tumor necrosis factor receptor superfamily, member 12a	17	23675445	23677468	-1	9.60215105871493	10.2705300566916	0.137555504618421	0.163435819157653	0.934922638433723	-0.0970811028983479	1.01189799260844e-06
3987	ENSMUSG00000023906	MGI:1859284	Cldn6	claudin 6	17	23679249	23682446	1	6.54775295820536	6.47786268125508	0.131125241409269	0.240602425179002	1.01078909516753	0.0154820050575901	0.492445917909151
3988	ENSMUSG00000023908	MGI:2137630	Pkmyt1	protein kinase, membrane associated tyrosine/threonine 1	17	23726336	23736735	1	7.22035342733371	7.3038982543638	0.301563851054273	0.185641353483464	0.988561611331295	-0.0165972112877827	0.539964012836854
3989	ENSMUSG00000023909	MGI:1923748	Paqr4	progestin and adipoQ receptor family member IV	17	23736186	23740867	-1	8.63692287089448	9.52689362192155	0.156758384014772	0.103704646283976	0.906583322293089	-0.141488473555772	1.33649047047698e-07
3990	ENSMUSG00000023911	MGI:1924167	Flywch2	FLYWCH family member 2	17	23776916	23786081	-1	7.9509946612187	7.91187303910587	0.183254290893894	0.25701141945532	1.0049446726356	0.00711607582065519	0.737711150827484
4108	ENSMUSG00000024112	MGI:1928842	Cacna1h	calcium channel, voltage-dependent, T type, alpha 1H subunit	17	25374285	25433783	-1	8.60368038201476	8.36120219454779	0.135619159338039	0.315665348007947	1.02900039752957	0.0412435395825359	0.0772984853551436
4109	ENSMUSG00000024114	MGI:1918253	Prss41	protease, serine 41	17	23836785	23844172	-1	6.11952073229361	6.13926599802643	0.252146461573989	0.263568035884542	0.996783774193989	-0.00464751075537591	0.884529028430444
4110	ENSMUSG00000024116	MGI:1916698	Prss21	protease, serine 21	17	23868056	23873114	1	6.94706168512474	8.05625921681559	0.215608203479207	0.199293442148903	0.862318539927854	-0.213707196473287	1.97044197381811e-07
4111	ENSMUSG00000024118	MGI:1919266	Tedc2	tubulin epsilon and delta complex 2	17	24215054	24220851	-1	8.32432660399146	8.24994171052983	0.309159344764574	0.183413463666044	1.00901641442711	0.0129496440378963	0.590671110069052
4113	ENSMUSG00000024122	MGI:1338068	Pdpk1	3-phosphoinositide dependent protein kinase 1	17	24073680	24150924	-1	9.56030764123435	9.5707181426702	0.124697892330614	0.185338410168414	0.998912254934201	-0.00157013852229331	0.899464727334791
4114	ENSMUSG00000024124	MGI:1353645	Prss30	protease, serine 30	17	23972126	23980566	-1	6.58032322908212	6.44276649688868	0.289826024230368	0.325226211184419	1.02135056924069	0.0304781430967943	0.402119108605701
4115	ENSMUSG00000024125	MGI:3694550	Sbpl	spermine binding protein-like	17	23953084	23955274	-1	5.97256219626975	5.77901700037634	0.38366064490689	0.346575197135312	1.03349102379882	0.0475258585484029	0.327663742291298
4117	ENSMUSG00000024128	MGI:106021	Sbp	spermine binding protein	17	23941672	23945607	1	5.48122597935218	4.7383944503974	0.361363986483142	0.714707374106966	1.15676861365826	0.210100313613739	0.0259423313458557
4118	ENSMUSG00000024130	MGI:1351617	Abca3	ATP-binding cassette, sub-family A (ABC1), member 3	17	24351950	24410201	1	9.98242478292006	10.318893645576	0.024930892715406	0.0797817139819537	0.967392932400245	-0.0478260971370416	1.99786348291987e-06
4120	ENSMUSG00000024132	MGI:94871	Eci1	enoyl-Coenzyme A delta isomerase 1	17	24426641	24439348	1	8.9859578056117	9.47173016296967	0.190772478254672	0.118935831644513	0.948713450552346	-0.0759556935134901	0.000181938788992189
4123	ENSMUSG00000024136	MGI:1913955	Dnase1l2	deoxyribonuclease 1-like 2	17	24440081	24443105	-1	7.18681622582864	7.01977592207759	0.133037869366389	0.288250698001578	1.02379567462057	0.0339278162899099	0.171976137746868
4124	ENSMUSG00000024137	MGI:109530	E4f1	E4F transcription factor 1	17	24443778	24470313	-1	8.35929266682616	8.26861650090035	0.0786888192707564	0.216782885644618	1.01096630444959	0.0157349129544902	0.298581342760433
4126	ENSMUSG00000024142	MGI:1929514	Mlst8	MTOR associated protein, LST8 homolog (S. cerevisiae)	17	24473551	24479078	-1	9.23226320530464	9.41335605648715	0.125808771421695	0.148811374401857	0.980762137318952	-0.0280248105533714	0.024037601272327
4133	ENSMUSG00000024155	MGI:1922428	Meiob	meiosis specific with OB domains	17	24804289	24839788	1	5.97302709881072	6.39974733085106	0.290169104865547	0.414824078958985	0.933322331339042	-0.0995526799253681	0.0373253665471117
4134	ENSMUSG00000024158	MGI:95745	Hagh	hydroxyacyl glutathione hydrolase	17	24840143	24864450	1	8.50854679784161	8.83557487702596	0.178745495977591	0.160937041424878	0.962987345618599	-0.0544112547970747	0.00292369107580662
4135	ENSMUSG00000024160	MGI:1891471	Spsb3	splA/ryanodine receptor domain and SOCS box containing 3	17	24886643	24892152	1	8.34665418364215	8.09969835296972	0.117805000337797	0.0788232547971654	1.03048950959783	0.0433298182898652	0.000781109708798719
4136	ENSMUSG00000024163	MGI:1353598	Mapk8ip3	mitogen-activated protein kinase 8 interacting protein 3	17	24892153	24936977	-1	9.04633758179173	8.89697573367821	0.123009384763861	0.153435033078122	1.01678793475272	0.0240188164786306	0.0568958220348545
4138	ENSMUSG00000024165	MGI:1196260	Jpt2	Jupiter microtubule associated homolog 2	17	24937419	24960689	-1	9.82625196817319	9.99061257039919	0.0830113418897632	0.190606539249028	0.983548496043878	-0.0239319053453384	0.0519282907656171
4139	ENSMUSG00000024168	MGI:3039635	Tmem204	transmembrane protein 204	17	25057702	25083591	-1	8.62296128601754	8.79826999417837	0.122420122753373	0.149768673066548	0.980074638732748	-0.0290364713440008	0.0269920637277736
4140	ENSMUSG00000024169	MGI:2146906	Ift140	intraflagellar transport 140	17	25016085	25099495	1	7.92342145906704	8.19502917892996	0.192923077851573	0.0940633742570214	0.966857016133482	-0.0486255426903542	0.00879038187105417
4141	ENSMUSG00000024170	MGI:1918968	Telo2	telomere maintenance 2	17	25099570	25115967	-1	8.16586230499673	7.85014469215846	0.22089119826313	0.131560168279289	1.04021806287897	0.0568859949595225	0.00851089071831257
4142	ENSMUSG00000024171	MGI:2149951	Prss28	protease, serine 28	17	25308646	25311876	1	5.96345636208799	5.90727867033438	0.226840416614305	0.330521920813937	1.00950991055081	0.0136550739505437	0.704892114265086
4144	ENSMUSG00000024173	MGI:96943	Tpsab1	tryptase alpha/beta 1	17	25343245	25345562	-1	7.47749519948885	8.24044807941835	0.228372682974245	0.271770983360804	0.90741366578899	-0.140167707826493	5.1960590491018e-05
4146	ENSMUSG00000024175	MGI:1919090	Tekt4	tektin 4	17	25454615	25476602	1	7.1806207321913	7.09134923908862	0.306752732302797	0.159698147559518	1.01258878812661	0.0180484152307064	0.506712691481126
4147	ENSMUSG00000024176	MGI:98370	Sox8	SRY (sex determining region Y)-box 8	17	25565892	25570686	-1	7.41844190827267	7.36327721893277	0.199715266850608	0.208227549847462	1.0074918664203	0.0107681917830603	0.609742661615237
4929	ENSMUSG00000025727	MGI:2442713	A930017K11Rik	RIKEN cDNA A930017K11 gene	17	25946387	25952565	-1	7.0551891178508	6.87459457400932	0.260895805855418	0.229042831699745	1.02626984644655	0.0374101217284453	0.182183150679159
4930	ENSMUSG00000025728	MGI:1333114	Pigq	phosphatidylinositol glycan anchor biosynthesis, class Q	17	25926421	25944936	-1	8.78498162297188	9.27706157619031	0.0914405540496709	0.106087742067512	0.946957347520322	-0.0786286490318214	2.72276002545823e-07
4931	ENSMUSG00000025730	MGI:2183454	Rab40c	Rab40C, member RAS oncogene family	17	25882114	25919727	-1	8.6634720451181	8.44313422379767	0.131946997035439	0.13804342253085	1.02609668583728	0.0371666779293688	0.0076398295655629
4932	ENSMUSG00000025732	MGI:1915491	Mcrip2	MAPK regulated corepressor interacting protein 2	17	25863698	25868764	-1	7.03531932646314	7.61515347904667	0.21583856376871	0.157085936893204	0.923857850773597	-0.114257206190112	0.000112810443854431
4933	ENSMUSG00000025733	MGI:2384892	Rhot2	ras homolog family member T2	17	25838457	25844851	-1	8.68498789582843	8.70627150609424	0.221209738475236	0.136294512924652	0.99755537025799	-0.00353117317182791	0.830001113081698
4934	ENSMUSG00000025739	MGI:1925616	Gng13	guanine nucleotide binding protein (G protein), gamma 13	17	25717171	25719406	1	7.05740503466805	7.06846176559954	0.165496659096966	0.218332902535301	0.998435765616602	-0.00225848004465665	0.913118708566448
8719	ENSMUSG00000032855	MGI:97603	Pkd1	polycystin 1, transient receptor poteintial channel interacting	17	24549834	24596508	1	8.95971995207778	8.77928778114595	0.119398550028405	0.149438166103409	1.02055202829999	0.0293497336268976	0.0222349796215475
8823	ENSMUSG00000033200	MGI:1349391	Tpsg1	tryptase gamma 1	17	25369273	25374442	1	6.70266861541744	6.76284521350857	0.198049359163618	0.103094030151598	0.991101881502341	-0.0128947262917125	0.488665548143284
8940	ENSMUSG00000033597	MGI:2442952	Caskin1	CASK interacting protein 1	17	24488601	24508671	1	5.84318831839406	6.10795419361176	0.334999781678873	0.210623583304919	0.956652282118518	-0.0639334565090083	0.102080554009537
9000	ENSMUSG00000033825	MGI:96942	Tpsb2	tryptase beta 2	17	25366305	25369098	1	8.74158551846779	8.60689902045888	0.248477322999558	0.263763966707286	1.01564866715512	0.0224014318242678	0.327538304296728
9046	ENSMUSG00000033972	MGI:2442394	Zfp944	zinc finger protein 944	17	22337989	22361400	-1	8.03412173987952	7.54959629254255	0.18267548360236	0.291044182310552	1.06417898766528	0.0897408227376528	0.0021019812242364
9065	ENSMUSG00000034039	MGI:2149952	Prss29	protease, serine 29	17	25318654	25322684	1	7.4259730845271	7.45836943830429	0.223371668308913	0.275826107585083	0.99565637582783	-0.00628017430668157	0.805635105083853
9287	ENSMUSG00000034681	MGI:97960	Rnps1	RNA binding protein with serine rich domain 1	17	24414565	24425901	1	10.4672076684378	6.94446015058388	0.0977828893873167	0.296793580098474	1.50727449527632	0.591942175337872	2.79572715809542e-10
9541	ENSMUSG00000035435	MGI:3625331	Abca17	ATP-binding cassette, sub-family A (ABC1), member 17	17	24264259	24351068	-1	5.84018921173943	5.7439342854017	0.390122262915801	0.160183523504381	1.01675766496535	0.023975866792976	0.559691870846898
9568	ENSMUSG00000035521	MGI:2147006	Gnptg	N-acetylglucosamine-1-phosphotransferase, gamma subunit	17	25233331	25240124	-1	9.72132454949922	9.36063284170017	0.127200704108222	0.16246193654518	1.03853283361273	0.0545468282590673	0.000346834039261857
9674	ENSMUSG00000035868	MGI:1920479	Zfp983	zinc finger protein 983	17	21650624	21664966	1	8.02920250346491	8.23713925988673	0.208800942054145	0.172412397832611	0.974756192670625	-0.0368866797278311	0.0596191798128221
9873	ENSMUSG00000036552	MGI:1917317	Ermard	ER membrane associated RNA degradation	17	15041208	15090044	1	9.98730985852944	9.56359951427137	0.0825801599982694	0.231132563343463	1.04430448427141	0.0625424148798111	0.000925408448193995
9905	ENSMUSG00000036636	MGI:1347048	Clcn7	chloride channel, voltage-sensitive 7	17	25133391	25162104	1	10.6108092820924	9.86818811632869	0.136845434096243	0.0950128906108195	1.07525405444338	0.104677571240094	1.73318813693265e-07
9956	ENSMUSG00000036820	MGI:2443978	Amdhd2	amidohydrolase domain containing 2	17	24155833	24163766	-1	9.83618204833722	9.42638097396681	0.147572342396684	0.129563723049537	1.04347385019788	0.0613944465326819	9.93662593405713e-05
10067	ENSMUSG00000037098	MGI:2444431	Rab11fip3	RAB11 family interacting protein 3 (class II)	17	25989036	26069555	-1	8.3554653859398	8.15106292031662	0.132717529433047	0.158104643583632	1.02507678662542	0.035731983422867	0.0174746812031154
10103	ENSMUSG00000037196	MGI:1916560	Pacrg	PARK2 co-regulated	17	10403012	10840311	-1	8.46226682465094	7.59939157022614	0.320814891445944	0.179522485770167	1.11354530773299	0.155160259438585	0.000130566245539001
10149	ENSMUSG00000037326	MGI:1355075	Capn15	calpain 15	17	25958364	25985796	-1	7.95971845822104	7.65316440922428	0.10214885565141	0.130932209295866	1.04005585567027	0.0566610096496783	0.000215913505409653
10392	ENSMUSG00000038002	MGI:1930190	Cramp1l	cramped chromatin regulator homolog 1	17	24961226	25015788	-1	8.32020716054502	8.11771379453261	0.168779428934438	0.153792896734388	1.02494462987212	0.0355459737633162	0.0320964922846421
10764	ENSMUSG00000038880	MGI:1930188	Mrps34	mitochondrial ribosomal protein S34	17	24895116	24897502	1	9.42795125860849	9.7468467951714	0.169047863096237	0.153331584110211	0.967282184355161	-0.0479912676653865	0.002402931608517
10876	ENSMUSG00000039183	MGI:1347072	Nubp2	nucleotide binding protein 2	17	24882611	24886349	-1	8.90187678776005	9.10099889670268	0.119797208344957	0.0616321730325439	0.978120851216149	-0.0319153672570641	0.00351920066529653
10895	ENSMUSG00000039218	MGI:1923206	Srrm2	serine/arginine repetitive matrix 2	17	23790532	23824741	1	13.0492569874718	12.8507083691977	0.0576316904827188	0.144770293059092	1.01545040262138	0.0221197761780444	0.00562058473422163
11023	ENSMUSG00000039615	MGI:1891731	Stub1	STIP1 homology and U-Box containing protein 1	17	25830505	25833404	-1	9.77942475189026	9.977394541556	0.072275298716435	0.0874936394060388	0.980158167661789	-0.0289135198543835	0.000350813627547079
11028	ENSMUSG00000039628	MGI:3580487	Hs3st6	heparan sulfate (glucosamine) 3-O-sulfotransferase 6	17	24752988	24758684	1	7.21524289639667	7.06422248921111	0.147504801797099	0.166279818048174	1.02137820650697	0.0305171812182355	0.0850760100292933
11184	ENSMUSG00000040048	MGI:1915592	Ndufb10	NADH:ubiquinone oxidoreductase subunit B10	17	24722060	24724478	-1	8.42107675953608	8.92292411346169	0.14286215348197	0.201277349848423	0.943757523033453	-0.0835118552711076	9.59362906406774e-05
11192	ENSMUSG00000040097	MGI:2442638	Flywch1	FLYWCH-type zinc finger 1	17	23752793	23771602	-1	8.6980284009357	8.39589804756457	0.159990432452674	0.14941711904829	1.03598547191253	0.0510037716087289	0.00254834047232703
11410	ENSMUSG00000040680	MGI:1920266	Kremen2	kringle containing transmembrane protein 2	17	23741197	23745833	-1	7.18782432195172	7.12446724041508	0.123248511557247	0.234616130650773	1.00889288692033	0.0127730131838339	0.519334216084042
11412	ENSMUSG00000040688	MGI:2384863	Tbl3	transducin (beta)-like 3	17	24697949	24707660	-1	8.53331156942565	8.49316426949012	0.0699612644606717	0.0584306446781554	1.00472701323813	0.00680357091075948	0.255026690774865
11487	ENSMUSG00000040888	MGI:107757	Gfer	growth factor, augmenter of liver regeneration	17	24693187	24696156	-1	7.71041610746807	8.40685150669363	0.0920391060179117	0.233489208513422	0.917158593955056	-0.124756870413609	2.21763492072369e-05
11507	ENSMUSG00000040966	MGI:1335072	Slc22a2	solute carrier family 22 (organic cation transporter), member 2	17	12584132	12628488	1	6.45073746497829	7.15527345143429	0.246874556398996	0.315590060225359	0.901536120004642	-0.149542800559014	0.000329916418444791
11530	ENSMUSG00000041062	MGI:3607710	Mslnl	mesothelin-like	17	25736042	25748330	1	6.56087348470285	6.5607766376657	0.250121082311249	0.1623696521096	1.00001476152024	2.12962148687565e-05	0.99931844985075
11546	ENSMUSG00000041130	MGI:2670965	Zfp598	zinc finger protein 598	17	24669687	24682016	1	8.17954379480309	8.56980760908409	0.223855791635482	0.214300871023037	0.954460609609565	-0.0672424357532459	0.00463359834406592
11565	ENSMUSG00000041199	MGI:1919186	Rpusd1	RNA pseudouridylate synthase domain containing 1	17	25727670	25731464	1	7.90393601760955	7.87105774234739	0.0975062555774678	0.117682137759848	1.00417711015957	0.00601374480110723	0.564330747574902
11598	ENSMUSG00000041319	MGI:2677480	Thoc6	THO complex 6	17	23668614	23673882	-1	9.941793571055	9.8495035834001	0.0938077691028941	0.149131841003657	1.00937001412035	0.0134551334941311	0.172176274158712
11632	ENSMUSG00000041429	MGI:1313275	Nthl1	nth (endonuclease III)-like 1 (E.coli)	17	24632680	24638837	1	7.69545111714463	7.81916664081216	0.186792135491216	0.159233606855914	0.984177914431213	-0.0230089530363302	0.195910999192381
12092	ENSMUSG00000042848	MGI:2159616	Vmn1r226	vomeronasal 1 receptor 226	17	20682843	20692671	1	4.54429843648126	4.89041365921673	0.207409385230576	0.409529965944889	0.929225777847408	-0.105898918079455	0.0602208172823331
12214	ENSMUSG00000043445	MGI:1914328	Pgp	phosphoglycolate phosphatase	17	24470392	24473110	1	9.02617822048546	9.4826633083256	0.10597923310169	0.130089542884551	0.951861088704967	-0.0711770478867898	4.70269200955766e-06
12232	ENSMUSG00000043537	MGI:2159626	Vmn1r225	vomeronasal 1 receptor 225	17	20498158	20506148	1	4.80794144866429	4.97097681313528	0.260468118928932	0.389909648684091	0.967202549800637	-0.0481100469712466	0.354450112582914
12269	ENSMUSG00000043747	MGI:2443785	1520401A03Rik	RIKEN cDNA 1520401A03 gene	17	23704488	23722783	-1	6.68792099082728	6.6669663736299	0.180539575852805	0.0890414261426741	1.00314305128045	0.00452735336488567	0.787035249920913
12272	ENSMUSG00000043782	MGI:2388267	Bicdl2	BICD family like cargo adaptor 2	17	23660506	23668621	1	7.64398160052592	7.27670769541728	0.161352848377349	0.294967150792141	1.0504725379226	0.0710384467127702	0.0111451074768412
12369	ENSMUSG00000044172	MGI:1915759	Ptx4	pentraxin 4	17	25120760	25125292	1	5.94887381267711	6.050703570663	0.117531029014584	0.288121496586861	0.98317059218045	-0.0244863312820923	0.382146516622998
12457	ENSMUSG00000044501	MGI:2385044	Zfp758	zinc finger protein 758	17	22361453	22377281	1	8.30687784997427	8.12206448059515	0.217190482849475	0.185134869725335	1.02275448192029	0.0324598594259157	0.103964118699188
12465	ENSMUSG00000044533	MGI:105110	Rps2	ribosomal protein S2	17	24718116	24721929	1	13.4495746893377	12.128215839784	0.067227980163811	0.199865510130618	1.10894915352835	0.149193217948507	3.89503098043925e-08
12589	ENSMUSG00000045027	MGI:1918085	Prss22	protease, serine 22	17	23993534	23998100	-1	6.6420005597528	6.68448077339364	0.207598789787001	0.303874793657451	0.993644949386358	-0.00919765684627667	0.754826585660508
12665	ENSMUSG00000045316	MGI:1915886	Fahd1	fumarylacetoacetate hydrolase domain containing 1	17	24848892	24850364	-1	7.24982329521506	7.34540996382359	0.193495790523549	0.157580324086452	0.986986884451746	-0.0188971812919549	0.319622259261562
12694	ENSMUSG00000045417	MGI:2159629	Vmn1r230	vomeronasal 1 receptor 230	17	20840444	20852857	1	4.4732409141453	4.93131652558679	0.398344582948152	0.322347708808451	0.907108860470685	-0.140652398557996	0.0326330671030014
12723	ENSMUSG00000045551	MGI:107443	Fpr1	formyl peptide receptor 1	17	17876471	17883940	-1	6.91034213508837	6.16552381995412	0.401011475727798	0.198969477258412	1.12080373653309	0.164533670543019	0.00181062674302998
12729	ENSMUSG00000045575	MGI:2159639	Vmn1r233	vomeronasal 1 receptor 233	17	20989747	20996464	-1	4.57698739514364	4.63204303850046	0.327128478182493	0.385474851349319	0.988114177070634	-0.017250339336188	0.769525410719144
12768	ENSMUSG00000045744	MGI:2441766	Bricd5	BRICHOS domain containing 5	17	24473884	24475469	1	7.00483074704825	6.95983066420066	0.124233563118306	0.119806192470653	1.00646568645399	0.00929798713602696	0.489687781026027
12834	ENSMUSG00000046070	MGI:107973	Igfals	insulin-like growth factor binding protein, acid labile subunit	17	24865997	24882010	1	7.24469020952338	8.86037717584503	0.350229534337042	0.430877843202363	0.817650317333409	-0.290444113957108	2.27681034607683e-06
12857	ENSMUSG00000046173	MGI:1914793	Pabpc6	poly(A) binding protein, cytoplasmic 6	17	9666495	9669717	-1	6.11283368473075	5.87465700403319	0.658576816861684	0.286652074367005	1.04054307860596	0.0573366940541916	0.401464713151998
13055	ENSMUSG00000046991	MGI:1918932	Wdr27	WD repeat domain 27	17	14818519	14943158	-1	7.40857012152156	7.03550688116314	0.174570170373987	0.205964303821748	1.05302578004113	0.0745407566696269	0.00222392402652361
13183	ENSMUSG00000047507	MGI:2685783	Baiap3	BAI1-associated protein 3	17	25242659	25256364	-1	7.59854467563085	7.46616348364154	0.209491934162423	0.283052036213693	1.01773081881737	0.0253560312466972	0.318903440569904
13322	ENSMUSG00000048027	MGI:1916049	Rgmb	repulsive guidance molecule family member B	17	15803188	15831039	-1	9.08014215558867	8.7411349873641	0.125625480099644	0.0693461650258134	1.03878296911266	0.0548942662813297	0.000129196796688857
13330	ENSMUSG00000048062	MGI:1278317	Fpr-rs4	formyl peptide receptor, related sequence 4	17	18021733	18022704	1	4.88809213211268	3.93688510674018	0.45324427747108	0.275055120102172	1.24161411867061	0.312216867937509	0.000771031631908089
13504	ENSMUSG00000048826	MGI:1920347	Dact2	dishevelled-binding antagonist of beta-catenin 2	17	14195052	14204304	-1	7.2545054579032	7.40888657169975	0.184537662940487	0.239582493319012	0.979162710577019	-0.0303794779209106	0.183198710619395
13539	ENSMUSG00000048992	MGI:1917064	Prss32	protease, serine 32	17	23843855	23859779	1	8.03467541073754	7.74931786871466	0.180111030665305	0.185223855780683	1.03682356910083	0.0521704190898033	0.0099639607328646
13689	ENSMUSG00000049620	MGI:2661234	Prss33	protease, serine 33	17	23833347	23836056	-1	8.09748233782533	8.0577256902442	0.209196491957529	0.176436626318931	1.00493397878129	0.00710072367929879	0.700035209283672
13799	ENSMUSG00000050088	MGI:1915162	1600012H06Rik	RIKEN cDNA 1600012H06 gene	17	14943184	14959570	1	10.1833672392157	9.83392700332547	0.252431379576588	0.272253521045928	1.03553414986424	0.0503751315665421	0.0229982141477926
13804	ENSMUSG00000050102	MGI:2159636	Vmn1r235	vomeronasal 1 receptor 235	17	21256411	21262881	1	4.45760338689702	4.37895366995438	0.333869772949569	0.405099085721932	1.0179608470129	0.0256820732931838	0.687049891333993
13959	ENSMUSG00000050762	MGI:2450123	Prss27	protease, serine 27	17	24038144	24045954	1	7.36878395502771	7.84004214774187	0.158412969294528	0.164235249902806	0.939890859789587	-0.0894348542480179	8.28228550247938e-05
13980	ENSMUSG00000050824	MGI:894282	Sstr5	somatostatin receptor 5	17	25489875	25497288	-1	6.7629412354308	6.49060250526512	0.187100229664941	0.2256513721973	1.04195892907396	0.0592984119838942	0.0240144713393685
14008	ENSMUSG00000050933	MGI:2159628	Vmn1r231	vomeronasal 1 receptor 231	17	20889183	20905091	-1	5.4133174696679	5.14503858372871	0.432695761874918	0.322894386317476	1.0521432213915	0.0733311026600532	0.205597925617838
14105	ENSMUSG00000051341	MGI:99199	Zfp52	zinc finger protein 52	17	21535539	21562601	1	8.49895038084244	7.87411526836107	0.227162598430968	0.31012368653963	1.07935305633536	0.110166847504784	0.000652302485960717
14227	ENSMUSG00000051977	MGI:2384854	Prdm9	PR domain containing 9	17	15543079	15564354	-1	7.93830579869246	8.16180355542926	0.152990624806072	0.17557697814386	0.972616621409844	-0.040056848344008	0.0206121098481242
14312	ENSMUSG00000052469	MGI:98543	Tcp10c	t-complex protein 10c	17	13354572	13377223	1	6.70122865105379	6.57924767369579	0.954443934547149	0.300399014746813	1.01854026226216	0.0265030102673522	0.755083416373058
14365	ENSMUSG00000052752	MGI:3042141	Traf7	TNF receptor-associated factor 7	17	24508562	24527938	-1	10.0302024872108	10.0130550560515	0.0744958715813473	0.0951705923666994	1.00171250742789	0.00246851290312234	0.702316375780802
14466	ENSMUSG00000053347	MGI:1921920	Zfp943	zinc finger prtoein 943	17	21962552	22071168	1	8.23176168444604	7.93344538171115	0.260657293942686	0.232978426480354	1.03760236421651	0.0532536719415989	0.0382191506398667
14613	ENSMUSG00000054142	MGI:2159638	Vmn1r236	vomeronasal 1 receptor 236	17	21282942	21294007	1	4.7839459701471	5.10713734813596	0.223908497766549	0.565693242331269	0.936717703880272	-0.0943137626638898	0.169528032196958
14875	ENSMUSG00000055602	MGI:98542	Tcp10b	t-complex protein 10b	17	13061104	13082481	1	6.68825227063092	6.77019299160225	0.190233884652276	0.315131957762074	0.987896841187102	-0.0175676952615808	0.548471326642393
15020	ENSMUSG00000056399	MGI:2681414	Prss34	protease, serine 34	17	25298394	25300165	1	7.0981085471876	6.92415425011232	0.158168764965469	0.231141665525254	1.02512282233927	0.0357967727202546	0.110711226801599
15108	ENSMUSG00000056910	MGI:1316664	Vmn2r107	vomeronasal 2, receptor 107	17	20345242	20383113	1	5.85416744207928	5.79755743045313	0.267224222488624	0.358342008878879	1.00976445896487	0.0140188043500553	0.732510474785437
15172	ENSMUSG00000057203	MGI:2159635	Vmn1r234	vomeronasal 1 receptor 234	17	21226087	21235467	1	5.41327352469417	5.59845531587056	0.254720923281802	0.204815503938694	0.966922699078898	-0.048527537256835	0.151197287404224
15198	ENSMUSG00000057388	MGI:1914931	Mrpl18	mitochondrial ribosomal protein L18	17	12911349	12916345	-1	9.30036193843128	9.48699909380459	0.0946393498102037	0.214335116596442	0.980327060904307	-0.0286649472658494	0.0503502028957725
15203	ENSMUSG00000057409	MGI:99200	Zfp53	zinc finger protein 53	17	21488998	21510473	1	8.83400741139676	8.51640994670096	0.110955567905156	0.146075869531371	1.0372924115541	0.0528226455806314	0.000380291478243366
15204	ENSMUSG00000057411	MGI:2384888	Fam173a	family with sequence similarity 173, member A	17	25790080	25792901	-1	9.40170690351811	9.50945880532501	0.0727064556401053	0.0746952670423801	0.988668976435699	-0.0164405324413213	0.0144283016333862
15205	ENSMUSG00000057417	MGI:3646420	Dcpp3	demilune cell and parotid protein 3	17	23917458	23919441	1	6.20765590111826	6.3255674441194	0.324961901954953	0.404797063398851	0.981359531134118	-0.0271463154680905	0.542714002398155
15300	ENSMUSG00000058030	MGI:2159637	Vmn1r237	vomeronasal 1 receptor 237	17	21311865	21314912	1	4.92624805965191	5.20879235777439	0.355013464475912	0.298892524931816	0.945756275405994	-0.0804596508217295	0.12430977870912
15484	ENSMUSG00000059142	MGI:2445132	Zfp945	zinc finger protein 945	17	22846697	22867134	-1	8.01414627642958	7.55142748953431	0.0801140975584227	0.281651501870034	1.06127567106174	0.0857994513665695	0.00198149342788545
15536	ENSMUSG00000059408	MGI:1934134	Mrgprh	MAS-related GPR, member H	17	12876034	12877977	1	6.81077204201079	7.03222956284189	0.143370570642232	0.251466077151869	0.968508206557807	-0.0461638214743319	0.0561464321098843
15554	ENSMUSG00000059481	MGI:97620	Plg	plasminogen	17	12378608	12419385	1	7.69513423846036	8.39559120935508	0.557692741919712	1.41537368499801	0.916568475831195	-0.125685427922794	0.228009854702455
15570	ENSMUSG00000059562	MGI:2685163	Ccdc154	coiled-coil domain containing 154	17	25162461	25171913	1	6.79313253114608	6.77876057974347	0.238345264435781	0.467745990939403	1.00212014441778	0.0030554839472084	0.940578223654675
15694	ENSMUSG00000060245	MGI:2159624	Vmn1r228	vomeronasal 1 receptor 228	17	20774984	20786157	-1	6.01804706116211	6.17487038875928	0.406631121378903	0.151755194369986	0.974602976625606	-0.0371134660812846	0.365563117675552
15771	ENSMUSG00000060701	MGI:1278318	Fpr-rs3	formyl peptide receptor, related sequence 3	17	20623846	20624877	-1	6.46641868244071	6.27913621425102	0.304169303435432	0.359538091331289	1.02982615152776	0.0424008116826193	0.294367915197539
15825	ENSMUSG00000061046	MGI:1919877	Haghl	hydroxyacylglutathione hydrolase-like	17	25779843	25785673	-1	9.24438816975526	8.94788351146266	0.151868706329467	0.198207336797167	1.03313684827398	0.0470313648031069	0.00615592838525244
15904	ENSMUSG00000061544	MGI:2679295	Zfp229	zinc finger protein 229	17	21730795	21769342	1	7.19727362837829	7.57096058982725	0.21390885839566	0.270435037621855	0.950642067540138	-0.0730258501073199	0.0106307694649546
15979	ENSMUSG00000062012	MGI:99159	Zfp13	zinc finger protein 13	17	23575844	23599487	-1	7.6005712473437	7.74913720705083	0.224237395256609	0.17622905444962	0.98082806437187	-0.0279278355253968	0.184593057259163
15996	ENSMUSG00000062078	MGI:97837	Qk	quaking	17	10202601	10319854	-1	12.3134992411242	12.5602659110389	0.0343863898039836	0.0482747575106597	0.980353388084103	-0.0286262034799823	4.95652187072173e-08
16066	ENSMUSG00000062480	MGI:109182	Acat3	acetyl-Coenzyme A acetyltransferase 3	17	12923813	12940600	-1	6.13892507131074	6.33253090286014	0.460445615453591	0.304538023343275	0.969426784563821	-0.0447961512075102	0.366010821407622
16114	ENSMUSG00000062743	MGI:3053207	Zfp677	zinc finger protein 677	17	21383748	21399265	1	7.95981674776158	7.63096102710138	0.16376091450243	0.359069051601945	1.04309492860627	0.0608704587181792	0.0420185356997394
16162	ENSMUSG00000063011	MGI:1888992	Msln	mesothelin	17	25748613	25754378	-1	7.32393463973602	7.61304230976806	0.204972681828933	0.202660695146808	0.962024686285916	-0.0558541797638604	0.0171764285166043
16231	ENSMUSG00000063383	MGI:3646759	Zfp947	zinc finger protein 947	17	22144359	22166190	-1	7.15320893453869	7.27934958704469	0.228707673993725	0.234372368533767	0.98267143911724	-0.0252189696659999	0.311605956894164
16529	ENSMUSG00000066720	MGI:1913100	Cldn9	claudin 9	17	23682584	23684026	-1	6.00118578015003	6.38700302170769	0.287129848395882	0.351533610677678	0.939593383587519	-0.089891540646537	0.0360624996626741
16655	ENSMUSG00000067722	MGI:2670966	BC003965	cDNA sequence BC003965	17	25184554	25187662	1	8.18138688367557	7.87336472699052	0.175341855660561	0.0889806749154027	1.03912204849715	0.0553651137422644	0.00253437866696133
16677	ENSMUSG00000067928	MGI:2679257	Zfp760	zinc finger protein 760	17	21707741	21725636	1	8.09473770988533	7.76991153467255	0.119883201847247	0.196556722621819	1.0418056465332	0.0590861615556154	0.00213611816898498
16678	ENSMUSG00000067931	MGI:3040683	Zfp948	zinc finger protein 948	17	21567008	21588699	1	8.62238119697362	8.57646695793984	0.125200543749301	0.14852258591628	1.00535351436191	0.0077028882079925	0.527307422307704
16679	ENSMUSG00000067941	MGI:3643198	Gm7168	predicted gene 7168	17	13948373	13950678	1	6.32759400991803	6.0118797136212	0.368453305675184	0.36635295241687	1.05251507204669	0.0738408928748729	0.121354588471156
16680	ENSMUSG00000067942	MGI:108187	Zfp160	zinc finger protein 160	17	21008903	21043070	1	8.48036965263745	7.94558046320607	0.201326213418182	0.149966506156008	1.06730649722923	0.0939745328034916	0.000124683480063042
16681	ENSMUSG00000067951	MGI:2159627	Vmn1r227	vomeronasal 1 receptor 227	17	20729843	20739150	1	5.54349536474268	5.45421015071446	0.176736793287266	0.348238571003597	1.01636996220553	0.0234256437295237	0.537318690212063
16691	ENSMUSG00000068036	MGI:1314653	Afdn	afadin, adherens junction formation factor	17	13760539	13906150	1	8.61155326713612	9.10382022548649	0.0959867789652651	0.241866572006656	0.945927429786865	-0.080198588598161	0.000428927607618751
16692	ENSMUSG00000068037	MGI:96918	Mas1	MAS1 oncogene	17	12841079	12868143	-1	5.7617360284694	5.75688031878502	0.181517731158985	0.211074510594066	1.0008434619821	0.00121634552023165	0.962523620714982
16693	ENSMUSG00000068039	MGI:98535	Tcp1	t-complex protein 1	17	12915701	12925067	1	9.9249163000288	9.92922683513575	0.164369627739292	0.133971677859393	0.999565874042509	-0.000626447354363351	0.956934192606118
16916	ENSMUSG00000069743	MGI:1922674	Zfp820	zinc finger protein 820	17	21816885	21845772	-1	7.15716857562489	7.15798262325064	0.117965004395809	0.202140656845814	0.999886274154521	-0.00016408104359734	0.992455273643326
17162	ENSMUSG00000071192	MGI:2670967	Wfikkn1	WAP, FS, Ig, KU, and NTR-containing protein 1	17	25877628	25880858	-1	8.55622882304999	8.47464146056531	0.258470450262111	0.213830270580779	1.00962723471717	0.0138227326888903	0.52170709497453
17163	ENSMUSG00000071202	MGI:2685784	Ccdc78	coiled-coil domain containing 78	17	25786580	25790513	1	6.93594920336043	6.94709911749616	0.1667445344475	0.180340425012673	0.99839502590259	-0.00231734831094181	0.902932712091881
17168	ENSMUSG00000071230	MGI:2685781	Npw	neuropeptide W	17	24657330	24658457	-1	8.08254246916308	7.80016886275934	0.177313205490736	0.205685937541771	1.03620096069354	0.0513038262678637	0.0135177387965836
17173	ENSMUSG00000071256	MGI:3053094	Zfp213	zinc finger protein 213	17	23556767	23564238	-1	7.656033285794	7.50972308120307	0.120488305700913	0.237612966356461	1.01948276960533	0.0278373924069831	0.154900580869249
17176	ENSMUSG00000071266	MGI:1921399	Zfp946	zinc finger protein 946	17	22424222	22456689	1	8.28613858081283	8.05807301469513	0.166607246942882	0.213855053863408	1.02830274256659	0.0402650708539344	0.0376004216818309
17177	ENSMUSG00000071267	MGI:1920483	Zfp942	zinc finger protein 942	17	21926960	21962464	-1	8.16946666606199	8.02342980750401	0.191082361171027	0.223805742406954	1.01820130069829	0.0260228136821256	0.195983022364619
17178	ENSMUSG00000071275	MGI:2448176	Fpr-rs6	formyl peptide receptor, related sequence 6	17	20182078	20183097	-1	4.94981469620919	5.16398548125398	0.479264020657795	0.411500292805708	0.958526067545646	-0.0611104277227305	0.374833342029498
17179	ENSMUSG00000071276	MGI:2448177	Fpr-rs7	formyl peptide receptor, related sequence 7	17	20113210	20114226	-1	5.3033706043516	5.45912957797814	0.292732148421704	0.334631186444466	0.971468166966604	-0.0417613724806012	0.353814022849052
17290	ENSMUSG00000072082	MGI:102551	Ccnf	cyclin F	17	24222198	24251484	-1	7.96553480349647	7.77082571705999	0.186228892162885	0.185875847982413	1.02505642174023	0.035703321559573	0.0647183303220663
17432	ENSMUSG00000073434	MGI:1921267	Wdr90	WD repeat domain 90	17	25844771	25861501	-1	7.76638220333023	7.73204815119254	0.114205199215736	0.265732905039956	1.00444048607385	0.00639208573399726	0.746853969832128
17433	ENSMUSG00000073457	MGI:3037705	Smok2b	sperm motility kinase 2B	17	13230257	13237184	1	6.69164786195362	6.67831144881323	0.335324554339563	0.267803966960526	1.00199697382229	0.00287815138924422	0.934268373184341
17434	ENSMUSG00000073458	MGI:1351487	Smok2a	sperm motility kinase 2A	17	13221188	13227658	1	6.32675705866553	6.30855914806012	0.434106970168067	0.196659737305466	1.00288463818414	0.00415566228946261	0.921137112852701
17435	ENSMUSG00000073460	MGI:2685159	Pnldc1	poly(A)-specific ribonuclease (PARN)-like domain containing 1	17	12888729	12910230	-1	6.35222479365577	6.26644356705384	0.217824391363558	0.255851959808756	1.01368898094813	0.0196150739660772	0.495470806458903
18035	ENSMUSG00000075705	MGI:1351642	Msrb1	methionine sulfoxide reductase B1	17	24736642	24742778	1	11.3322517629008	11.1858121018786	0.123822390852229	0.257265743874882	1.01309155380839	0.0187645574133684	0.181754897862423
18115	ENSMUSG00000078546	MGI:1917331	Zfp995	zinc finger protein 995	17	21879570	21909926	-1	7.42170712012986	7.22335467125395	0.260940763520531	0.252080472060013	1.02745987950242	0.0390820603079667	0.160267387201686
18381	ENSMUSG00000079657	MGI:2443284	Rab26	RAB26, member RAS oncogene family	17	24527241	24534210	-1	7.85375164550951	7.84248538716306	0.166541127757347	0.29975277283682	1.00143656733679	0.00207104133343849	0.928790857948754
18390	ENSMUSG00000079698	MGI:3645591	Vmn2r93	vomeronasal 2, receptor 93	17	18298099	18331914	1	4.7699234398328	5.45013667608222	0.289852947282874	0.349935595500566	0.875193361804206	-0.192326299316848	0.00122057723196331
18407	ENSMUSG00000080316	MGI:1922452	Spaca6	sperm acrosome associated 6	17	17827158	17843009	1	7.16962022318156	7.27102070010127	0.202254931762071	0.199397800241887	0.986054161980546	-0.0202612017581272	0.347741694927548
18612	ENSMUSG00000090304	MGI:3644540	Vmn2r99	vomeronasal 2, receptor 99	17	19361949	19401098	1	5.54564214378215	5.62129714192995	0.257097146162787	0.411453840750826	0.986541362920761	-0.0195485545014708	0.673153227694769
18616	ENSMUSG00000090315	MGI:1316665	Vmn2r104	vomeronasal 2, receptor 104	17	20028418	20048336	-1	4.74474649856683	4.80690592366407	0.469504031745666	0.496318834328979	0.987068724438471	-0.0187775593901904	0.807226864815986
18627	ENSMUSG00000090417	MGI:3648050	Vmn2r94	vomeronasal 2, receptor 94	17	18241122	18277756	-1	5.3162132223866	5.62166966847954	0.288198769569667	0.66455701398354	0.945664461964811	-0.0805997135732567	0.266041991833198
18647	ENSMUSG00000090572	MGI:3646711	Vmn2r109	vomeronasal 2, receptor 109	17	20539969	20564756	-1	6.43761296728064	6.59873692465217	0.14952831152641	0.270485659637834	0.975582606306127	-0.0356640583805628	0.174452522464434
18710	ENSMUSG00000090966	MGI:3646674	Vmn2r116	vomeronasal 2, receptor 116	17	23384604	23404422	1	4.69691251677439	4.91225767306586	0.271451520417771	0.320983764687365	0.956161673384477	-0.0646735167758229	0.182724050774938
18726	ENSMUSG00000091076	MGI:3647235	Vmn2r115	vomeronasal 2, receptor 115	17	23343741	23362538	1	4.59034808105942	4.83393509665298	0.872480391438336	0.201605154457354	0.949608960252235	-0.0745945469647488	0.495216618194641
18737	ENSMUSG00000091151	MGI:3645524	Vmn1r224	vomeronasal 1 receptor 224	17	20414146	20425343	1	4.98888134879275	4.91154522038472	0.498646718273603	0.501564948710312	1.01574578364606	0.0225393759639887	0.769868211408472
18756	ENSMUSG00000091259	MGI:3644602	Vmn2r110	vomeronasal 2, receptor 110	17	20567760	20596423	-1	4.45759801790307	4.42182380519771	0.514703561770227	0.683833391291777	1.00809037498584	0.0116249817934773	0.910016730724144
18772	ENSMUSG00000091350	MGI:3761352	Vmn2r92	vomeronasal 2, receptor 92	17	18151887	18188886	1	5.16120744008565	5.47812068936182	0.611594949940031	0.52628759033602	0.942149275774154	-0.0859724338208171	0.306581116344927
18782	ENSMUSG00000091407	MGI:3648766	Vmn2r117	vomeronasal 2, receptor 117	17	23455173	23479699	-1	4.59339551093349	5.05376215744126	0.746054286209036	0.469403885210849	0.908906151068089	-0.137796757980117	0.190147823602775
18797	ENSMUSG00000091491	MGI:3645271	Vmn2r97	vomeronasal 2, receptor 97	17	18914300	18958087	1	3.88196103831462	4.32348562627907	0.480570953154565	0.505861238432118	0.897877632510035	-0.155409254598248	0.107105106670545
18825	ENSMUSG00000091631	MGI:3761354	Vmn2r95	vomeronasal 2, receptor 95	17	18424078	18460905	1	5.33424360512547	5.09332505330338	0.41476118991589	0.279764972234239	1.04730083968739	0.0666759194248835	0.221962224615718
18833	ENSMUSG00000091656	MGI:3647787	Vmn2r106	vomeronasal 2, receptor 106	17	20266767	20285553	-1	4.72018045523483	4.76901064163527	0.459480480925615	0.360670509393916	0.989760939937074	-0.0148479862761044	0.824725563658291
18836	ENSMUSG00000091670	MGI:3646973	Vmn2r105	vomeronasal 2, receptor 105	17	20202321	20235052	-1	5.57660006024165	5.25885597846552	0.378464691799722	0.256001866323834	1.06042076129813	0.0846368211954501	0.0889694933652823
18838	ENSMUSG00000091679	MGI:3644514	Vmn2r96	vomeronasal 2, receptor 96	17	18573151	18616003	1	6.02182058735148	5.82652325818583	0.589265368055764	0.405259929314126	1.03351867323129	0.0475644550766769	0.477069340558893
18858	ENSMUSG00000091771	MGI:3644032	Vmn2r103	vomeronasal 2, receptor 103	17	19773363	19812536	1	3.33823709114656	3.73859691360862	0.831209525123974	0.340317530906518	0.892911744241607	-0.163410509056251	0.269214343514805
18861	ENSMUSG00000091805	MGI:3643822	Vmn2r108	vomeronasal 2, receptor 108	17	20456327	20481331	-1	5.22459669117257	5.54331232222918	0.551430588372913	0.349523382772011	0.942504478815215	-0.0854286207509976	0.218005647104386
18865	ENSMUSG00000091859	MGI:3648026	Vmn2r100	vomeronasal 2, receptor 100	17	19504732	19535231	1	4.84968210663326	4.97325619653088	0.171537736885963	0.175888380053937	0.975152277499031	-0.0363005705495656	0.192526489413274
18879	ENSMUSG00000091945	MGI:3648252	Vmn2r114	vomeronasal 2, receptor 114	17	23285392	23312537	-1	6.07800213121883	5.71793392033357	0.306363212678761	0.240432628442674	1.06297173347961	0.0881032332650692	0.0285279953953013
18906	ENSMUSG00000092111	MGI:3648972	Vmn2r113	vomeronasal 2, receptor 113	17	22942984	22965658	1	3.69463769194936	4.25625626461799	1.19753164822776	0.516403704635575	0.868048694027818	-0.204152120579327	0.283357890681206
18909	ENSMUSG00000092120	MGI:3645076	Vmn2r90	vomeronasal 2, receptor 90	17	17703747	17735156	1	5.01772105330704	5.25255523575995	0.284294030600573	0.425287543900499	0.9552914397065	-0.0659871580990408	0.227448177694667
19022	ENSMUSG00000094396	MGI:3761531	Vmn2r124	vomeronasal 2, receptor 124	17	18049424	18079732	1	5.97416767944437	5.72833408744301	0.555039610345229	0.379173439155959	1.04291537264564	0.0606220951368027	0.345817077735304
19103	ENSMUSG00000094892	MGI:3648468	Vmn2r101	vomeronasal 2, receptor 101	17	19577227	19612317	1	4.55043824823749	4.6612847629862	0.267310670765938	0.343336026683418	0.976219750479758	-0.0347221548429588	0.495276037096066
19108	ENSMUSG00000094921	MGI:3644292	Vmn2r112	vomeronasal 2, receptor 112	17	22600951	22620842	1	4.5398077115823	4.43108358283565	0.631689404193555	0.706139912229494	1.02453669101793	0.0349716515055808	0.757962926218694
19136	ENSMUSG00000095093	MGI:3647034	Vmn2r111	vomeronasal 2, receptor 111	17	22544504	22573482	-1	4.60821404064332	5.24213394637472	0.226127656446164	0.385082987189606	0.879072165607328	-0.185946489598058	0.00210668898039813
19262	ENSMUSG00000095961	MGI:3647786	Vmn2r102	vomeronasal 2, receptor 102	17	19660328	19709533	1	3.9631651269853	4.02978406877748	0.786564143484113	0.512293346753736	0.983468359431877	-0.0240494566438644	0.852034641969609
19310	ENSMUSG00000096278	MGI:3644062	Dcpp2	demilune cell and parotid protein 2	17	23880880	23900788	1	6.49074348223169	6.6807490259687	0.225060903480072	0.460336838219457	0.971559245378259	-0.0416261213028903	0.32421053190048
19332	ENSMUSG00000096433	MGI:3643318	Zfp994	zinc finger protein 994	17	22197265	22225616	-1	7.78668194284863	8.23393113231705	0.315555642911165	0.280941611998908	0.945682179959821	-0.0805726834530555	0.013604921590018
19372	ENSMUSG00000096717	MGI:3647977	Vmn2r98	vomeronasal 2, receptor 98	17	19053460	19082411	1	5.54755628999056	5.67094244810049	0.490073909765846	0.286004585436037	0.978242389296111	-0.0317361138527517	0.572539224364097
19504	ENSMUSG00000101307	MGI:3646178	Gm7356	predicted gene 7356	17	14000239	14003704	-1	6.63078163774238	6.45747233446718	0.501963743347192	0.503844965716364	1.02683856690336	0.0382093880490642	0.517315145161164
19763	ENSMUSG00000116564	MGI:1914295	Riok2	RIO kinase 2	17	17374309	17394899	1	8.87308988868891	8.98358925256417	0.156428177353702	0.226137771885942	0.987699864634425	-0.0178553826178336	0.287520847636841
19772	ENSMUSG00000117148	MGI:2159615	Vmn1r229	vomeronasal 1 receptor 229	17	20811555	20823627	1	4.80998889030428	4.90154854818622	0.294766656339584	0.183545897315754	0.9813202588974	-0.0272040506742643	0.49417867330407
647	ENSMUSG00000004233	MGI:1917810	Wars2	tryptophanyl tRNA synthetase 2 (mitochondrial)	3	99141068	99239186	1	7.86943867459248	7.92065813243497	0.188655435879036	0.139248514046506	0.993533434092712	-0.00935957744951324	0.56644804853569
1131	ENSMUSG00000008763	MGI:104676	Man1a2	mannosidase, alpha, class 1A, member 2	3	100562208	100685503	-1	10.576780900686	10.1779751623343	0.0692892872863043	0.144448531098887	1.03918321001879	0.0554500266044481	3.34902129978209e-05
1549	ENSMUSG00000015745	MGI:1914470	Plekho1	pleckstrin homology domain containing, family O member 1	3	95988429	95996001	-1	11.506514871515	11.3870646424934	0.116536011478651	0.215214586089995	1.01048999305544	0.0150550346906583	0.201391604511357
1550	ENSMUSG00000015747	MGI:891965	Vps45	vacuolar protein sorting 45	3	95999832	96058466	-1	8.27585188653296	8.25077573916696	0.182550150146676	0.234853354257387	1.00303924723671	0.004378057282101	0.819981876697739
1551	ENSMUSG00000015748	MGI:1918017	Prpf3	pre-mRNA processing factor 3	3	95830124	95855885	-1	8.82083328870934	8.38042285336428	0.239758185574145	0.222972886671636	1.05255229277223	0.073891910867988	0.00305537228580377
1552	ENSMUSG00000015749	MGI:1913721	Anp32e	acidic (leucine-rich) nuclear phosphoprotein 32 family, member E	3	95929246	95947390	1	8.79477077324793	8.50258697857298	0.156441766986118	0.334101802046621	1.0343641053495	0.0487441165206751	0.0508872469639818
1580	ENSMUSG00000015943	MGI:1916418	Bola1	bolA-like 1 (E. coli)	3	96196588	96219709	-1	7.9934135860446	8.24204559080622	0.140796203661961	0.219309730831105	0.969833701837446	-0.0441907064563349	0.0213800513241011
1582	ENSMUSG00000015947	MGI:95498	Fcgr1	Fc receptor, IgG, high affinity I	3	96282909	96293969	-1	10.4513951581811	10.3139981515935	0.320091293563736	0.187647663267888	1.01332141082131	0.0190918486218899	0.344245848419986
6063	ENSMUSG00000027865	MGI:1338001	Gdap2	ganglioside-induced differentiation-associated-protein 2	3	100162381	100206981	1	8.87716412500252	8.78026774227965	0.0758523905887886	0.124751476343051	1.01103569794988	0.0158339372469028	0.0909062533993492
6064	ENSMUSG00000027867	MGI:1921612	Spag17	sperm associated antigen 17	3	99885406	100143322	1	4.098750458271	3.88147518273271	0.762360984052973	0.411440485499394	1.05597749961274	0.0785790945988788	0.517864845361566
6065	ENSMUSG00000027868	MGI:1277234	Tbx15	T-box 15	3	99240381	99354259	1	5.64033831907525	5.90803915991757	0.305265699293165	0.425232189741335	0.954688715901123	-0.06689768763659	0.182037377659825
6066	ENSMUSG00000027869	MGI:109598	Hsd3b6	hydroxy-delta-5-steroid dehydrogenase, 3 beta- and steroid delta-isomerase 6	3	98805504	98814443	-1	6.1700613316864	6.22984847279448	0.342391990980626	0.390958428546057	0.990403114719536	-0.0139122431952786	0.757205637494909
6067	ENSMUSG00000027870	MGI:96012	Hao2	hydroxyacid oxidase 2	3	98874521	98893239	-1	5.96335649242488	5.75358773664463	0.304739219009613	0.32774610717277	1.03645877413917	0.0516627334007176	0.221694912579867
6068	ENSMUSG00000027871	MGI:96233	Hsd3b1	hydroxy-delta-5-steroid dehydrogenase, 3 beta- and steroid delta-isomerase 1	3	98852194	98859794	-1	6.25526329660242	6.17969392355609	0.480489702008591	0.304430459124098	1.01222865953899	0.017535227502578	0.727876944209942
6069	ENSMUSG00000027875	MGI:101939	Hmgcs2	3-hydroxy-3-methylglutaryl-Coenzyme A synthase 2	3	98280435	98310738	1	10.9716297748623	10.8994735596913	0.245435590649115	0.590363184902322	1.00662015598972	0.00951939094197415	0.758834232672403
6070	ENSMUSG00000027876	MGI:1914959	Reg4	regenerating islet-derived family, member 4	3	98222156	98236748	1	6.4236373782492	6.64906539064471	0.223529425887764	0.23587330952564	0.966096285846025	-0.0497611126689017	0.0801724627250188
6071	ENSMUSG00000027878	MGI:97364	Notch2	notch 2	3	98013527	98150361	1	10.0402710399528	9.72749391813048	0.115050533988157	0.173991898147215	1.03215392622753	0.0456581374720564	0.00129836621230878
6072	ENSMUSG00000027879	MGI:1338759	Sec22b	SEC22 homolog B, vesicle trafficking protein	3	97901190	97923276	1	9.17782269084491	9.14757334467663	0.122553796760148	0.165553283037633	1.00330681646689	0.00476285710377122	0.692035188809106
6193	ENSMUSG00000028088	MGI:1310004	Fmo5	flavin containing monooxygenase 5	3	97628804	97655282	1	8.37870173611655	8.80213326575745	0.134032768695558	0.287879783788304	0.951894442306599	-0.071126496148512	0.00383430592345041
6194	ENSMUSG00000028089	MGI:1915308	Chd1l	chromodomain helicase DNA binding protein 1-like	3	97560742	97610203	-1	8.1525119845822	8.28775890245697	0.194854752756837	0.090447251341147	0.983681123031381	-0.0237373776749618	0.129551848860875
6195	ENSMUSG00000028093	MGI:1931010	Acp6	acid phosphatase 6, lysophosphatidic	3	97158777	97177299	1	9.43571657786992	9.04728995000421	0.177743279196638	0.132904869524621	1.04293292577249	0.0606463766812163	0.000605225540690668
6196	ENSMUSG00000028096	MGI:1914799	Gpr89	G protein-coupled receptor 89	3	96868281	96905346	-1	8.32157292324809	8.3792591266138	0.143623421437759	0.149604383628308	0.993115596200803	-0.00996644122288185	0.460319084640459
6197	ENSMUSG00000028098	MGI:1915095	Rnf115	ring finger protein 115	3	96727664	96791638	1	10.4802936318762	9.81294478269439	0.0699438278515353	0.0882364017219784	1.06800699116933	0.0949210909321258	5.40874207920358e-10
6198	ENSMUSG00000028099	MGI:1921664	Polr3c	polymerase (RNA) III (DNA directed) polypeptide C	3	96711490	96727628	-1	10.122555287979	10.0260581432707	0.0612129259103375	0.093416665721406	1.00962463446045	0.0138190170776601	0.0337277463415534
6199	ENSMUSG00000028100	MGI:1925623	Nudt17	nudix (nucleoside diphosphate linked moiety X)-type motif 17	3	96706067	96708562	-1	7.33601385272578	7.27165645002416	0.149379503313577	0.159479977679553	1.00885044599452	0.0127123222998966	0.434520905221643
6200	ENSMUSG00000028101	MGI:1913126	Pias3	protein inhibitor of activated STAT 3	3	96696384	96706070	1	8.4865079735934	8.44605691818835	0.182505383414351	0.214101867371757	1.00478934203225	0.00689306651696949	0.699261761288499
6201	ENSMUSG00000028104	MGI:1917120	Polr3gl	polymerase (RNA) III (DNA directed) polypeptide G like	3	96577872	96594181	-1	9.41512466135762	9.3135995580302	0.227408429074097	0.121534910905874	1.01090073743184	0.0156413427944069	0.318574623106844
6202	ENSMUSG00000028106	MGI:1922387	Rprd2	regulation of nuclear pre-mRNA domain containing 2	3	95760341	95818863	-1	9.02950363886684	8.9657685108001	0.136460829211031	0.2168125838267	1.00710871890011	0.0102194328498964	0.503503335047862
8848	ENSMUSG00000033285	MGI:2443143	Wdr3	WD repeat domain 3	3	100138180	100162407	-1	9.20641041667243	8.98962851099199	0.165260375276061	0.146247781478575	1.02411466785478	0.034377259755529	0.0200961306804429
10438	ENSMUSG00000038092	MGI:104645	Hsd3b5	hydroxy-delta-5-steroid dehydrogenase, 3 beta- and steroid delta-isomerase 5	3	98618634	98630252	-1	6.76968077476186	7.72575569840677	0.56303058023591	1.16372189650072	0.876248361847363	-0.190588252890372	0.0649296348592036
10466	ENSMUSG00000038170	MGI:1891434	Pde4dip	phosphodiesterase 4D interacting protein (myomegalin)	3	97689824	97888707	-1	8.76968373403592	8.71553054335578	0.238371405732124	0.151492475300371	1.00621341298854	0.00893632622390943	0.616707221251887
10484	ENSMUSG00000038205	MGI:1336185	Prkab2	protein kinase, AMP-activated, beta 2 non-catalytic subunit	3	97658193	97673812	1	8.27374149627949	8.07875714509338	0.204774155351414	0.177530962636169	1.02413543911325	0.0344065204317337	0.0740013300742171
10511	ENSMUSG00000038256	MGI:1924828	Bcl9	B cell CLL/lymphoma 9	3	97203662	97297917	-1	8.47723725182469	8.76286587616513	0.0640745565539402	0.0917327587799609	0.96740465637876	-0.0478086130076819	1.0805251677468e-05
10527	ENSMUSG00000038298	MGI:1928901	Pdzk1	PDZ domain containing 1	3	96829284	96870926	1	7.76564488166664	7.57387486359593	0.411042021666607	0.261229721704773	1.02531993484504	0.036074150115399	0.313805712895353
10532	ENSMUSG00000038304	MGI:1860383	Cd160	CD160 antigen	3	96798763	96829351	-1	7.17849803602325	7.15832752256588	0.188126860521684	0.316767547351514	1.00281776901012	0.00405946474247094	0.881765884759604
10550	ENSMUSG00000038354	MGI:2442590	Ankrd35	ankyrin repeat domain 35	3	96670131	96691032	1	6.99310311822332	6.89140198714818	0.295713102549538	0.443102382339449	1.01475768374342	0.021135264161316	0.606622444888763
10558	ENSMUSG00000038374	MGI:1913129	Rbm8a	RNA binding motif protein 8a	3	96629933	96633791	1	11.6157033531586	11.3590413945787	0.125877259034293	0.172921641248823	1.02259538896499	0.0322354258252113	0.00580185557561941
10566	ENSMUSG00000038393	MGI:1889549	Txnip	thioredoxin interacting protein	3	96557957	96561883	1	13.6293228459716	13.593329570323	0.0601532333747401	0.177967431880734	1.00264786309067	0.0038150103633336	0.603958929895691
10570	ENSMUSG00000038403	MGI:1916835	Hjv	hemojuvelin BMP co-receptor	3	96525172	96529210	1	6.34216942728507	6.57422177909711	0.201248331073785	0.407889315329856	0.964702688833855	-0.0518437073604825	0.183713154196086
10595	ENSMUSG00000038486	MGI:1927139	Sv2a	synaptic vesicle glycoprotein 2 a	3	96181151	96195521	1	7.54087531892399	7.55779310753938	0.248165900245677	0.192792551947525	0.997761543829705	-0.00323302946499734	0.886563336009138
10597	ENSMUSG00000038495	MGI:2654703	Otud7b	OTU domain containing 7B	3	96104527	96161129	1	8.85334339278569	8.67311522448439	0.128951797242981	0.132432583152291	1.0207800961519	0.0296721038638338	0.0195755355249867
10616	ENSMUSG00000038526	MGI:1344341	Car14	carbonic anhydrase 14	3	95897768	95904691	-1	6.25793931077391	6.41059036175836	0.325198361346772	0.160598269600906	0.976187676583568	-0.0347695556572958	0.29036199705568
10629	ENSMUSG00000038543	MGI:2385885	BC028528	cDNA sequence BC028528	3	95883954	95892005	-1	10.2046990721464	8.99632269204714	0.102748140916918	0.199371146501579	1.13431892357168	0.181826323496497	1.50287319201312e-08
10632	ENSMUSG00000038550	MGI:2684975	Ciart	circadian associated repressor of transcription	3	95878503	95882251	-1	7.25750392421145	6.86550680373893	0.190828889743341	0.374398983144362	1.05709660359801	0.080107224557294	0.0252182077190107
12222	ENSMUSG00000043468	MGI:1918328	Adam30	a disintegrin and metallopeptidase domain 30	3	98160630	98164169	1	5.64564446404431	5.26317936888067	0.518686434730473	0.539120871583241	1.07266807158901	0.101203714905001	0.185542791615772
12448	ENSMUSG00000044468	MGI:1921895	Tent5c	terminal nucleotidyltransferase 5C	3	100451628	100489324	-1	9.40524335944115	9.29205302350655	0.27127144554128	0.297463852299401	1.01218141304707	0.0174678871148493	0.454734222472457
12805	ENSMUSG00000045934	MGI:2652817	Mtmr11	myotubularin related protein 11	3	96162004	96171718	1	7.75121372060111	7.7514370075015	0.119321769130345	0.194451521334976	0.999971194128241	-4.15586869056771e-05	0.997878667321427
12894	ENSMUSG00000046317	MGI:3618860	BC107364	cDNA sequence BC107364	3	96433788	96452306	-1	6.80280613202665	6.92275367806941	0.229928733758368	0.279921328949985	0.982673434355647	-0.0252160403881982	0.37907039518552
13566	ENSMUSG00000049097	MGI:3617846	Ankrd34a	ankyrin repeat domain 34A	3	96596636	96599775	1	6.35746792136703	6.05528534782276	0.127072469081558	0.322098518817716	1.04990393617915	0.0702573306169885	0.0360756584261007
13606	ENSMUSG00000049288	MGI:3036267	Lix1l	Lix1-like	3	96601149	96626171	1	9.2463907777863	9.09422582910305	0.111735318448608	0.151087396899153	1.01673203981765	0.0239395063693951	0.0440877190054151
13757	ENSMUSG00000049908	MGI:99953	Gja8	gap junction protein, alpha 8	3	96913566	96926020	-1	6.6189295248019	6.62251234831864	0.236735399005897	0.279405245422026	0.999458993305214	-0.00078071888177327	0.978963025707136
13791	ENSMUSG00000050064	MGI:2139736	Zfp697	zinc finger protein 697	3	98382461	98753812	1	7.72042864523482	7.93985222672156	0.159306873766645	0.224822760121476	0.972364273890605	-0.0404312073081592	0.0472022640586544
14120	ENSMUSG00000051392	MGI:3031236	Olfr1402	olfactory receptor 1402	3	97407450	97422020	-1	5.77825529048418	5.7083041740478	0.231092923034826	0.235119838173319	1.01225427277586	0.0175717327150747	0.571904784126049
14643	ENSMUSG00000054312	MGI:1913542	Mrps21	mitochondrial ribosomal protein S21	3	95862634	95871519	-1	9.84347498577814	10.323113140622	0.163397574164814	0.174067317042787	0.953537450543244	-0.0686384928443665	0.000104337111158593
15150	ENSMUSG00000057123	MGI:95716	Gja5	gap junction protein, alpha 5	3	96904693	97077416	1	8.24918060105479	8.67860051949047	0.145222753616591	0.246244761609739	0.950519681431206	-0.0732115953052432	0.00140458617706565
16055	ENSMUSG00000062410	MGI:96235	Hsd3b3	hydroxy-delta-5-steroid dehydrogenase, 3 beta- and steroid delta-isomerase 3	3	98741523	98763127	-1	7.25489743003485	7.87144097309726	0.351083263185943	0.631272944446293	0.921673357499648	-0.117672547064221	0.0364997878624639
16285	ENSMUSG00000063689	MGI:2448314	H2ac21	H2A clustered histone 21	3	96219865	96220308	1	7.45152309145017	7.74589856412697	0.203617517870965	0.272767240663242	0.961995955635138	-0.0558972661700024	0.0333093076582275
16292	ENSMUSG00000063730	MGI:96234	Hsd3b2	hydroxy-delta-5-steroid dehydrogenase, 3 beta- and steroid delta-isomerase 2	3	98709255	98724543	-1	5.81264907503582	5.80211510299706	0.286418824922047	0.404514505598945	1.00181553999736	0.00261689572945292	0.954095674188265
16806	ENSMUSG00000068854	MGI:2448415	H2bc21	H2B clustered histone 21	3	96221119	96223738	1	7.72629823893258	7.63721584483791	0.210172167859275	0.13962247700806	1.01166424989218	0.0167305692958098	0.362829443749142
16807	ENSMUSG00000068855	MGI:2448316	H2ac20	H2A clustered histone 20	3	96220361	96220880	-1	11.5358257523124	11.8624061779873	0.167730593942393	0.126225747385434	0.972469293263541	-0.0402753986762658	0.00143033653484006
16808	ENSMUSG00000068856	MGI:109580	Sf3b4	splicing factor 3b, subunit 4	3	96172332	96177564	1	10.6026205788143	10.1894861245148	0.289542508261035	0.17223773328897	1.04054517070351	0.057339594708466	0.00858567572335815
18558	ENSMUSG00000087610	MGI:3826531	Gm16253	predicted gene 16253	3	96576984	96580663	1	7.51189397960056	7.50412109571877	0.138302360551127	0.13819248951171	1.00103581535834	0.00149359227131882	0.915186782327522
18601	ENSMUSG00000090210	MGI:2153482	Itga10	integrin, alpha 10	3	96645584	96664519	1	6.9635471551824	6.79546544949331	0.34574257566614	0.292908917359659	1.02473439191742	0.0352500159548181	0.333507548041119
18630	ENSMUSG00000090441	MGI:4937285	Gm17651	predicted gene, 17651	3	97673031	97674694	-1	5.27020019720096	4.56692331783698	0.898055914162382	0.759033480303592	1.15399358176591	0.206635200083707	0.130333725126454
18781	ENSMUSG00000091405	MGI:2140113	H4c14	H4 clustered histone 14	3	96261682	96263311	-1	9.77207813407192	9.39963057794727	0.266462671262586	0.180955741746777	1.03962363765641	0.0560613414833405	0.0103969662171583
