# Supplementary material for: Identification of four novel QTL linked to the metabolic syndrome in the Berlin Fat Mouse
Source: Int J Obes (Lond). 2021 Oct 23;46(2):307–15. doi: 10.1038/s41366-021-00991-3 (PMC8794782; doi:10.1038/s41366-021-00991-3)
Supplement: Supplementary file 11 — Supplementary File 6 [file 41366_2021_991_MOESM11_ESM.txt]

ensembl_gene_id	mgi_id	mgi_symbol	mgi_description	chromosome_name	start_position	end_position	strand	mean(s1)	mean(s2)	sd(s1)	sd(s2)	FC	logFC	p.value
13152	ENSMUSG00000047383				1	58997123	59003539	-1	6.51816765248801	6.45138520039429	0.438426841257185	0.251555545935358	1.01035164542487	0.0148574997259586	0.730443071284444
3449	ENSMUSG00000022332	MGI:1313312	Khdrbs3	KH domain containing, RNA binding, signal transduction associated 3	15	68928420	69101211	1	9.37908083286376	9.08423024052497	0.345844088966603	0.213270260367704	1.0324574107582	0.0460822711796373	0.0800288100308988
3450	ENSMUSG00000022335	MGI:2681865	Zfat	zinc finger and AT hook domain containing	15	68083764	68258856	-1	7.70972589750191	7.86223640243885	0.231633003251312	0.260343560608492	0.980602147133399	-0.0282601743250367	0.251354891673503
3620	ENSMUSG00000022607	MGI:95481	Ptk2	PTK2 protein tyrosine kinase 2	15	73205102	73423280	-1	8.51673664197684	8.46172514114962	0.283855535675166	0.254159687131291	1.00650121575797	0.00934891489902367	0.701027722603056
9302	ENSMUSG00000034730	MGI:1933736	Adgrb1	adhesion G protein-coupled receptor B1	15	74516195	74589465	1	6.97082933610514	6.99338490727617	0.29540811552051	0.367298610845315	0.996774727621876	-0.00466060437135221	0.89724606511406
9913	ENSMUSG00000036661	MGI:2146009	Dennd3	DENN/MADD domain containing 3	15	73512560	73572242	1	6.26784169305967	6.67184636306911	0.369437270968179	0.171420080862103	0.939446346929429	-0.0901173251836529	0.028385594761044
9921	ENSMUSG00000036698	MGI:2446632	Ago2	argonaute RISC catalytic subunit 2	15	73095844	73184935	-1	9.1646551643785	9.1514727589735	0.36536675396552	0.196805068195648	1.00144046819044	0.00207666099168228	0.933942469365345
9934	ENSMUSG00000036760	MGI:3521816	Kcnk9	potassium channel, subfamily K, member 9	15	72501089	72546340	-1	6.54536964542387	6.44169886968109	0.30489801243114	0.516759256335438	1.01609370103137	0.0230334491376996	0.64023747403836
9947	ENSMUSG00000036800	MGI:1917613	Fam135b	family with sequence similarity 135, member B	15	71431609	71727838	-1	6.1125588781935	6.2584165382175	0.425738942757649	0.603225782532002	0.976694159116239	-0.0340212258390677	0.594709686554929
12654	ENSMUSG00000045281	MGI:2441803	Gpr20	G protein-coupled receptor 20	15	73694604	73707505	-1	8.6138050487992	8.29893433255862	0.389331446584194	0.213237060407049	1.03794110226963	0.0537245806184165	0.0891551543840967
13296	ENSMUSG00000047921	MGI:1923760	Trappc9	trafficking protein particle complex 9	15	72589620	73061204	-1	8.56147654246908	9.01835340789872	0.181396657206048	0.125272511612838	0.949339214736309	-0.0750044165187182	0.00019189678028681
15629	ENSMUSG00000059895	MGI:1277098	Ptp4a3	protein tyrosine phosphatase 4a3	15	73723145	73758766	1	9.64294161281297	9.74228754505812	0.199190916548996	0.226860699759841	0.989802607263882	-0.0147872524382372	0.38290834162585
16753	ENSMUSG00000068391	MGI:2135796	Chrac1	chromatin accessibility complex 1	15	73090392	73097554	1	9.01125842603132	8.72237196860051	0.391748598491012	0.17327007774215	1.03312017172287	0.0470080771120269	0.108946304492445
17305	ENSMUSG00000072487	MGI:2685474	Mroh5	maestro heat-like repeat family member 5	15	73760067	73839699	-1	7.27156026301954	7.48928061945815	0.356201270068489	0.405672699104225	0.970929069492609	-0.0425621904159438	0.28845328275856
18233	ENSMUSG00000079020	MGI:2146236	Slc45a4	solute carrier family 45, member 4	15	73577424	73645762	-1	8.90631581550029	8.89554919579924	0.174465908618934	0.182721005326795	1.00121033782896	0.00174509252080173	0.908951406944781
18234	ENSMUSG00000079022	MGI:1916950	Col22a1	collagen, type XXII, alpha 1	15	71795795	72034227	-1	8.94256077730498	8.8632055466346	0.263959875876186	0.276246901011099	1.00895333299593	0.0128594471773316	0.579554007163117
18514	ENSMUSG00000086361	MGI:3647277	Gm6569	predicted gene 6569	15	73834561	73839908	1	6.26001044544428	6.29210367584578	0.449916013825978	0.313951291097798	0.994899443484268	-0.0073773779925933	0.877408352560301
3	ENSMUSG00000000028	MGI:1338073	Cdc45	cell division cycle 45	16	18780447	18811987	-1	7.81024234638666	7.82962264585915	0.266021746559407	0.272387155859176	0.997524746676936	-0.0035754626097793	0.891456109290206
60	ENSMUSG00000000325	MGI:109620	Arvcf	armadillo repeat gene deleted in velocardiofacial syndrome	16	18348182	18407076	1	8.27207170487651	8.67589948578916	0.187876796918904	0.22589547962936	0.953454073370248	-0.0687646473999295	0.00230471411306416
61	ENSMUSG00000000326	MGI:88470	Comt	catechol-O-methyltransferase	16	18406886	18426852	-1	14.0507650268252	13.8210600878546	0.161844798507428	0.09809050728284	1.01661992188085	0.0237804075073926	0.00891050578394818
144	ENSMUSG00000000884	MGI:1338057	Gnb1l	guanine nucleotide binding protein (G protein), beta polypeptide 1-like	16	18498713	18566679	1	6.83786338865458	7.11580879197981	0.321334501729701	0.185058650142147	0.960939731315083	-0.0574821446994282	0.0736864309838244
518	ENSMUSG00000003233	MGI:108100	Dvl3	dishevelled segment polarity protein 3	16	20516982	20534010	1	9.42280093419109	9.44674771606261	0.426777022081997	0.0913997238767474	0.997465076596593	-0.00366176453274825	0.888688343403598
519	ENSMUSG00000003234	MGI:1351656	Abcf3	ATP-binding cassette, sub-family F (GCN20), member 3	16	20548577	20561379	1	9.42025105422483	9.48298571443951	0.206393708803656	0.15063797061797	0.99338450335118	-0.00957585376228647	0.520419876159685
520	ENSMUSG00000003235	MGI:2446176	Eif2b5	eukaryotic translation initiation factor 2B, subunit 5 epsilon	16	20498817	20509323	1	7.6261004343599	7.49280421950916	0.354693860851592	0.312141027797031	1.01778989693921	0.0254397756299076	0.457393602668034
567	ENSMUSG00000003526	MGI:97770	Prodh	proline dehydrogenase	16	18060357	18090203	-1	10.8358433032475	11.0663073397401	0.325727249981745	0.276270521736389	0.979174260264303	-0.0303624607509175	0.168456865554161
568	ENSMUSG00000003527	MGI:107854	Ess2	ess-2 splicing factor	16	17900709	17911348	-1	8.54375364407551	8.83564445989675	0.292955375207539	0.164356081209218	0.966964400033741	-0.0484653187738758	0.0439539485892763
569	ENSMUSG00000003528	MGI:1345283	Slc25a1	solute carrier family 25 (mitochondrial carrier, citrate transporter), member 1	16	17925223	17928219	-1	12.4647750171924	12.6475607932966	0.161800464104245	0.0716837111444984	0.985547744810921	-0.0210023306369227	0.0245283631718811
570	ENSMUSG00000003531	MGI:1202877	Dgcr6	DiGeorge syndrome critical region gene 6	16	18052860	18071632	1	9.63447874377388	8.80926051023487	0.341833948755098	0.144991173888069	1.09367622090188	0.129185696415482	0.000369633580860192
631	ENSMUSG00000004069	MGI:1933786	Dnaja3	DnaJ heat shock protein family (Hsp40) member A3	16	4639989	4707695	1	10.296974956375	10.2390451888284	0.261858986287556	0.17755340955817	1.00565773140739	0.00813937748883814	0.631425765096797
632	ENSMUSG00000004070	MGI:109373	Hmox2	heme oxygenase 2	16	4726361	4766742	1	10.8742796036112	10.7568432091322	0.1392405558833	0.127389753423775	1.0109173660149	0.0156650738850235	0.115079854821817
633	ENSMUSG00000004071	MGI:1913876	Cdip1	cell death inducing Trp53 target 1	16	4750348	4790292	-1	9.3225933704259	9.11139904272166	0.143127494303742	0.185283258969002	1.02317913272309	0.0330587465175786	0.0275080014425391
780	ENSMUSG00000005262	MGI:109353	Ufd1	ubiquitin recognition factor in ER-associated degradation 1	16	18811779	18835261	1	9.6510374205545	9.66311923613324	0.281866134264769	0.223682684675085	0.998749698178869	-0.00180493282763804	0.929018280907841
824	ENSMUSG00000005580	MGI:108450	Adcy9	adenylate cyclase 9	16	4287529	4420498	-1	8.26801951613536	8.81938742012427	0.281178814677558	0.149549847445147	0.937482290127001	-0.0931366579245803	0.00125770635495812
850	ENSMUSG00000005718	MGI:103239	Tfap4	transcription factor AP4	16	4544661	4559854	-1	8.29357076212472	7.90976284696521	0.199040409115166	0.174809384268713	1.04852331512149	0.068358941774199	0.00192390273375476
862	ENSMUSG00000005846	MGI:1913659	Rsl1d1	ribosomal L1 domain containing 1	16	11192970	11203331	-1	10.0143860666317	9.71031903677729	0.195418318013405	0.166892645734012	1.03131380428416	0.0444833773238885	0.00745074409949496
874	ENSMUSG00000005899	MGI:1924876	Smpd4	sphingomyelin phosphodiesterase 4	16	17619354	17644828	1	9.22537340999646	9.55171395090742	0.538843609072468	0.277766345013376	0.965834347365484	-0.050152324799103	0.183911398782697
883	ENSMUSG00000005958	MGI:104770	Ephb3	Eph receptor B3	16	21204755	21223305	1	6.79891316715448	6.91844561306352	0.353446101002113	0.334994793999025	0.982722644276723	-0.0251437955008844	0.515324702256951
886	ENSMUSG00000005980	MGI:103157	Dnase1	deoxyribonuclease I	16	4036942	4040024	1	6.85812649494131	6.78005216686381	0.48345094972612	0.250911833988707	1.01151529902072	0.0165181406123612	0.709883308363835
887	ENSMUSG00000005981	MGI:1915265	Trap1	TNF receptor-associated protein 1	16	4039971	4077827	-1	11.4996954181468	11.5623192876192	0.141209920834865	0.153594083250235	0.994583796908333	-0.00783516697452556	0.425691384729031
888	ENSMUSG00000005983	MGI:1920511	1700037C18Rik	RIKEN cDNA 1700037C18 gene	16	3895179	3908689	-1	8.18209493944051	7.96402389200714	0.173210765832342	0.199039812989709	1.02738201823481	0.038972728232494	0.0409556218745668
903	ENSMUSG00000006134	MGI:104686	Crkl	v-crk avian sarcoma virus CT10 oncogene homolog-like	16	17451987	17487434	1	10.6236711094145	10.7671240433439	0.193016008855342	0.191240565318954	0.986676764068854	-0.019350560612687	0.173444991872228
1022	ENSMUSG00000006958	MGI:1313268	Chrd	chordin	16	20733127	20742384	1	7.84683133607428	7.91440856704434	0.42167299861556	0.224354649718447	0.991461493250241	-0.0123713532710691	0.713171922242364
1023	ENSMUSG00000006998	MGI:1096584	Psmd2	proteasome (prosome, macropain) 26S subunit, non-ATPase, 2	16	20651652	20663414	1	11.5163169554285	11.6066498597948	0.193554526341951	0.0408441549842818	0.99221714228848	-0.0112722123585033	0.268129604976785
1112	ENSMUSG00000008393	MGI:1196368	Carhsp1	calcium regulated heat stable protein 1	16	8658580	8672155	-1	10.0633196033965	10.1371647676016	0.378462538169822	0.208543636050726	0.992715402590565	-0.0105479180404494	0.657135844072475
1127	ENSMUSG00000008658	MGI:1926224	Rbfox1	RNA binding protein, fox-1 homolog (C. elegans) 1	16	5885355	7411526	1	7.57222500313164	7.53881512535834	0.389508689670833	0.132964748905786	1.00443171469492	0.00637948719748312	0.834824625164332
1156	ENSMUSG00000009097	MGI:98493	Tbx1	T-box 1	16	18580979	18590671	-1	7.14097188621923	7.39655987431171	0.140658028178056	0.257468984896033	0.965445018706583	-0.0507339936585633	0.0335778830822435
1189	ENSMUSG00000009569	MGI:3050795	Mrtfb	myocardin related transcription factor B	16	13256481	13417529	1	10.9208208811585	10.6799866054525	0.379446142091174	0.288778752717957	1.02255005409679	0.0321714652010288	0.198211401278198
1312	ENSMUSG00000012017	MGI:1858430	Scarf2	scavenger receptor class F, member 2	16	17797282	17808293	1	7.560757426559	7.7519922040866	0.304799914539408	0.14684300893839	0.975330886242792	-0.0360363509403996	0.166907688318583
1315	ENSMUSG00000012114	MGI:2137379	Med15	mediator complex subunit 15	16	17651208	17732891	-1	10.2441096744051	10.5106783697194	0.214779383356982	0.115623832397944	0.974638297744679	-0.0370611815293409	0.0168044098903157
1360	ENSMUSG00000013539	MGI:101825	Tango2	transport and golgi organization 2	16	18300825	18348103	-1	9.51094377872184	9.56922405436186	0.322898111631411	0.123322624237618	0.993909613223712	-0.00881343674475785	0.665598840775392
1401	ENSMUSG00000014303	MGI:1932535	Glis2	GLIS family zinc finger 2	16	4594713	4624924	1	8.26305398692647	7.95490068191936	0.17874879910279	0.504879038212391	1.03873754272099	0.0548311752748853	0.141108285655606
1896	ENSMUSG00000018830	MGI:102643	Myh11	myosin, heavy polypeptide 11, smooth muscle	16	14194535	14291372	-1	7.3292746041241	7.65030000841006	0.288553564638852	0.272981079938915	0.958037540497359	-0.061845906119806	0.0469074766525633
2738	ENSMUSG00000021018	MGI:2384309	Polr2h	polymerase (RNA) II (DNA directed) polypeptide H	16	20717665	20722267	1	8.80964526506849	7.74986316537329	0.298918976392232	0.417085650034481	1.13674849182246	0.184913089992541	8.21989410344666e-05
3547	ENSMUSG00000022494	MGI:1919805	Shisa9	shisa family member 9	16	11984113	12270902	1	8.55295503837256	8.41296248837419	0.261613170830375	0.324982063912662	1.01664010153282	0.0238090443600267	0.37265430328987
3548	ENSMUSG00000022496	MGI:1343050	Tnfrsf17	tumor necrosis factor receptor superfamily, member 17	16	11313812	11320074	1	6.86495911457673	6.62807770687242	0.426251735363672	0.209310150804781	1.03573908125107	0.0506606115235249	0.216272616244018
3549	ENSMUSG00000022498	MGI:1923620	Txndc11	thioredoxin domain containing 11	16	11074911	11134650	-1	6.51023092011959	6.41473416352274	0.543185290043792	0.541433541814159	1.01488709495397	0.0213192381393306	0.739251787441199
3550	ENSMUSG00000022500	MGI:1929512	Litaf	LPS-induced TN factor	16	10959275	11066157	-1	10.1660257109441	9.87934592807803	0.220237921138569	0.169704967572266	1.02901809339941	0.0412683496061364	0.0171322049383482
3551	ENSMUSG00000022501	MGI:97765	Prm1	protamine 1	16	10796326	10805839	-1	6.79597846231071	6.57782273447352	0.379194701104113	0.640147693401354	1.03316534005908	0.047071150810504	0.43188807825538
3552	ENSMUSG00000022503	MGI:1347073	Nubp1	nucleotide binding protein 1	16	10411948	10424428	1	10.3028184805643	9.23044161432227	0.209602536479703	0.1516913996478	1.11617828388385	0.158567483020474	2.73580907600697e-07
3553	ENSMUSG00000022504	MGI:108445	Ciita	class II transactivator	16	10480059	10528418	1	7.30067012330741	7.46921597095492	0.549001051551895	0.493388341072642	0.97743459978893	-0.0329279200547695	0.545516134767278
3554	ENSMUSG00000022505	MGI:1098726	Emp2	epithelial membrane protein 2	16	10281749	10313968	-1	8.28183433742966	8.57163224046582	0.346963418289569	0.225663098945211	0.966191047993396	-0.0496196089931366	0.0881333513694386
3555	ENSMUSG00000022507	MGI:1916303	1810013L24Rik	RIKEN cDNA 1810013L24 gene	16	8830100	8858922	1	9.47833971398292	9.61377673593896	0.194404346091932	0.0830930353698854	0.98591219396122	-0.0204689300058051	0.125833680997565
3560	ENSMUSG00000022515	MGI:1919865	Anks3	ankyrin repeat and sterile alpha motif domain containing 3	16	4941436	4964205	-1	8.43966211096754	8.35258810638659	0.352949671199556	0.070877419050206	1.01042479330621	0.0149619448131849	0.543397894854194
3561	ENSMUSG00000022516	MGI:1914161	Nudt16l1	nudix (nucleoside diphosphate linked moiety X)-type motif 16-like 1	16	4938761	4941032	1	9.36109198061716	9.45449259064228	0.145847284197203	0.151562767673412	0.990121034087269	-0.0143232014078301	0.246236672846517
3562	ENSMUSG00000022517	MGI:2447670	Mgrn1	mahogunin, ring finger 1	16	4886249	4938296	1	9.84340680492125	10.4504967197762	0.488421288517417	0.144237437691779	0.941908032590825	-0.0863418921643547	0.015964154528136
3563	ENSMUSG00000022518	MGI:1926059	4930562C15Rik	RIKEN cDNA 4930562C15 gene	16	4835416	4867686	1	6.80748136412689	6.61910740569733	0.539836133168156	0.328490036712263	1.02845911795712	0.0404844467624374	0.441660734853186
3564	ENSMUSG00000022519	MGI:2146620	Srl	sarcalumenin	16	4480216	4541816	-1	6.85048176734955	6.69444986236229	0.392866544822806	0.568627777120193	1.02330765159128	0.0332399483073717	0.543738784128489
3565	ENSMUSG00000022521	MGI:1098280	Crebbp	CREB binding protein	16	4081328	4213997	-1	10.2755856432401	10.6805785518615	0.403970999810428	0.214221499016144	0.962081369782089	-0.0557691771741173	0.0419159430277338
3573	ENSMUSG00000022536	MGI:1921272	Glyr1	glyoxylate reductase 1 homolog (Arabidopsis)	16	5013909	5049863	-1	10.7388819869167	10.8394224631289	0.270680637439718	0.202170597735003	0.990724554139836	-0.0134440865297888	0.437497098943023
3576	ENSMUSG00000022540	MGI:1913299	Rogdi	rogdi homolog	16	5008730	5013553	-1	10.0177666315346	10.5332029886375	0.115712750555431	0.137683635287014	0.951065563090456	-0.0723832960884576	2.66553711711613e-06
3577	ENSMUSG00000022542	MGI:1918339	Septin12	septin 12	16	4986858	4997852	-1	6.68691895694366	6.27507376062314	0.406457934950241	0.470421286059636	1.06563192912646	0.091709215095289	0.0920136244229207
3579	ENSMUSG00000022544	MGI:1917761	Eef2kmt	eukaryotic elongation factor 2 lysine methyltransferase	16	5244152	5255983	-1	7.63528771025006	7.54591465743015	0.321851729496745	0.209824113783526	1.01184389923254	0.0169867374888846	0.544419257303451
3580	ENSMUSG00000022545	MGI:1354163	Ercc4	excision repair cross-complementing rodent repair deficiency, complementation group 4	16	13109684	13150617	1	8.14170749501255	8.28175798198818	0.355742047003722	0.305281530280329	0.98308928040638	-0.0246056523290393	0.432503037353147
3649	ENSMUSG00000022671	MGI:1922845	Mzt2	mitotic spindle organizing protein 2	16	15848441	15863369	-1	9.0669043148251	8.8963395969349	0.192098483408767	0.131015090864942	1.01917246031716	0.0273981992878346	0.0747098213475992
3650	ENSMUSG00000022672	MGI:104779	Prkdc	protein kinase, DNA activated, catalytic polypeptide	16	15637866	15842235	1	7.66738272689643	7.88286167797036	0.271335946814922	0.316331305775988	0.972664882389588	-0.0399852639732893	0.17913640076078
3651	ENSMUSG00000022673	MGI:103199	Mcm4	minichromosome maintenance complex component 4	16	15623897	15637400	-1	7.11543588439499	7.0436627384615	0.659105074635416	0.683780450100081	1.01018974766375	0.0146263051576202	0.839439126338522
3652	ENSMUSG00000022676	MGI:1096393	Snai2	snail family zinc finger 2	16	14705852	14709385	1	9.67744672867059	10.4549106016002	0.298999799948359	0.315571421323242	0.925636487717974	-0.111482359642221	0.000299249142414277
3653	ENSMUSG00000022677	MGI:1913336	Fopnl	Fgfr1op N-terminal like	16	14299244	14317405	-1	7.29085022041127	7.15428146599792	0.543899356360609	0.235518397874659	1.01908909442023	0.0272801854187504	0.555290496788475
3654	ENSMUSG00000022678	MGI:1914453	Nde1	nudE neurodevelopment protein 1	16	14163275	14192928	1	8.68695015546446	8.65211346550061	0.221796524759718	0.138401955050385	1.00402637923124	0.00579717435456573	0.727280273027211
3655	ENSMUSG00000022679	MGI:2135951	Mpv17l	Mpv17 transgene, kidney disease mutant-like	16	13903161	13949619	1	9.8442259623677	8.87260459105665	0.305848117805737	0.247249791922375	1.10950802116105	0.149920097501069	2.60764567690903e-05
3656	ENSMUSG00000022680	MGI:1920909	Pdxdc1	pyridoxal-dependent decarboxylase domain containing 1	16	13833148	13903131	-1	9.79077884782905	9.59768499607156	0.2132074559596	0.167547703077513	1.0201187944631	0.0287371661216965	0.0787997874911047
3657	ENSMUSG00000022681	MGI:108471	Ntan1	N-terminal Asn amidase	16	13818845	13835451	1	8.93341461249984	8.91671398546971	0.232143092237189	0.165825167885981	1.00187295757802	0.00269957929928567	0.877193408138402
3658	ENSMUSG00000022682	MGI:1925255	Rrn3	RRN3 RNA polymerase I transcription factor homolog (yeast)	16	13780708	13814839	1	9.07762800792394	9.89465410262224	0.189573996279434	0.159185010564564	0.91742752336519	-0.124333905118641	1.27712828198482e-06
3659	ENSMUSG00000022683	MGI:1347522	Pla2g10	phospholipase A2, group X	16	13715057	13730983	-1	7.87660533652497	7.68328800939087	0.150468941134467	0.35509071902083	1.02516075499159	0.0358501558229607	0.191938019145366
3660	ENSMUSG00000022684	MGI:1914368	Bfar	bifunctional apoptosis regulator	16	13671858	13703612	1	8.44855203444754	8.38424728700341	0.2877123027078	0.26975886740521	1.00766971026055	0.0110228358076522	0.664250792597852
3661	ENSMUSG00000022685	MGI:1921358	Parn	poly(A)-specific ribonuclease (deadenylation nuclease)	16	13537960	13668170	-1	8.37229921891282	7.65656935324827	0.223296577078966	0.126524706575583	1.09347918534309	0.128925758577044	3.25922181903957e-05
3662	ENSMUSG00000022686	MGI:2137302	B3gnt5	UDP-GlcNAc:betaGal beta-1,3-N-acetylglucosaminyltransferase 5	16	19760208	19772753	1	6.25077848696587	6.29490400873184	0.310540069914384	0.516113901541133	0.9929902788502	-0.0101485007220892	0.842345319194474
3669	ENSMUSG00000022706	MGI:1332635	Mrpl40	mitochondrial ribosomal protein L40	16	18872018	18876862	-1	9.55563543153121	9.19932688763712	0.271301518637047	0.093049192413325	1.03873202335846	0.054823509451924	0.0123695539016245
3672	ENSMUSG00000022710	MGI:2182061	Usp7	ubiquitin specific peptidase 7	16	8689595	8792308	-1	10.5185385608519	10.677472715454	0.238352407269805	0.114772384030681	0.985115002506907	-0.0216359400019644	0.144643141868101
3673	ENSMUSG00000022711	MGI:1859214	Pmm2	phosphomannomutase 2	16	8637674	8662467	1	10.4262905319116	10.4859327253226	0.159113649044946	0.129222033667491	0.994312170889001	-0.0082292283229804	0.445532333964919
3674	ENSMUSG00000022715	MGI:1921970	Tmem114	transmembrane protein 114	16	8409275	8425136	-1	6.75453799250119	7.16728236659278	0.548405456931007	0.419412505670863	0.942412709171971	-0.0855690997175653	0.133132333011489
3675	ENSMUSG00000022721	MGI:96270	Trmt2a	TRM2 tRNA methyltransferase 2A	16	18248679	18254772	1	9.09115159452993	9.09628930167137	0.169488662664886	0.154537317692959	0.999435186484175	-0.000815083865174545	0.952321703229805
3679	ENSMUSG00000022738	MGI:892006	Gsc2	goosecoid homebox 2	16	17913107	17915059	-1	7.36812120682614	7.26798227376788	0.235621147459978	0.253048671263445	1.01377809263785	0.0197418932812804	0.441930180559337
3685	ENSMUSG00000022750	MGI:1337995	Klhl22	kelch-like 22	16	17759618	17793382	1	9.39215325659708	9.65086251272663	0.218947259100292	0.085370196643089	0.973193146644832	-0.0392019342250025	0.0199235758681628
3691	ENSMUSG00000022756	MGI:2146512	Slc7a4	solute carrier family 7 (cationic amino acid transporter, y+ system), member 4	16	17572018	17583214	-1	8.13857708772698	8.11313147323857	0.337624780042593	0.452887031761281	1.00313634933346	0.00451771476152761	0.903037953854978
3693	ENSMUSG00000022758	MGI:1337113	P2rx6	purinergic receptor P2X, ligand-gated ion channel, 6	16	17561885	17577800	1	8.7209573776377	8.79835650214214	0.209329625057905	0.304714126575181	0.991203002005477	-0.0127475379860718	0.572933798245342
3694	ENSMUSG00000022759	MGI:1921935	Lrrc74b	leucine rich repeat containing 74B	16	17544465	17561247	-1	6.20427296372572	6.15803207434014	0.454978092532498	0.373840435755151	1.00750903678762	0.010792778971822	0.834845679544578
3695	ENSMUSG00000022760	MGI:1916259	Thap7	THAP domain containing 7	16	17527982	17531136	-1	9.31400201584446	9.34741084737357	0.196413965781152	0.176252917616977	0.996425873209746	-0.00516561178034142	0.736182982574676
3696	ENSMUSG00000022761	MGI:1914113	Lztr1	leucine-zipper-like transcriptional regulator, 1	16	17508688	17526333	1	9.63071791118746	9.47539736719929	0.179768055186454	0.145578305889594	1.01639198209521	0.0234568997117988	0.0943151336359401
3698	ENSMUSG00000022763	MGI:1919418	Aifm3	apoptosis-inducing factor, mitochondrion-associated 3	16	17489611	17507485	1	8.22998216754581	8.24051424196915	0.15057134515358	0.287954689087446	0.998721915390947	-0.00184506565364464	0.9296979703715
3699	ENSMUSG00000022765	MGI:1914724	Snap29	synaptosomal-associated protein 29	16	17405986	17430827	1	9.9953023275921	9.56141757910689	0.0968196804936223	0.171717503285747	1.04537870508169	0.0640256762471099	6.76119899429841e-05
3700	ENSMUSG00000022766	MGI:96051	Serpind1	serine (or cysteine) peptidase inhibitor, clade D, member 1	16	17331371	17343575	1	13.2082086056532	12.9554428835105	0.0834655171466704	0.0404593705066356	1.01951038836846	0.027876475865841	6.49147558793429e-05
3701	ENSMUSG00000022768	MGI:1924122	Ccdc116	coiled-coil domain containing 116	16	17139064	17147229	-1	6.7309797211122	6.45033861745599	0.333066762467235	0.216458154967483	1.04350796451162	0.0614416118226794	0.0857038728052786
3702	ENSMUSG00000022769	MGI:2149842	Sdf2l1	stromal cell-derived factor 2-like 1	16	17130138	17132383	-1	10.2608661257338	10.1850633925131	0.353781250431402	0.343253807266309	1.00744253916735	0.0106975550585772	0.681705398286331
3704	ENSMUSG00000022771	MGI:2447857	Ppil2	peptidylprolyl isomerase (cyclophilin)-like 2	16	17086555	17111257	-1	10.2443719067872	9.82927782762052	0.114083016996781	0.0912058262384983	1.04223037403626	0.0596742053944149	7.08432707335175e-06
3706	ENSMUSG00000022773	MGI:1913303	Ypel1	yippee like 1	16	17069696	17087045	1	10.4129100102956	10.4019427112301	0.347482821522578	0.210344161194239	1.00105435103518	0.00152030568264089	0.943561736807305
3708	ENSMUSG00000022779	MGI:1333803	Top3b	topoisomerase (DNA) III beta	16	16870736	16892990	1	9.69063969509286	9.63401498539126	0.203013050361567	0.156419415244926	1.00587758165079	0.008454735469475	0.561252671422092
3711	ENSMUSG00000022783	MGI:1354388	Spag6l	sperm associated antigen 6-like	16	16753016	16829456	-1	8.2842538208814	8.17437305556986	0.22001343395324	0.361051488402856	1.0134421030903	0.0192636714684683	0.484877364263382
3713	ENSMUSG00000022788	MGI:2183747	Fgd4	FYVE, RhoGEF and PH domain containing 4	16	16416917	16600549	-1	9.18930554322185	9.32863904852646	0.205204000653041	0.175494250212024	0.985063897897666	-0.0217107843385068	0.186127932407069
3714	ENSMUSG00000022789	MGI:1921256	Dnm1l	dynamin 1-like	16	16312230	16358959	-1	10.7666600115952	10.5649854845517	0.247121002161469	0.136539813181639	1.01908895448446	0.0272799873156974	0.0870351532219416
3717	ENSMUSG00000022792	MGI:1917370	Yars2	tyrosyl-tRNA synthetase 2 (mitochondrial)	16	16302965	16309640	1	8.86852969641865	8.73378115897253	0.276314071957707	0.139978195302777	1.01542843070984	0.0220885593793857	0.27486355783516
3735	ENSMUSG00000022818	MGI:3644957	Cyp2ab1	cytochrome P450, family 2, subfamily ab, polypeptide 1	16	20308387	20325404	-1	7.50639553234452	7.33716554645882	0.198310686273616	0.258997712334347	1.02306476319965	0.0328974750828385	0.176621483987813
3738	ENSMUSG00000022822	MGI:1351644	Abcc5	ATP-binding cassette, sub-family C (CFTR/MRP), member 5	16	20331303	20426394	-1	8.77771812597099	8.6812587166985	0.226992153391215	0.0921452111257425	1.01111122389279	0.015941704790567	0.325018765275262
3750	ENSMUSG00000022843	MGI:105061	Clcn2	chloride channel, voltage-sensitive 2	16	20702964	20717746	-1	8.66694233345869	8.96411150128833	0.359376070838464	0.132242243033277	0.966849010324456	-0.0486374886023203	0.0751242945069211
3752	ENSMUSG00000022847	MGI:101875	Thpo	thrombopoietin	16	20724454	20734511	-1	9.94302578991339	10.0287761751909	0.297757101138256	0.130020814514282	0.991449566349915	-0.0123887084417615	0.500651207047412
3878	ENSMUSG00000023088	MGI:102676	Abcc1	ATP-binding cassette, sub-family C (CFTR/MRP), member 1	16	14361558	14475737	1	7.54229842742624	7.68012191431575	0.579308672137884	0.186564718400963	0.982054518349167	-0.0261249775075409	0.565485190119883
3891	ENSMUSG00000023143	MGI:1351598	Nagpa	N-acetylglucosamine-1-phosphodiester alpha-N-acetylglucosaminidase	16	5195289	5204012	-1	9.61140665929707	9.53597270187353	0.334505709673492	0.170901677491016	1.00791046281086	0.0113674834844883	0.603902750079509
5155	ENSMUSG00000026181	MGI:1918464	Ppm1f	protein phosphatase 1F (PP2C domain containing)	16	16896469	16927364	1	9.43145060916775	9.66495837351685	0.104083481040672	0.146469037152681	0.975839754779602	-0.0352838364081182	0.00347194904979913
8998	ENSMUSG00000033809	MGI:1098592	Alg3	asparagine-linked glycosylation 3 (alpha-1,3-mannosyltransferase)	16	20605374	20611735	-1	10.3916240882625	10.7207553611856	0.427647407718528	0.0937797123842852	0.969299619118749	-0.0449854104623413	0.0893964321776377
9028	ENSMUSG00000033918	MGI:1277152	Parl	presenilin associated, rhomboid-like	16	20279818	20302387	-1	10.8161236847153	10.6556609076026	0.26827265028204	0.0721955082014474	1.01505892299915	0.0215634766235699	0.170242667340576
10372	ENSMUSG00000037965	MGI:2445044	Zc3h7a	zinc finger CCCH type containing 7 A	16	11136592	11176393	-1	8.98504511990927	9.12116345329748	0.277327389675565	0.0790418848510621	0.98507664794243	-0.0216921111261904	0.250658283263599
10375	ENSMUSG00000037972	MGI:1276549	Snn	stannin	16	11060945	11074985	1	7.66377389496191	7.86199387456536	0.26163689301319	0.168372125255008	0.974787568806851	-0.0368402419950304	0.116646134014998
10383	ENSMUSG00000037991	MGI:2685383	Rmi2	RecQ mediated genome instability 2	16	10835059	10892966	1	9.34482852507375	9.18370084332891	0.276328039586261	0.254732496083319	1.01754496193785	0.0250925438100818	0.264680269259889
10400	ENSMUSG00000038015	MGI:97766	Prm2	protamine 2	16	10791380	10796134	-1	8.10734516556419	8.05618024867693	0.352740329552088	0.244796032219634	1.00635101441476	0.00913360377967532	0.753841455207418
10409	ENSMUSG00000038037	MGI:1354910	Socs1	suppressor of cytokine signaling 1	16	10782240	10785536	-1	7.1261946051608	6.97701404589688	0.348309960479494	0.289365748741915	1.02138171978479	0.0305221437088527	0.388863829513942
10417	ENSMUSG00000038055	MGI:1926236	Dexi	dexamethasone-induced transcript	16	10502531	10543054	-1	10.7606301334175	10.5617550150911	0.196771982639885	0.204523848140137	1.01882974165205	0.0269129804566107	0.0776986174220314
10875	ENSMUSG00000039179	MGI:1917676	Tekt5	tektin 5	16	10357948	10395490	-1	5.64325633196447	5.63255146161891	0.335448772039471	0.469709766684581	1.0019005366251	0.00273929252492582	0.959943645197322
10891	ENSMUSG00000039209	MGI:1915422	Rpl39l	ribosomal protein L39-like	16	10170226	10174911	1	6.90535903920766	6.98095946849806	0.307318740424593	0.186704071694948	0.98917048156037	-0.0157089068597557	0.584416889236849
10942	ENSMUSG00000039345	MGI:2384301	Mettl22	methyltransferase like 22	16	8470788	8490684	1	10.1744009874845	10.0082176234333	0.207779727862191	0.141638921845715	1.01660469129508	0.0237587934757549	0.103552714700664
10965	ENSMUSG00000039427	MGI:2384774	Alg1	asparagine-linked glycosylation 1 (beta-1,4-mannosyltransferase)	16	5233621	5244912	1	8.52912609198853	8.29560762754605	0.272092158040601	0.184384950657651	1.02814965158996	0.0400502702645127	0.083102432302203
10973	ENSMUSG00000039457	MGI:1194898	Ppl	periplakin	16	5086291	5132421	-1	6.99680337889622	6.65894526696789	0.427606635641071	0.225277548954532	1.05073748144534	0.0714022682297765	0.0941945500122698
10979	ENSMUSG00000039473	MGI:1891307	Ubn1	ubinuclein 1	16	5050057	5086289	1	8.85104761174395	8.76827349300575	0.245562579202171	0.155842536033535	1.00944018441079	0.0135554245766176	0.461018034114428
11013	ENSMUSG00000039568	MGI:1916255	Ubald1	UBA-like domain containing 1	16	4874778	4880315	-1	9.38521175970833	9.543325632497	0.208199864598737	0.344824535070848	0.98343199437204	-0.0241028032116181	0.297833504716852
11034	ENSMUSG00000039637	MGI:1926135	Coro7	coronin 7	16	4626133	4679777	-1	9.11289323343006	9.34054615972134	0.196068287059795	0.138874156515694	0.975627450215601	-0.0355977445712341	0.027059538357975
11070	ENSMUSG00000039738	MGI:106299	Slx4	SLX4 structure-specific endonuclease subunit homolog (S. cerevisiae)	16	3979105	4003770	-1	7.31002460577331	7.48880339036724	0.349335012868823	0.368820854623717	0.976127189448732	-0.0348589515749433	0.353069427136588
11568	ENSMUSG00000041205	MGI:3607784	Map6d1	MAP6 domain containing 1	16	20233303	20241358	-1	6.94862823731242	7.15179532498604	0.0935439546721597	0.227758976390494	0.9715921557537	-0.0415772526090558	0.0446618470346887
11569	ENSMUSG00000041215	MGI:2447762	Yeats2	YEATS domain containing 2	16	20141063	20232573	1	8.09008777780763	8.64863577455881	0.769900388189619	0.155804422179068	0.935417791740724	-0.0963172256643921	0.104989508540156
11581	ENSMUSG00000041247	MGI:2441659	Lamp3	lysosomal-associated membrane protein 3	16	19653378	19706375	-1	6.59737335179888	6.65159129361992	0.250058534020256	0.23575497137671	0.991848876542814	-0.0118077743469245	0.674350737259103
11620	ENSMUSG00000041378	MGI:1276112	Cldn5	claudin 5	16	18776847	18778262	1	7.99001631563617	8.15467808115299	0.480429898208805	0.103564844453162	0.979807692728254	-0.0294294762433945	0.405797815564691
11668	ENSMUSG00000041566	MGI:1347557	Tssk1	testis-specific serine kinase 1	16	17894223	17897922	1	6.14954194941518	6.42636022611302	0.158269476095192	0.377420676424634	0.956924562745019	-0.0635228977030854	0.0887231006044161
11684	ENSMUSG00000041617	MGI:1919565	Ccdc74a	coiled-coil domain containing 74A	16	17646470	17650738	1	6.73335931078956	6.5617484003469	0.470454130184852	0.383127213541128	1.02615322928773	0.0372461760011954	0.457957815614323
11723	ENSMUSG00000041720	MGI:2448506	Pi4ka	phosphatidylinositol 4-kinase alpha	16	17280351	17406314	-1	8.70388019648421	8.56565740308872	0.220754685602364	0.170479674228563	1.01613685755697	0.0230947233914631	0.205741776527186
11744	ENSMUSG00000041774	MGI:1916351	Ydjc	YdjC homolog (bacterial)	16	17144621	17160701	1	8.13406291865086	8.18378604062997	0.242405475417015	0.302764837547142	0.993924190865664	-0.00879227693581494	0.729854894742795
11796	ENSMUSG00000041957	MGI:1914701	Pkp2	plakophilin 2	16	16213318	16272712	1	9.26036878831243	9.53901883343775	0.246948606436828	0.145344364018837	0.970788395537228	-0.0427712317639468	0.0269761085264679
11801	ENSMUSG00000041974	MGI:1924834	Spidr	scaffolding protein involved in DNA repair	16	15889224	16146851	-1	7.65113554732709	6.86887226432682	0.295351817990651	0.330598688985015	1.11388525698213	0.155600626117092	0.000323817019529809
12119	ENSMUSG00000043008	MGI:2686922	Klhl6	kelch-like 6	16	19946496	19983037	-1	7.99930397924919	8.13221099326274	0.376178688112639	0.280218241868545	0.983656718434426	-0.0237731706031116	0.45923881279328
12126	ENSMUSG00000043050	MGI:98785	Tnp2	transition protein 2	16	10787936	10788660	-1	6.76792307626783	6.84647981840945	0.282693397020694	0.232655058459997	0.988525966010972	-0.0166492325815847	0.57123490813184
12149	ENSMUSG00000043140	MGI:1913940	Tmem186	transmembrane protein 186	16	8633229	8637712	-1	8.21102591307348	8.29918269230191	0.144440787233429	0.232524879323242	0.989377655306926	-0.015406777705269	0.389479106774515
12278	ENSMUSG00000043811	MGI:2136886	Rtn4r	reticulon 4 receptor	16	18127642	18152408	1	7.3927762189432	7.52087639367364	0.452145796493053	0.202793494778149	0.982967387306327	-0.024784542972508	0.508791027963362
12353	ENSMUSG00000044117	MGI:1914504	Bmerb1	bMERB domain containing 1	16	13986604	14101500	1	6.70318351901476	6.77780286278367	0.255090787253888	0.384201270677876	0.988990629370673	-0.015971243290748	0.662023024553025
12677	ENSMUSG00000045341	MGI:3030001	Olfr167	olfactory receptor 167	16	19509558	19522266	-1	6.15663678902506	5.92203561433046	0.407343646680337	0.326995456533081	1.0396149550548	0.056049292508942	0.247382441013881
12715	ENSMUSG00000045521	MGI:1347559	Tssk2	testis-specific serine kinase 2	16	17898637	17900024	1	6.03470345234759	6.00173694605812	0.359989448571952	0.565529418075067	1.00549282759071	0.00790279060773735	0.893838938554207
12816	ENSMUSG00000045983	MGI:2384784	Eif4g1	eukaryotic translation initiation factor 4, gamma 1	16	20668313	20692884	1	11.9078384739994	12.0996510663427	0.461973615988392	0.121164908070136	0.984147262487855	-0.0230538860658912	0.322829817246547
12958	ENSMUSG00000046613	MGI:2681859	Vwa5b2	von Willebrand factor A domain containing 5B2	16	20589471	20605377	1	8.21574819085337	8.14531622583575	0.323901001822378	0.242589255328224	1.00864692825482	0.0124212547242578	0.64667040987227
13340	ENSMUSG00000048101	MGI:109316	Olfr19	olfactory receptor 19	16	16672228	16676405	-1	5.37852931279958	5.7741165847281	0.534968009147325	0.453091929219049	0.931489559290369	-0.102388496245865	0.151337438286719
13746	ENSMUSG00000049871	MGI:2444070	Nlrc3	NLR family, CARD domain containing 3	16	3945007	3976632	-1	7.22998883061718	7.58442517315726	0.462639227042612	0.400615827279541	0.953267870082693	-0.0690464237347847	0.14117914748196
13758	ENSMUSG00000049916	MGI:1917708	2610318N02Rik	RIKEN cDNA 2610318N02 gene	16	17113398	17125167	-1	7.21943839755627	6.59948665648552	0.419975928927469	0.357797715673391	1.09393938852221	0.129532805497138	0.0100738132459422
13789	ENSMUSG00000050058	MGI:106601	Prm3	protamine 3	16	10790505	10790914	-1	8.52001915090141	8.46858168439593	0.182706016063154	0.293352142357642	1.00607391750147	0.0087363056356949	0.687106972513284
13823	ENSMUSG00000050158	MGI:3029999	Olfr165	olfactory receptor 165	16	19406244	19423134	-1	5.8078946761444	5.74096439286855	0.44624767964606	0.220018882896182	1.01165836934279	0.0167221832486599	0.727385941519547
13955	ENSMUSG00000050742	MGI:3029998	Olfr164	olfactory receptor 164	16	19284104	19314064	-1	6.5788969947021	6.17063878599013	0.660129554300834	0.502640046105033	1.06616141745955	0.0924258795030171	0.209159437067992
13978	ENSMUSG00000050821	MGI:1925658	Fam131a	family with sequence similarity 131, member A	16	20693241	20703048	1	6.58674740672916	6.55275362581448	0.358941642166239	0.312693629153106	1.00518770929839	0.00746493621712851	0.849221078381359
13998	ENSMUSG00000050908	MGI:3665441	Tvp23a	trans-golgi network vesicle protein 23A	16	10420557	10447362	-1	7.36888247638132	7.61047615850438	0.194474907950453	0.189401172342334	0.968255116093742	-0.0465408756607779	0.0308343428378788
14054	ENSMUSG00000051146	MGI:1920297	Camk2n2	calcium/calmodulin-dependent protein kinase II inhibitor 2	16	20619215	20621287	-1	7.34735801548953	7.17705946864397	0.42872931723261	0.332211107545025	1.02372817831447	0.0338326998535602	0.412498571516422
14173	ENSMUSG00000051669	MGI:2146559	AU021092	expressed sequence AU021092	16	5211823	5222299	-1	8.22441283520352	8.23743924869181	0.12299693796584	0.132109283606326	0.998418633134033	-0.00228323592836634	0.846376473317098
14890	ENSMUSG00000055692	MGI:107238	Tmem191c	transmembrane protein 191C	16	17276077	17283229	1	8.66736047154341	8.47091653654584	0.301698364515565	0.212112203172375	1.02319039907312	0.0330746321209037	0.178891633180115
15089	ENSMUSG00000056822	MGI:3030000	Olfr166	olfactory receptor 166	16	19483694	19489882	1	6.10948023186719	5.95658255051599	0.543876313593044	0.264703368506653	1.0256686917464	0.0365647914094588	0.516578974913992
15276	ENSMUSG00000057880	MGI:2443582	Abat	4-aminobutyrate aminotransferase	16	8513429	8621568	1	11.9374723385116	12.1744177287882	0.218727933736889	0.116305011497145	0.980537435501632	-0.0283553834076524	0.0307166578348371
15459	ENSMUSG00000059003	MGI:95820	Grin2a	glutamate receptor, ionotropic, NMDA2A (epsilon 1)	16	9567898	9995560	-1	7.67496868650049	7.57993161312762	0.315847374080547	0.215146224738049	1.01253798559452	0.0179760320475176	0.516619097599143
15509	ENSMUSG00000059280	MGI:98937	Vpreb2	pre-B lymphocyte gene 2	16	17980428	17981273	1	8.58448905077711	8.29444958627895	0.635771270018692	0.34708232715053	1.03496789768642	0.0495860193508118	0.310335522792202
15513	ENSMUSG00000059305	MGI:98936	Vpreb1	pre-B lymphocyte gene 1	16	16868403	16870843	-1	7.18303109768306	7.13663895914104	0.405598813537612	0.276116580650065	1.0065005584292	0.00934797269921169	0.803506277173494
15676	ENSMUSG00000060166	MGI:1338012	Zdhhc8	zinc finger, DHHC domain containing 8	16	18220753	18235136	-1	8.03524496329198	8.18942123868169	0.219893225172274	0.166409084074192	0.981173727557024	-0.0274194908640917	0.157886546471703
15728	ENSMUSG00000060480	MGI:3030005	Olfr171	olfactory receptor 171	16	19623930	19629916	-1	5.32008053084913	4.79197886294271	0.951771562441429	0.317530092313795	1.11020534167843	0.150826539659117	0.202887442829094
15760	ENSMUSG00000060657	MGI:2444505	Marf1	meiosis regulator and mRNA stability 1	16	14109173	14163351	-1	10.9939186176526	11.0878708643968	0.180407738611039	0.0559053583878136	0.991526574588287	-0.0122766552492199	0.227249778857482
15870	ENSMUSG00000061361	MGI:3030002	Olfr168	olfactory receptor 168	16	19529274	19535555	-1	5.05857454615293	4.99042800336156	0.510628272652551	0.637368434503941	1.01365545054361	0.0195673522789627	0.821932126474135
16026	ENSMUSG00000062203	MGI:1316728	Gspt1	G1 to S phase transition 1	16	11219292	11254325	-1	11.124690703699	11.1303621745335	0.162617809176155	0.107225130570186	0.999490450468222	-0.000735311937423857	0.938924977856472
16032	ENSMUSG00000062245	MGI:3030004	Olfr170	olfactory receptor 170	16	19605696	19611882	-1	5.24658400369458	5.3590164260179	0.389269137884891	0.707825059598201	0.979019951911798	-0.0305898333925103	0.70584329123318
16142	ENSMUSG00000062901	MGI:1923035	Klhl24	kelch-like 24	16	20097542	20129221	1	11.0779063818287	10.3377573539694	0.128388669471916	0.256965971823988	1.0715966725196	0.0997620064992399	2.223105193455e-05
16224	ENSMUSG00000063358	MGI:1346858	Mapk1	mitogen-activated protein kinase 1	16	16983382	17047453	1	10.0772341204465	10.085385966181	0.145009136645063	0.181069071926386	0.999191717028801	-0.00116657736002908	0.924425199022755
16242	ENSMUSG00000063445	MGI:1915074	Nmral1	NmrA-like family domain containing 1	16	4710059	4719356	-1	7.90399610073065	8.0768624756524	0.272120050811709	0.226760039927576	0.978597335853761	-0.0312127397229888	0.210110289576978
16430	ENSMUSG00000065968	MGI:1921732	Ifitm7	interferon induced transmembrane protein 7	16	13981699	13986888	-1	8.23013538601077	8.22219330899431	0.280539647610055	0.13805062466943	1.00096593168246	0.00139287224665155	0.947330640408638
16431	ENSMUSG00000065979	MGI:2443300	Cpped1	calcineurin-like phosphoesterase domain containing 1	16	11803721	11909445	-1	9.1141293553069	9.32714378117739	0.124187173998934	0.144387325318169	0.977161880328214	-0.0333305105844113	0.00892063423646873
16765	ENSMUSG00000068535	MGI:3030003	Olfr169	olfactory receptor 169	16	19564889	19571809	-1	5.57931719557136	5.76651443750322	0.652128035321654	0.438106555601371	0.967537193574961	-0.0476109732119466	0.534250123431765
16776	ENSMUSG00000068617	MGI:1914043	Efcab1	EF-hand calcium binding domain 1	16	14906606	14981371	1	5.83766741020041	5.23181880711113	0.213609434305744	0.479691357689704	1.11580076172856	0.158079441389863	0.00916331539901321
16778	ENSMUSG00000068663	MGI:1921624	Clec16a	C-type lectin domain family 16, member A	16	10545339	10744878	1	9.13401956512939	9.01840550165531	0.212594403841731	0.159289961446351	1.01281978986783	0.0183774995167686	0.263436878266813
17234	ENSMUSG00000071636	MGI:2685449	Rimbp3	RIMS binding protein 3	16	17208603	17213982	1	6.00139621628638	5.9088999370663	0.26787817160409	0.440223872739844	1.01565372238576	0.0224086125928329	0.627583223766474
17235	ENSMUSG00000071637	MGI:103573	Cebpd	CCAAT/enhancer binding protein (C/EBP), delta	16	15887286	15891031	1	8.90893796370647	8.82051920838252	0.205020810804158	0.178849354808751	1.01002421209399	0.0143898773822701	0.393946226692975
17252	ENSMUSG00000071669	MGI:1921728	Snx29	sorting nexin 29	16	11322908	11755472	1	7.68477606765196	9.0284291408998	0.647054014280516	0.362152495768536	0.85117532050388	-0.232471773821327	0.000845276337270881
17977	ENSMUSG00000075330	MGI:1915412	A930003A15Rik	RIKEN cDNA A930003A15 gene	16	19876567	19884274	-1	5.84498636010988	5.93953596898815	0.510611660602286	0.336858831239148	0.984081313864932	-0.0231505656410409	0.685398868893145
17979	ENSMUSG00000075370	MGI:96529	Igll1	immunoglobulin lambda-like polypeptide 1	16	16860671	16863985	-1	7.57601382296227	7.49378530539535	0.329163795841737	0.624827385174507	1.01097289476758	0.0157443176082759	0.751844854832411
17990	ENSMUSG00000075395	MGI:3584518	A630010A05Rik	RIKEN cDNA A630010A05 gene	16	14562317	14634108	1	4.87051629290324	5.091704123168	0.436286559582376	0.536405411350386	0.95655917450931	-0.0640738757875083	0.394831046019705
18035	ENSMUSG00000075704	MGI:1347023	Txnrd2	thioredoxin reductase 2	16	18426384	18479073	1	10.53649638549	10.8323652440097	0.152672508954944	0.139486177953353	0.972686587660686	-0.0399530702155479	0.00201733390081392
18623	ENSMUSG00000090356	MGI:1913811	Teddm3	transmembrane epididymal family member 3	16	21152655	21154000	-1	7.03394950728498	7.28495953920197	0.439329592221517	0.770516780442684	0.965544073297009	-0.0505859808426422	0.447543811613813
18683	ENSMUSG00000090777	MGI:3647803	Ccdc188	coiled-coil domain containing 188	16	18217879	18220348	1	6.41055183852296	6.7030993015721	0.401054298218873	0.178560106889738	0.956356388308237	-0.0643797530080527	0.112422753799264
18847	ENSMUSG00000091712	MGI:3616084	Sec14l5	SEC14-like lipid binding 5	16	5147109	5187271	1	7.57218969878296	7.41111648915725	0.126654477676948	0.294876554599226	1.02173400051954	0.0310196521651858	0.191323079270334
19300	ENSMUSG00000096215	MGI:3643379	Smim22	small integral membrane protein 22	16	5007288	5008309	1	8.08920940108487	8.27259560884232	0.300397930169406	0.245160702834444	0.977832083613341	-0.0323413525496021	0.224165610934653
19578	ENSMUSG00000107252	MGI:3643507	Gm5767	predicted gene 5767	16	8680770	8683911	1	5.83630520041124	5.59196481966254	0.426674778447353	0.403945680341374	1.04369490664347	0.0617000442836513	0.277951279047475
19766	ENSMUSG00000116652	MGI:3045365	B830017H08Rik	RIKEN cDNA B830017H08 gene	16	17833121	17835008	1	7.12733175510659	7.29102508995713	0.23962093507631	0.27184156178541	0.977548652921792	-0.0327595872681469	0.237063790624431
381	ENSMUSG00000002274	MGI:1917333	Metrn	meteorin, glial cell differentiation regulator	17	25793221	25797136	-1	7.55231102535387	7.46380078701629	0.296424038037203	0.295554422371451	1.0118586013833	0.0170076997795275	0.573529241204717
382	ENSMUSG00000002279	MGI:1923733	Lmf1	lipase maturation factor 1	17	25579085	25662826	1	10.9053593076211	11.1277043572062	0.390955464610811	0.0986775466558823	0.980018785326448	-0.0291186913354742	0.18855626875945
383	ENSMUSG00000002280	MGI:1914813	Ciao3	cytosolic iron-sulfur assembly component 3	17	25773776	25783332	1	9.18129553516077	8.92743667275837	0.216270043315241	0.175719029155466	1.02843580657111	0.0404517458008208	0.0299507898246655
416	ENSMUSG00000002496	MGI:102548	Tsc2	TSC complex subunit 2	17	24595816	24632630	-1	9.75796309509694	9.90067031609348	0.471374792707516	0.204156398184942	0.985586105138299	-0.0209461779265601	0.479219916901426
417	ENSMUSG00000002500	MGI:1913461	Rpl3l	ribosomal protein L3-like	17	24727820	24736143	1	7.15796008803868	6.96124533766811	0.310753497615829	0.363258983672756	1.02825855731677	0.0402030782055117	0.27878311081965
418	ENSMUSG00000002504	MGI:1890662	Slc9a3r2	solute carrier family 9 (sodium/hydrogen exchanger), member 3 regulator 2	17	24639286	24650327	-1	9.00396412724453	9.21654972296285	0.240761466159285	0.245604116169732	0.97693436241236	-0.0336664602303077	0.115191552317173
428	ENSMUSG00000002617	MGI:99185	Zfp40	zinc finger protein 40	17	23173869	23193252	-1	6.86423264793091	6.75616860081983	0.328297501765881	0.379322058923764	1.01599487127926	0.0228931194342371	0.564360328921164
589	ENSMUSG00000003665	MGI:106590	Has1	hyaluronan synthase 1	17	17843323	17855205	-1	6.78501692546212	6.73578780986625	0.275126429174881	0.412606923393591	1.00730859061857	0.0105057230208754	0.788058369566042
1013	ENSMUSG00000006818	MGI:98352	Sod2	superoxide dismutase 2, mitochondrial	17	13006846	13040063	1	12.0955154182494	11.7791517640537	0.115736880798078	0.0956146727010682	1.02685793175372	0.0382365951593712	0.000104698786227216
1024	ENSMUSG00000007021	MGI:1341881	Syngr3	synaptogyrin 3	17	24685092	24689955	-1	7.84868209764679	7.74498279596259	0.239165830161226	0.296892456630434	1.01338922298682	0.0191883915356064	0.467501512339971
1049	ENSMUSG00000007564	MGI:1926334	Ppp2r1a	protein phosphatase 2, regulatory subunit A, alpha	17	20945311	20965916	1	10.9327143079054	11.0889392089544	0.166270761777956	0.0740995055308006	0.985911646001013	-0.0204697318416057	0.0506786011170501
1119	ENSMUSG00000008482	MGI:1914754	Rnf151	ring finger protein 151	17	24715839	24718063	-1	5.9533427502787	6.06843768848405	0.429623468798497	0.41074755550641	0.981033843616165	-0.0276251876222582	0.606485224371939
1410	ENSMUSG00000014426	MGI:1346875	Map3k4	mitogen-activated protein kinase kinase kinase 4	17	12227621	12318796	-1	8.56387795984379	8.64761763357587	0.364536950360373	0.244884283158527	0.990316445837412	-0.0140384970769586	0.617693670576403
1438	ENSMUSG00000014763	MGI:1914794	Fam120b	family with sequence similarity 120, member B	17	15396202	15433583	1	8.92446927883809	8.90032682357639	0.184928368296243	0.127337554346843	1.0027125358136	0.00390806397776706	0.777196779585444
1439	ENSMUSG00000014767	MGI:101838	Tbp	TATA box binding protein	17	15499888	15528379	1	9.72578076365413	10.0510295867681	0.283391603495948	0.133071644905601	0.967640248165011	-0.0474573166604195	0.0231555382115314
1440	ENSMUSG00000014769	MGI:104884	Psmb1	proteasome (prosome, macropain) subunit, beta type 1	17	15475021	15499751	-1	11.409599442648	11.2467819314137	0.327302938033069	0.11836346457077	1.01447680876426	0.0207358850421058	0.250663213082569
1441	ENSMUSG00000014771	MGI:104643	Pdcd2	programmed cell death 2	17	15519208	15527301	-1	9.61025094055389	9.39937279176138	0.301883241928645	0.165338664835564	1.02243534259832	0.0320096120059746	0.134295785128088
1442	ENSMUSG00000014773	MGI:104659	Dll1	delta like canonical Notch ligand 1	17	15367354	15376872	-1	6.3234717760534	6.59524424563898	0.63828140650316	0.313117755872514	0.95879266036807	-0.0607092298001049	0.334242074108073
1474	ENSMUSG00000015126	MGI:1915577	Tsr3	TSR3 20S rRNA accumulation	17	25240170	25242798	1	10.2267275076828	10.2589255044786	0.183065322267457	0.137067625613833	0.996861464996331	-0.00453506935094224	0.710314491044839
1658	ENSMUSG00000016946	MGI:1916509	Kctd5	potassium channel tetramerisation domain containing 5	17	24047734	24073485	-1	7.39398295309699	7.2599558389016	0.401939314675207	0.243716102221143	1.01846114730853	0.026390944806055	0.461256802310207
1957	ENSMUSG00000019214	MGI:2384887	Chtf18	CTF18, chromosome transmission fidelity factor 18	17	25718926	25727419	-1	7.3468429041467	7.63800034315581	0.40004320251159	0.349277129597088	0.961880410326243	-0.0560705586406521	0.161516213932821
1970	ENSMUSG00000019320	MGI:1919143	Noxo1	NADPH oxidase organizer 1	17	24696234	24700529	1	8.68132121829874	8.6606511348999	0.292531156250368	0.112365184146971	1.00238666620753	0.00343912910579173	0.864976660157098
3968	ENSMUSG00000023826	MGI:1355296	Prkn	parkin RBR E3 ubiquitin protein ligase	17	10840384	12063361	1	8.7594211436756	8.43720943332377	0.301400866757726	0.318466291782202	1.03818936970786	0.0540696207866362	0.0656291306350957
3969	ENSMUSG00000023827	MGI:1915512	Agpat4	1-acylglycerol-3-phosphate O-acyltransferase 4 (lysophosphatidic acid acyltransferase, delta)	17	12118704	12219645	1	7.12724213560638	7.37009177512546	0.285269702700279	0.438919574688578	0.967049305907056	-0.048338646163359	0.222786784475772
3970	ENSMUSG00000023828	MGI:1333817	Slc22a3	solute carrier family 22 (organic cation transporter), member 3	17	12418960	12507704	-1	7.81718547825497	7.69808847120994	0.276467537886283	0.245580828296374	1.01547098445159	0.0221490173929542	0.397666555861314
3971	ENSMUSG00000023829	MGI:108111	Slc22a1	solute carrier family 22 (organic cation transporter), member 1	17	12648869	12675829	-1	12.0295097354688	11.8235835554345	0.181371852856561	0.0751001685609404	1.01741656233652	0.0249104848707531	0.0237875206479627
3972	ENSMUSG00000023830	MGI:96435	Igf2r	insulin-like growth factor 2 receptor	17	12682406	12769664	-1	9.16937586108356	9.57103144815528	0.523709246507503	0.116708133844937	0.958034242260364	-0.0618508728963109	0.0903513476542618
3973	ENSMUSG00000023832	MGI:87871	Acat2	acetyl-Coenzyme A acetyltransferase 2	17	12942890	12960747	-1	9.95992387926123	10.1528774139264	0.406399792774517	0.174488565436616	0.980995187196829	-0.0276820363473331	0.277669595018714
3974	ENSMUSG00000023845	MGI:2387123	Lnpep	leucyl/cystinyl aminopeptidase	17	17521410	17625050	-1	9.68436987990051	9.90369733463512	0.203703702725753	0.149220447511361	0.977853982475052	-0.0323090432953296	0.0386934319096061
3975	ENSMUSG00000023852	MGI:88393	Chd1	chromodomain helicase DNA binding protein 1	17	15704967	15772610	1	8.93021144478675	9.03665364972391	0.384829971095509	0.179145592845518	0.988221059579901	-0.0170942940829649	0.520618866075474
3978	ENSMUSG00000023882	MGI:99201	Zfp54	zinc finger protein 54	17	21423227	21435640	1	8.45658857325171	8.14651698013436	0.458297878422512	0.211168519117017	1.03806186053174	0.0538924198259816	0.137934095153093
3979	ENSMUSG00000023883	MGI:1919307	Phf10	PHD finger protein 10	17	14945009	14961273	-1	8.64520151562204	8.42949157744724	0.492995084827797	0.171913654139727	1.02558991087338	0.0364539747871809	0.306162669193678
3980	ENSMUSG00000023885	MGI:98738	Thbs2	thrombospondin 2	17	14665500	14694235	-1	7.79075720916932	8.03108469367311	0.320896606251235	0.244070130960663	0.970075339300914	-0.0438312987061276	0.134304616876369
3981	ENSMUSG00000023886	MGI:1929881	Smoc2	SPARC related modular calcium binding 2	17	14279506	14404790	1	7.36258431794775	7.41181373802849	0.497139406281812	0.247109753853377	0.993357979325876	-0.00961437519131541	0.817818724776294
3982	ENSMUSG00000023892	MGI:99198	Zfp51	zinc finger protein 51	17	21450374	21465587	1	8.30041057026351	8.22517532701771	0.531972165704131	0.163838295190426	1.0091469470564	0.0131362679562609	0.729786611931936
3983	ENSMUSG00000023902	MGI:3040700	Zscan10	zinc finger and SCAN domain containing 10	17	23600856	23611019	1	7.53792454220498	7.41648864470818	0.375354291716289	0.336141930392691	1.01637377245679	0.0234310522131404	0.523886687196749
3984	ENSMUSG00000023903	MGI:2443938	Mmp25	matrix metallopeptidase 25	17	23628311	23645277	-1	7.52927701188072	7.46701613618297	0.351446617043333	0.196110905286021	1.00833811988112	0.011979490108089	0.687358789447727
3985	ENSMUSG00000023904	MGI:2663619	Hcfc1r1	host cell factor C1 regulator 1 (XPO1-dependent)	17	23673596	23675227	1	9.9960982486292	10.0163866081548	0.161402799488023	0.16927175850038	0.997974483182478	-0.00292516655601144	0.816076371915106
3986	ENSMUSG00000023905	MGI:1351484	Tnfrsf12a	tumor necrosis factor receptor superfamily, member 12a	17	23675445	23677468	-1	9.27209183882497	8.9674626293512	0.235598612799758	0.126744101351424	1.0339705022552	0.0481950281507439	0.0137817351469356
3987	ENSMUSG00000023906	MGI:1859284	Cldn6	claudin 6	17	23679249	23682446	1	6.88258340476817	6.68568330034455	0.312742231961499	0.241138770697482	1.02945100681234	0.0418751714847058	0.203225617797023
3988	ENSMUSG00000023908	MGI:2137630	Pkmyt1	protein kinase, membrane associated tyrosine/threonine 1	17	23726336	23736735	1	7.59102416287575	7.4216698376689	0.513802538056466	0.145472217021573	1.02281889775631	0.0325507213897412	0.427709151225523
3989	ENSMUSG00000023909	MGI:1923748	Paqr4	progestin and adipoQ receptor family member IV	17	23736186	23740867	-1	7.86543040780554	7.71269908604128	0.331542841980153	0.230443202485879	1.01980257754911	0.0282898894927349	0.329761567418843
3990	ENSMUSG00000023911	MGI:1924167	Flywch2	FLYWCH family member 2	17	23776916	23786081	-1	8.56408460547672	8.30276884713461	0.513268739114885	0.241392528692479	1.03147332692904	0.0447065147728801	0.251439188115215
4108	ENSMUSG00000024112	MGI:1928842	Cacna1h	calcium channel, voltage-dependent, T type, alpha 1H subunit	17	25374285	25433783	-1	8.69322737386688	8.67289954968838	0.167879483245035	0.0787377883478349	1.00234383253975	0.00337747900355646	0.776466681934578
4109	ENSMUSG00000024114	MGI:1918253	Prss41	protease, serine 41	17	23836785	23844172	-1	6.00554804601723	6.1745014828389	0.227363304230846	0.413327654791117	0.97263691047913	-0.0400267536142832	0.340135259152114
4110	ENSMUSG00000024116	MGI:1916698	Prss21	protease, serine 21	17	23868056	23873114	1	6.2404279610381	6.26419646641034	0.443940210352036	0.250398711883768	0.99620565774083	-0.00548449037007591	0.902994770775023
4111	ENSMUSG00000024118	MGI:1919266	Tedc2	tubulin epsilon and delta complex 2	17	24215054	24220851	-1	10.3732857131048	9.58453805657234	0.268380205613622	0.307274787127615	1.08229375812135	0.114092131202575	0.00014225770187033
4113	ENSMUSG00000024122	MGI:1338068	Pdpk1	3-phosphoinositide dependent protein kinase 1	17	24073680	24150924	-1	9.53235110854666	9.64387620324259	0.184105631934623	0.249922633578956	0.98843565674781	-0.0167810396178988	0.339939824237609
4114	ENSMUSG00000024124	MGI:1353645	Prss30	protease, serine 30	17	23972126	23980566	-1	6.92346802011283	6.7785552367075	0.425981658795334	0.534224249263834	1.02137812237932	0.0305170623880618	0.569357946436027
4115	ENSMUSG00000024125	MGI:3694550	Sbpl	spermine binding protein-like	17	23953084	23955274	-1	5.85533326816707	5.88807617947917	0.542341980185558	0.866907860099704	0.99443911554232	-0.00804505001641326	0.930719614431579
4117	ENSMUSG00000024128	MGI:106021	Sbp	spermine binding protein	17	23941672	23945607	1	5.6498962798545	4.87813574771622	0.868714647244171	0.661650144166667	1.15820808850996	0.211894477240302	0.0815340849648349
4118	ENSMUSG00000024130	MGI:1351617	Abca3	ATP-binding cassette, sub-family A (ABC1), member 3	17	24351950	24410201	1	10.0455808845762	11.7486316283467	0.290837041614027	0.0587536378729852	0.855042629844528	-0.225931744675821	2.7715368111041e-06
4120	ENSMUSG00000024132	MGI:94871	Eci1	enoyl-Coenzyme A delta isomerase 1	17	24426641	24439348	1	10.6791030246978	10.3458827065293	0.176282944414085	0.172096282083007	1.03220801236787	0.0457337344931066	0.0028279396509564
4123	ENSMUSG00000024136	MGI:1913955	Dnase1l2	deoxyribonuclease 1-like 2	17	24440081	24443105	-1	7.17123247358525	7.06050043765616	0.342651996162788	0.343151764874294	1.01568331266414	0.0224506437744132	0.543649633602021
4124	ENSMUSG00000024137	MGI:109530	E4f1	E4F transcription factor 1	17	24443778	24470313	-1	8.22960427418385	8.36586021661592	0.313417482222292	0.228554196024574	0.983712859299101	-0.0236908331023221	0.362664571613743
4126	ENSMUSG00000024142	MGI:1929514	Mlst8	MTOR associated protein, LST8 homolog (S. cerevisiae)	17	24473551	24479078	-1	8.93411821421173	9.19576427870233	0.392604725706202	0.247546239074327	0.971547110543429	-0.0416441407653633	0.160169275635859
4133	ENSMUSG00000024155	MGI:1922428	Meiob	meiosis specific with OB domains	17	24804289	24839788	1	8.94433599244839	9.8771534152314	0.311078248076513	0.194562726978845	0.905558070876521	-0.143120934794991	4.88150432377739e-05
4134	ENSMUSG00000024158	MGI:95745	Hagh	hydroxyacyl glutathione hydrolase	17	24840143	24864450	1	11.1184561085108	11.0033817319406	0.166595052331942	0.0874687511629535	1.01045809182791	0.0150094880058123	0.136096389505081
4135	ENSMUSG00000024160	MGI:1891471	Spsb3	splA/ryanodine receptor domain and SOCS box containing 3	17	24886643	24892152	1	8.35724247566663	8.53136436536353	0.266695108830038	0.181304807450843	0.979590381767797	-0.0297494861998691	0.174528543462573
4136	ENSMUSG00000024163	MGI:1353598	Mapk8ip3	mitogen-activated protein kinase 8 interacting protein 3	17	24892153	24936977	-1	9.07717014112751	9.26218220352441	0.389283547989629	0.260422263475371	0.980025002927874	-0.0291095383738949	0.310875868385061
4138	ENSMUSG00000024165	MGI:1196260	Jpt2	Jupiter microtubule associated homolog 2	17	24937419	24960689	-1	9.93997715405052	9.91448710336309	0.230383552706485	0.191842787656632	1.00257099035197	0.00370439508682313	0.821326541280941
4139	ENSMUSG00000024168	MGI:3039635	Tmem204	transmembrane protein 204	17	25057702	25083591	-1	8.7865709199701	9.11321373818062	0.229718140440915	0.154040998213045	0.964157230632919	-0.052659660716697	0.00937702567332885
4140	ENSMUSG00000024169	MGI:2146906	Ift140	intraflagellar transport 140	17	25016085	25099495	1	8.14045960396356	8.18287343422684	0.164473855016059	0.183672122000763	0.994816755922696	-0.00749728749036651	0.644895188591578
4141	ENSMUSG00000024170	MGI:1918968	Telo2	telomere maintenance 2	17	25099570	25115967	-1	7.92590158716377	8.00047995352573	0.191533728724161	0.251034816259134	0.990678263454794	-0.0135114966910821	0.526468437891398
4142	ENSMUSG00000024171	MGI:2149951	Prss28	protease, serine 28	17	25308646	25311876	1	5.84757265274932	5.96527540355294	0.46025618798443	0.465129320464581	0.980268681185531	-0.0287508641420153	0.631282212037652
4144	ENSMUSG00000024173	MGI:96943	Tpsab1	tryptase alpha/beta 1	17	25343245	25345562	-1	6.39801808838087	6.29182371700894	0.449421275691408	0.356939853920641	1.01687815427582	0.0241468210309533	0.625287135740859
4146	ENSMUSG00000024175	MGI:1919090	Tekt4	tektin 4	17	25454615	25476602	1	7.19481492206877	6.99530226397669	0.293717172929936	0.272300042794555	1.02852094885442	0.0405711788901603	0.198731647712521
4147	ENSMUSG00000024176	MGI:98370	Sox8	SRY (sex determining region Y)-box 8	17	25565892	25570686	-1	7.33686954413919	7.46193817833436	0.456961846976461	0.266011723969923	0.983239122168244	-0.0243857745437266	0.540010769972739
4929	ENSMUSG00000025727	MGI:2442713	A930017K11Rik	RIKEN cDNA A930017K11 gene	17	25946387	25952565	-1	7.36637576779397	7.23411838230511	0.288901825402213	0.240468272979674	1.01828244694093	0.0261377856597217	0.358443719488137
4930	ENSMUSG00000025728	MGI:1333114	Pigq	phosphatidylinositol glycan anchor biosynthesis, class Q	17	25926421	25944936	-1	8.85732381769917	9.05185567319157	0.470470557571132	0.170978681316683	0.978509173973185	-0.0313427180428708	0.333045116286939
4931	ENSMUSG00000025730	MGI:2183454	Rab40c	Rab40C, member RAS oncogene family	17	25882114	25919727	-1	8.67656889662388	8.74168749609698	0.0990262385719178	0.144478457930227	0.992550797600329	-0.0107871552809164	0.323485983728111
4932	ENSMUSG00000025732	MGI:1915491	Mcrip2	MAPK regulated corepressor interacting protein 2	17	25863698	25868764	-1	8.46706059269536	8.15963003168503	0.343869369895105	0.184215904185955	1.03767702209739	0.0533574734396197	0.0638856215017081
4933	ENSMUSG00000025733	MGI:2384892	Rhot2	ras homolog family member T2	17	25838457	25844851	-1	9.22188146361565	9.34134769203774	0.153842245544704	0.202491629336203	0.987211028605228	-0.0185695832756436	0.218109682803572
4934	ENSMUSG00000025739	MGI:1925616	Gng13	guanine nucleotide binding protein (G protein), gamma 13	17	25717171	25719406	1	7.49081385754079	7.35584666864616	0.521798207727317	0.332676052615274	1.01834828742012	0.0262310649481562	0.569795514440727
8719	ENSMUSG00000032855	MGI:97603	Pkd1	polycystin 1, transient receptor poteintial channel interacting	17	24549834	24596508	1	8.65854652386453	8.77232589621495	0.217066029868608	0.100351356505451	0.987029737187544	-0.0188345440995867	0.237923670065839
8823	ENSMUSG00000033200	MGI:1349391	Tpsg1	tryptase gamma 1	17	25369273	25374442	1	7.00364660418128	6.58469721607417	0.293015463844964	0.298808840394295	1.0636247004774	0.0889891862970091	0.0171449026167626
8940	ENSMUSG00000033597	MGI:2442952	Caskin1	CASK interacting protein 1	17	24488601	24508671	1	6.29419525061743	6.10769127049663	0.303342097779667	0.422948790504765	1.03053592132623	0.0433947936845465	0.340941821538122
9000	ENSMUSG00000033825	MGI:96942	Tpsb2	tryptase beta 2	17	25366305	25369098	1	7.40487825725601	7.14098186422735	0.440815942191814	0.409920849442747	1.03695519720483	0.0523535622642169	0.254392025807914
9046	ENSMUSG00000033972	MGI:2442394	Zfp944	zinc finger protein 944	17	22337989	22361400	-1	8.54103363466222	8.06209799153249	0.374231382345811	0.359945061265874	1.05940583253053	0.0832553564888407	0.02626387840746
9065	ENSMUSG00000034039	MGI:2149952	Prss29	protease, serine 29	17	25318654	25322684	1	7.68071551055283	7.74351385588205	0.333775544705701	0.298750330998785	0.991890200431228	-0.0117476678847544	0.709260675954441
9287	ENSMUSG00000034681	MGI:97960	Rnps1	RNA binding protein with serine rich domain 1	17	24414565	24425901	1	9.78395664355239	6.42411085462628	0.398251083468509	0.382937260784445	1.52300557461684	0.606921222493199	6.30988270362707e-10
9541	ENSMUSG00000035435	MGI:3625331	Abca17	ATP-binding cassette, sub-family A (ABC1), member 17	17	24264259	24351068	-1	5.73105687361279	5.72417287407016	0.234612416464654	0.227941801294402	1.00120261908473	0.00173397014567937	0.955085710546607
9568	ENSMUSG00000035521	MGI:2147006	Gnptg	N-acetylglucosamine-1-phosphotransferase, gamma subunit	17	25233331	25240124	-1	10.2922964321786	9.72366140475207	0.156700823073921	0.152525124951895	1.05847951751473	0.0819933522308813	9.44414697136734e-06
9674	ENSMUSG00000035868	MGI:1920479	Zfp983	zinc finger protein 983	17	21650624	21664966	1	8.4582530684472	8.37846281292641	0.555530513764031	0.333641043452689	1.00952325710603	0.0136741474450546	0.747556007819113
9873	ENSMUSG00000036552	MGI:1917317	Ermard	ER membrane associated RNA degradation	17	15041208	15090044	1	9.28281949433762	9.40843688491238	0.223337219940254	0.195858639852583	0.986648431390744	-0.0193919885682023	0.272161062991989
9905	ENSMUSG00000036636	MGI:1347048	Clcn7	chloride channel, voltage-sensitive 7	17	25133391	25162104	1	9.68061453741888	9.85185581476441	0.319591389730816	0.123712816797272	0.982618373576996	-0.0252968791847649	0.221296232640978
9956	ENSMUSG00000036820	MGI:2443978	Amdhd2	amidohydrolase domain containing 2	17	24155833	24163766	-1	9.4803480334064	9.58565400155684	0.13634399166424	0.121643945155479	0.989014211431652	-0.0159368432511437	0.14224239890418
10067	ENSMUSG00000037098	MGI:2444431	Rab11fip3	RAB11 family interacting protein 3 (class II)	17	25989036	26069555	-1	8.70374596020569	8.6327903125974	0.206423727172547	0.0721834834688716	1.0082193178612	0.0118095023041404	0.4149469315663
10103	ENSMUSG00000037196	MGI:1916560	Pacrg	PARK2 co-regulated	17	10403012	10840311	-1	7.21028497392055	7.03563827951401	0.42281479217234	0.177947976732038	1.02482314858555	0.0353749685872739	0.339550341639443
10149	ENSMUSG00000037326	MGI:1355075	Capn15	calpain 15	17	25958364	25985796	-1	7.90409794773029	7.91444042801389	0.267617696212522	0.211495477390235	0.998693213957743	-0.00188652665465964	0.93589338793009
10392	ENSMUSG00000038002	MGI:1930190	Cramp1l	cramped chromatin regulator homolog 1	17	24961226	25015788	-1	7.54289691317849	7.87038181058654	0.468480057711889	0.249375699896156	0.958390214694853	-0.0613149168141684	0.132658050846192
10764	ENSMUSG00000038880	MGI:1930188	Mrps34	mitochondrial ribosomal protein S34	17	24895116	24897502	1	10.6398638902827	10.3750531724622	0.27031940274719	0.126022997237026	1.02552379379832	0.0363609650470288	0.0439523036435266
10876	ENSMUSG00000039183	MGI:1347072	Nubp2	nucleotide binding protein 2	17	24882611	24886349	-1	9.20257108464821	9.32033986443511	0.129727862677767	0.229157533641389	0.987364325604017	-0.0183455747870244	0.238838371639946
10895	ENSMUSG00000039218	MGI:1923206	Srrm2	serine/arginine repetitive matrix 2	17	23790532	23824741	1	12.0191369097254	12.5625568795299	0.497657594683218	0.114727799780682	0.956742884827053	-0.0637968280899022	0.027437854306482
11023	ENSMUSG00000039615	MGI:1891731	Stub1	STIP1 homology and U-Box containing protein 1	17	25830505	25833404	-1	9.8418149609459	9.93200162853997	0.142379186735038	0.117705167512079	0.990919587917211	-0.013160105911511	0.210173803984359
11028	ENSMUSG00000039628	MGI:3580487	Hs3st6	heparan sulfate (glucosamine) 3-O-sulfotransferase 6	17	24752988	24758684	1	7.69996078492318	7.59997337123326	0.352809933293449	0.276271009182137	1.0131562847402	0.0188567346807078	0.557134118492786
11184	ENSMUSG00000040048	MGI:1915592	Ndufb10	NADH:ubiquinone oxidoreductase subunit B10	17	24722060	24724478	-1	9.72827896303137	9.56643298753912	0.221462906417777	0.125700723392282	1.01691811103502	0.0242035085363242	0.121018388776814
11192	ENSMUSG00000040097	MGI:2442638	Flywch1	FLYWCH-type zinc finger 1	17	23752793	23771602	-1	8.27472974866716	8.16003355734514	0.281467769332486	0.161088206835965	1.01405584799572	0.0201371093508519	0.365963316239951
11410	ENSMUSG00000040680	MGI:1920266	Kremen2	kringle containing transmembrane protein 2	17	23741197	23745833	-1	7.45151703256553	7.29105627534481	0.288592267650057	0.237935371618168	1.02200788900277	0.0314063326563978	0.267249254503149
11412	ENSMUSG00000040688	MGI:2384863	Tbl3	transducin (beta)-like 3	17	24697949	24707660	-1	8.56544238987188	8.76963206109869	0.177674426043766	0.0794672496618192	0.976716278424887	-0.0339885533230601	0.0228169770856812
11487	ENSMUSG00000040888	MGI:107757	Gfer	growth factor, augmenter of liver regeneration	17	24693187	24696156	-1	9.43318098888794	9.23752101372323	0.229834138343323	0.15652188615505	1.02118100460871	0.030238606966858	0.0855668908976989
11507	ENSMUSG00000040966	MGI:1335072	Slc22a2	solute carrier family 22 (organic cation transporter), member 2	17	12584132	12628488	1	5.83224886438576	6.08679812490507	0.356287487115705	0.360323098444509	0.958180104663273	-0.0616312367516665	0.193322790079807
11530	ENSMUSG00000041062	MGI:3607710	Mslnl	mesothelin-like	17	25736042	25748330	1	6.67660310160319	6.57775684158315	0.327517169747675	0.296920922089303	1.01502735087365	0.021518602718972	0.553618025824462
11546	ENSMUSG00000041130	MGI:2670965	Zfp598	zinc finger protein 598	17	24669687	24682016	1	8.94322253955388	9.14212498901959	0.337362841254242	0.208829622845428	0.978243302328003	-0.0317347673296587	0.207523785775729
11565	ENSMUSG00000041199	MGI:1919186	Rpusd1	RNA pseudouridylate synthase domain containing 1	17	25727670	25731464	1	6.78209390865377	6.50067920139741	0.250309027965657	0.278879916498464	1.04329004686093	0.06114029975184	0.0600931659504189
11598	ENSMUSG00000041319	MGI:2677480	Thoc6	THO complex 6	17	23668614	23673882	-1	9.66428003849188	9.45280801283678	0.251119534213578	0.0793377373089713	1.02237134461717	0.0319193056013201	0.0697123763627387
11632	ENSMUSG00000041429	MGI:1313275	Nthl1	nth (endonuclease III)-like 1 (E.coli)	17	24632680	24638837	1	8.61890200853146	8.22850903626209	0.187213103886188	0.145953503634395	1.0474439501189	0.0668730457871638	0.000898852756950574
12092	ENSMUSG00000042848	MGI:2159616	Vmn1r226	vomeronasal 1 receptor 226	17	20682843	20692671	1	5.16421609506327	5.01627040562547	0.343911754186154	0.486496872827846	1.02949316473687	0.0419342513077492	0.505089100613265
12214	ENSMUSG00000043445	MGI:1914328	Pgp	phosphoglycolate phosphatase	17	24470392	24473110	1	9.37489360586978	9.73490462107941	0.204081988722067	0.315950975520483	0.963018536983908	-0.0543645263540718	0.021016231368952
12232	ENSMUSG00000043537	MGI:2159626	Vmn1r225	vomeronasal 1 receptor 225	17	20498158	20506148	1	5.08628802283835	4.98579610195602	0.451782295484796	0.502341847262514	1.02015564191301	0.0287892763989468	0.690009724779751
12269	ENSMUSG00000043747	MGI:2443785	1520401A03Rik	RIKEN cDNA 1520401A03 gene	17	23704488	23722783	-1	6.76315243891404	6.94238072826549	0.378093192967288	0.294939278221753	0.974183454298072	-0.0377346144854619	0.332136020145485
12272	ENSMUSG00000043782	MGI:2388267	Bicdl2	BICD family like cargo adaptor 2	17	23660506	23668621	1	7.65999086656436	7.51290341286079	0.443009798478143	0.342018729283305	1.01957797746365	0.0279721170887705	0.490860187831127
12369	ENSMUSG00000044172	MGI:1915759	Ptx4	pentraxin 4	17	25120760	25125292	1	5.7598864819371	5.94405107823918	0.639493646751952	0.162768168497445	0.969016989612304	-0.0454061344951549	0.483792860255463
12457	ENSMUSG00000044501	MGI:2385044	Zfp758	zinc finger protein 758	17	22361453	22377281	1	8.21359457646968	8.13975434924177	0.296978957919191	0.317039394465996	1.00907155474966	0.0130284817011994	0.649333181843989
12465	ENSMUSG00000044533	MGI:105110	Rps2	ribosomal protein S2	17	24718116	24721929	1	13.2733785744214	12.0350716432418	0.168979992815702	0.17067360347045	1.10289152967984	0.141290907621801	3.70835648610133e-09
12589	ENSMUSG00000045027	MGI:1918085	Prss22	protease, serine 22	17	23993534	23998100	-1	6.53405436874988	6.83677404282099	0.515428992833294	0.35899089426526	0.95572185475561	-0.0653372854171774	0.220650969324931
12665	ENSMUSG00000045316	MGI:1915886	Fahd1	fumarylacetoacetate hydrolase domain containing 1	17	24848892	24850364	-1	9.38415619691012	9.38987539426131	0.30596651877776	0.145977000669715	0.999390918717123	-0.000878986260526768	0.965040664031124
12694	ENSMUSG00000045417	MGI:2159629	Vmn1r230	vomeronasal 1 receptor 230	17	20840444	20852857	1	4.63600053518045	4.53527684300174	0.269461863994731	0.552685315270279	1.02220894019604	0.0316901142555831	0.65697780129173
12723	ENSMUSG00000045551	MGI:107443	Fpr1	formyl peptide receptor 1	17	17876471	17883940	-1	7.37433192566129	7.69189616633998	0.44505725811316	0.346447148302568	0.958714440001366	-0.0608269327647308	0.154419949467686
12729	ENSMUSG00000045575	MGI:2159639	Vmn1r233	vomeronasal 1 receptor 233	17	20989747	20996464	-1	4.6185793494306	4.80309544137103	0.900814784756048	0.538003643263471	0.961583921412196	-0.0565153218549259	0.646779623186964
12768	ENSMUSG00000045744	MGI:2441766	Bricd5	BRICHOS domain containing 5	17	24473884	24475469	1	7.03786368191394	6.90797126927146	0.176104967743119	0.350781104456577	1.01880326474725	0.0268754878373425	0.376639827912874
12834	ENSMUSG00000046070	MGI:107973	Igfals	insulin-like growth factor binding protein, acid labile subunit	17	24865997	24882010	1	10.4013254599901	10.760021486019	0.493837755972151	0.176848756917828	0.966664004668111	-0.0489135733679149	0.109225874055213
12857	ENSMUSG00000046173	MGI:1914793	Pabpc6	poly(A) binding protein, cytoplasmic 6	17	9666495	9669717	-1	5.74646492192418	5.97242457933731	0.250241893367151	0.257248688527843	0.962166176498088	-0.0556420103457932	0.109074260934707
13055	ENSMUSG00000046991	MGI:1918932	Wdr27	WD repeat domain 27	17	14818519	14943158	-1	7.0841703792827	7.33215772471654	0.267507998257636	0.360138774731382	0.96617812181019	-0.0496389102122839	0.151685318362607
13183	ENSMUSG00000047507	MGI:2685783	Baiap3	BAI1-associated protein 3	17	25242659	25256364	-1	7.80054892172414	7.87392995477272	0.213101024077765	0.277525994890067	0.990680507260025	-0.0135082291085257	0.57324138730339
13322	ENSMUSG00000048027	MGI:1916049	Rgmb	repulsive guidance molecule family member B	17	15803188	15831039	-1	7.99989339686166	8.00316471975707	0.191206685322352	0.23717445908156	0.999591246336923	-0.000589827437943039	0.976875877221518
13330	ENSMUSG00000048062	MGI:1278317	Fpr-rs4	formyl peptide receptor, related sequence 4	17	18021733	18022704	1	4.26402961285958	4.62279937197973	0.693088243406764	0.944875713615838	0.922391233049226	-0.116549294057816	0.413730068918002
13504	ENSMUSG00000048826	MGI:1920347	Dact2	dishevelled-binding antagonist of beta-catenin 2	17	14195052	14204304	-1	8.36635331440862	8.10603062622192	0.261453922049831	0.341683824852598	1.03211469339193	0.0456032986619935	0.119569315002788
13539	ENSMUSG00000048992	MGI:1917064	Prss32	protease, serine 32	17	23843855	23859779	1	8.13998932258504	8.01892934892149	0.287500557849421	0.169998148616584	1.01509677519229	0.0216172746365878	0.353856420027762
13689	ENSMUSG00000049620	MGI:2661234	Prss33	protease, serine 33	17	23833347	23836056	-1	8.38118127437176	8.20929328488918	0.160133763734762	0.15774365769281	1.02093822007784	0.0298955672108072	0.0575170233332427
13799	ENSMUSG00000050088	MGI:1915162	1600012H06Rik	RIKEN cDNA 1600012H06 gene	17	14943184	14959570	1	10.086586157682	9.75487761076301	0.247529745337387	0.179230867772949	1.03400437813315	0.048242294257884	0.013779817701592
13804	ENSMUSG00000050102	MGI:2159636	Vmn1r235	vomeronasal 1 receptor 235	17	21256411	21262881	1	4.75407889283178	4.7833784678352	0.497201747305069	0.233714530534191	0.993874711106294	-0.00886409929512053	0.889920975017199
13959	ENSMUSG00000050762	MGI:2450123	Prss27	protease, serine 27	17	24038144	24045954	1	7.13652656134317	7.23583039911521	0.283156381026168	0.347005546506832	0.986276096550828	-0.0199365260057639	0.55244097435742
13980	ENSMUSG00000050824	MGI:894282	Sstr5	somatostatin receptor 5	17	25489875	25497288	-1	6.69678861999818	6.79860764323707	0.420662300965116	0.41009989575478	0.985023547675946	-0.0217698812734293	0.644152434181567
14008	ENSMUSG00000050933	MGI:2159628	Vmn1r231	vomeronasal 1 receptor 231	17	20889183	20905091	-1	5.49705866530385	5.23594197610939	0.433134873758358	0.558633139801855	1.04987005020031	0.0702107664306011	0.327528329400972
14105	ENSMUSG00000051341	MGI:99199	Zfp52	zinc finger protein 52	17	21535539	21562601	1	6.83741158121378	7.0228645311991	0.235900563661275	0.319102052343993	0.973592976318787	-0.038609334669128	0.220163623887511
14227	ENSMUSG00000051977	MGI:2384854	Prdm9	PR domain containing 9	17	15543079	15564354	-1	8.61764935318982	8.6460963427265	0.275690680274076	0.15513921131487	0.996709845876214	-0.00475451487759679	0.814417733273561
14312	ENSMUSG00000052469	MGI:98543	Tcp10c	t-complex protein 10c	17	13354572	13377223	1	7.15553299378761	6.72880111018724	0.871820727912237	0.478052966318401	1.06341870960553	0.0887097542846351	0.278776098197181
14365	ENSMUSG00000052752	MGI:3042141	Traf7	TNF receptor-associated factor 7	17	24508562	24527938	-1	8.87459125531738	9.0807402633667	0.214320854128747	0.135020746948036	0.977298215556174	-0.033129237447129	0.0534543361626185
14466	ENSMUSG00000053347	MGI:1921920	Zfp943	zinc finger prtoein 943	17	21962552	22071168	1	8.24331386966114	7.62206404026399	0.533481281134863	0.274766723690615	1.08150677114694	0.113042697819112	0.0222257489041812
14613	ENSMUSG00000054142	MGI:2159638	Vmn1r236	vomeronasal 1 receptor 236	17	21282942	21294007	1	5.17441757009302	4.75873977164689	0.511281817036505	0.556491505731369	1.08735039493497	0.120816918816342	0.155731436612472
14875	ENSMUSG00000055602	MGI:98542	Tcp10b	t-complex protein 10b	17	13061104	13082481	1	7.25679619601235	7.35579629508314	0.611258084364381	0.421672045499848	0.986541212521482	-0.0195487744418787	0.725957828759179
15020	ENSMUSG00000056399	MGI:2681414	Prss34	protease, serine 34	17	25298394	25300165	1	7.57282551971939	7.45533041553392	0.382213312466052	0.206556283119872	1.0157598788567	0.0225593956871513	0.486463222132469
15108	ENSMUSG00000056910	MGI:1316664	Vmn2r107	vomeronasal 2, receptor 107	17	20345242	20383113	1	6.10865522921871	5.96423717157145	0.633535791419788	0.30880700761855	1.0242140031479	0.0345171889933599	0.597380123121327
15172	ENSMUSG00000057203	MGI:2159635	Vmn1r234	vomeronasal 1 receptor 234	17	21226087	21235467	1	5.4997808805288	5.44426385167304	0.569711235027162	0.34962631267366	1.01019734354695	0.0146371531214305	0.8277066094644
15198	ENSMUSG00000057388	MGI:1914931	Mrpl18	mitochondrial ribosomal protein L18	17	12911349	12916345	-1	10.1169286059176	9.92011714413093	0.438929414137408	0.136435856747698	1.01983963081556	0.0283423070819997	0.29204350545352
15203	ENSMUSG00000057409	MGI:99200	Zfp53	zinc finger protein 53	17	21488998	21510473	1	9.10925783763409	9.08617626283002	0.381387969801485	0.284293467933876	1.00254029573458	0.00366022499751057	0.897870492956309
15204	ENSMUSG00000057411	MGI:2384888	Fam173a	family with sequence similarity 173, member A	17	25790080	25792901	-1	9.77873726154603	9.71060539305041	0.151836608816034	0.135039500398594	1.00701623284418	0.0100869394073061	0.379134437082945
15205	ENSMUSG00000057417	MGI:3646420	Dcpp3	demilune cell and parotid protein 3	17	23917458	23919441	1	6.2089141128566	6.41120998558397	0.615394327630929	0.458356559363541	0.968446537676625	-0.0462556866966383	0.49031491237097
15300	ENSMUSG00000058030	MGI:2159637	Vmn1r237	vomeronasal 1 receptor 237	17	21311865	21314912	1	5.3135988416116	5.24686703083546	0.526832954730291	0.349076387597783	1.01271841088863	0.0182330846144839	0.781456030884414
15484	ENSMUSG00000059142	MGI:2445132	Zfp945	zinc finger protein 945	17	22846697	22867134	-1	8.45925203820261	7.41638325771433	0.620178185994372	0.393099603394674	1.14061689427977	0.189814306497394	0.00339089201019858
15536	ENSMUSG00000059408	MGI:1934134	Mrgprh	MAS-related GPR, member H	17	12876034	12877977	1	6.29517567519843	6.36918162190466	0.249620685897377	0.0760194653598012	0.988380619191057	-0.016861373244424	0.475315835874304
15554	ENSMUSG00000059481	MGI:97620	Plg	plasminogen	17	12378608	12419385	1	13.8136225519129	13.6386365963622	0.110516971668178	0.0530928824306911	1.01283016482728	0.0183922778870538	0.00466562320599502
15570	ENSMUSG00000059562	MGI:2685163	Ccdc154	coiled-coil domain containing 154	17	25162461	25171913	1	6.43430705097278	6.68970575744429	0.430167180125121	0.355168828315151	0.96182213153586	-0.0561579718660043	0.238085570857643
15694	ENSMUSG00000060245	MGI:2159624	Vmn1r228	vomeronasal 1 receptor 228	17	20774984	20786157	-1	6.29339990390636	6.4630455357237	0.503319135419417	0.293273551692519	0.973751441038185	-0.0383745366916391	0.452928976539266
15771	ENSMUSG00000060701	MGI:1278318	Fpr-rs3	formyl peptide receptor, related sequence 3	17	20623846	20624877	-1	6.45203099454769	6.62990301200014	0.429685026367097	0.329642835423643	0.973171248941274	-0.0392343965002101	0.392241395258954
15825	ENSMUSG00000061046	MGI:1919877	Haghl	hydroxyacylglutathione hydrolase-like	17	25779843	25785673	-1	9.00281565380562	8.82004798808663	0.194833925407322	0.160589929195385	1.02072184482056	0.0295897733941016	0.0735238433369608
15904	ENSMUSG00000061544	MGI:2679295	Zfp229	zinc finger protein 229	17	21730795	21769342	1	7.55888083837028	7.76153704096295	0.416820651652419	0.273865064890197	0.973889681705683	-0.0381697359986827	0.298442074931618
15979	ENSMUSG00000062012	MGI:99159	Zfp13	zinc finger protein 13	17	23575844	23599487	-1	7.52202295021509	7.51971627937461	0.354982220842529	0.194541557980241	1.00030674971698	0.000442478433884582	0.988126263593698
15996	ENSMUSG00000062078	MGI:97837	Qk	quaking	17	10202601	10319854	-1	10.6027922952933	10.8096376617583	0.271305325297086	0.042437557845136	0.980864727113211	-0.027873909492377	0.0909938984727097
16066	ENSMUSG00000062480	MGI:109182	Acat3	acetyl-Coenzyme A acetyltransferase 3	17	12923813	12940600	-1	9.79031724537606	9.68623598260808	0.275955993782308	0.204761082591039	1.01074527432068	0.0154194583906565	0.429769150553954
16114	ENSMUSG00000062743	MGI:3053207	Zfp677	zinc finger protein 677	17	21383748	21399265	1	5.54286878600259	5.96604994544535	0.68441879816569	0.419497430431216	0.929068451770869	-0.106143199687126	0.187188126184163
16162	ENSMUSG00000063011	MGI:1888992	Msln	mesothelin	17	25748613	25754378	-1	7.05697985353973	6.83836487797607	0.362302287436556	0.265223412815516	1.03196889599555	0.0453994879421587	0.214797668706382
16231	ENSMUSG00000063383	MGI:3646759	Zfp947	zinc finger protein 947	17	22144359	22166190	-1	7.44531745302766	6.55680344745245	0.308712937719964	0.588375418688567	1.13551023950862	0.183340715663204	0.00343216597184926
16530	ENSMUSG00000066720	MGI:1913100	Cldn9	claudin 9	17	23682584	23684026	-1	6.14371771937923	6.13619637849149	0.259745760667236	0.543970831854122	1.00122573340614	0.00176727662262169	0.972878992706584
16656	ENSMUSG00000067722	MGI:2670966	BC003965	cDNA sequence BC003965	17	25184554	25187662	1	8.72820725765134	8.30254828289541	0.22424671369958	0.197050465510025	1.05126847327499	0.0721311522692904	0.00215391331288368
16678	ENSMUSG00000067928	MGI:2679257	Zfp760	zinc finger protein 760	17	21707741	21725636	1	8.04108140817419	7.83114835872917	0.260670082821109	0.21856941626563	1.02680744123702	0.0381656562235214	0.119848914275219
16679	ENSMUSG00000067931	MGI:3040683	Zfp948	zinc finger protein 948	17	21567008	21588699	1	7.95528105293642	8.26417065902732	0.313416158174471	0.183163054155587	0.962623036377706	-0.05495714626751	0.0467464742945783
16680	ENSMUSG00000067941	MGI:3643198	Gm7168	predicted gene 7168	17	13948373	13950678	1	6.41337433933063	6.21324787962998	0.261967905987769	0.633434032673417	1.03220963714594	0.0457360054088395	0.433621191725412
16681	ENSMUSG00000067942	MGI:108187	Zfp160	zinc finger protein 160	17	21008903	21043070	1	8.38290305703003	7.99053022751676	0.395503935128904	0.222998085318181	1.0491047300168	0.0691587064508688	0.0447901167505697
16682	ENSMUSG00000067951	MGI:2159627	Vmn1r227	vomeronasal 1 receptor 227	17	20729843	20739150	1	5.62829094296111	5.43681844326945	0.608720535422478	0.3864830443068	1.03521774760176	0.0499342559801213	0.490772983762777
16692	ENSMUSG00000068036	MGI:1314653	Afdn	afadin, adherens junction formation factor	17	13760539	13906150	1	9.28758970280698	9.57631617237	0.190086742320512	0.166709810747104	0.969849943927701	-0.044166545420471	0.00899380798248645
16693	ENSMUSG00000068037	MGI:96918	Mas1	MAS1 oncogene	17	12841079	12868143	-1	6.49338051597594	7.14369530211976	0.343032486404281	0.359018342337978	0.908966612006695	-0.137700792301882	0.00337932767079867
16694	ENSMUSG00000068039	MGI:98535	Tcp1	t-complex protein 1	17	12915701	12925067	1	9.97113319237512	9.9088212734854	0.277474412258476	0.110592642243332	1.0062885299038	0.00904402381054752	0.593612453376491
16917	ENSMUSG00000069743	MGI:1922674	Zfp820	zinc finger protein 820	17	21816885	21845772	-1	7.77312333430462	7.52104231927358	0.238721907429603	0.302516847654803	1.03351676593882	0.0475617926729839	0.0950532644508536
17163	ENSMUSG00000071192	MGI:2670967	Wfikkn1	WAP, FS, Ig, KU, and NTR-containing protein 1	17	25877628	25880858	-1	9.02814467225357	8.93170265505317	0.111347817495863	0.145181000976599	1.01079771919477	0.0154943140430171	0.170279256082721
17164	ENSMUSG00000071202	MGI:2685784	Ccdc78	coiled-coil domain containing 78	17	25786580	25790513	1	6.81217296823641	6.9281039891586	0.415009652931599	0.345725112791133	0.983266558772271	-0.0243455177034299	0.570903329273762
17169	ENSMUSG00000071230	MGI:2685781	Npw	neuropeptide W	17	24657330	24658457	-1	8.46080961629799	8.63142601316809	0.235815516036974	0.302396347325144	0.980233115986883	-0.0288032076142809	0.242259542024204
17174	ENSMUSG00000071256	MGI:3053094	Zfp213	zinc finger protein 213	17	23556767	23564238	-1	8.29021527003111	8.01123630456294	0.160506924840777	0.208280417607077	1.03482345980848	0.0493846659053972	0.0119886116767196
17177	ENSMUSG00000071266	MGI:1921399	Zfp946	zinc finger protein 946	17	22424222	22456689	1	9.24696416026384	8.99097631239517	0.446904876152128	0.370173849740576	1.02847164078452	0.0405020133440275	0.254552669647985
17178	ENSMUSG00000071267	MGI:1920483	Zfp942	zinc finger protein 942	17	21926960	21962464	-1	8.53445966228682	8.56083775921667	0.36775211117549	0.165566929869632	0.996918748179587	-0.00445216937642539	0.865453749253989
17179	ENSMUSG00000071275	MGI:2448176	Fpr-rs6	formyl peptide receptor, related sequence 6	17	20182078	20183097	-1	4.85604370303981	4.99432363352048	0.440916347379643	0.375764913405647	0.972312581116574	-0.0405079058183201	0.528754954287567
17180	ENSMUSG00000071276	MGI:2448177	Fpr-rs7	formyl peptide receptor, related sequence 7	17	20113210	20114226	-1	5.36191449211416	5.1590584293799	0.625171164593785	0.459148522439993	1.03932036543316	0.0556404265044226	0.494024002927136
17291	ENSMUSG00000072082	MGI:102551	Ccnf	cyclin F	17	24222198	24251484	-1	7.55042235756982	8.40830589951876	0.428678510217326	0.237429022349228	0.897971892055207	-0.155257807857704	0.00108777366458867
17433	ENSMUSG00000073434	MGI:1921267	Wdr90	WD repeat domain 90	17	25844771	25861501	-1	7.74852741837654	7.78262635878325	0.342525911647187	0.327401114177702	0.995618581846959	-0.00633493840500421	0.847480227329029
17434	ENSMUSG00000073457	MGI:3037705	Smok2b	sperm motility kinase 2B	17	13230257	13237184	1	6.97449289694255	7.09683265659879	0.570025058200748	0.246030038367066	0.982761357696312	-0.0250869630276537	0.612909159889278
17435	ENSMUSG00000073458	MGI:1351487	Smok2a	sperm motility kinase 2A	17	13221188	13227658	1	6.29068157277651	6.34804111774157	0.29686843421801	0.375437439085578	0.9909642133847	-0.0130951364712119	0.746687051927081
17436	ENSMUSG00000073460	MGI:2685159	Pnldc1	poly(A)-specific ribonuclease (PARN)-like domain containing 1	17	12888729	12910230	-1	6.49137342224039	6.4800616482267	0.727899130150974	0.438306482441144	1.00174562753069	0.00251621263513185	0.97215793410357
18036	ENSMUSG00000075705	MGI:1351642	Msrb1	methionine sulfoxide reductase B1	17	24736642	24742778	1	12.7539277713794	12.7254768920456	0.0893643957130498	0.127854118742476	1.00223574169951	0.00322189314273911	0.622919647710917
18116	ENSMUSG00000078546	MGI:1917331	Zfp995	zinc finger protein 995	17	21879570	21909926	-1	6.41658913568203	6.59642578138846	0.460347961050992	0.499506547861506	0.972737259287624	-0.039877915688139	0.481115733881822
18382	ENSMUSG00000079657	MGI:2443284	Rab26	RAB26, member RAS oncogene family	17	24527241	24534210	-1	8.38096498870061	8.19663436866164	0.456025111741188	0.334174532033724	1.02248857418158	0.0320847218333658	0.396757442475292
18391	ENSMUSG00000079698	MGI:3645591	Vmn2r93	vomeronasal 2, receptor 93	17	18298099	18331914	1	4.67540171137619	4.93044936896689	0.786942341131236	0.352081479399156	0.948270910315799	-0.0766288151579416	0.451548584350213
18408	ENSMUSG00000080316	MGI:1922452	Spaca6	sperm acrosome associated 6	17	17827158	17843009	1	6.948045881443	6.97244145795269	0.324236251914775	0.327739203475651	0.996501142869854	-0.00505663522019382	0.887247460492153
18613	ENSMUSG00000090304	MGI:3644540	Vmn2r99	vomeronasal 2, receptor 99	17	19361949	19401098	1	5.67691574446961	5.46045437140014	0.445044854204352	0.390862935619346	1.03964164121638	0.0560863249685746	0.339523986900311
18617	ENSMUSG00000090315	MGI:1316665	Vmn2r104	vomeronasal 2, receptor 104	17	20028418	20048336	-1	4.88310229785938	4.6317350943943	0.514225239129712	0.375765720080945	1.05427063472807	0.0762452590640729	0.308766992641159
18628	ENSMUSG00000090417	MGI:3648050	Vmn2r94	vomeronasal 2, receptor 94	17	18241122	18277756	-1	5.98268238526924	5.73057935186415	0.212967394671603	0.58696741163958	1.04399259096257	0.0621114733833823	0.286571739138898
18648	ENSMUSG00000090572	MGI:3646711	Vmn2r109	vomeronasal 2, receptor 109	17	20539969	20564756	-1	6.92347590226087	6.75364244115034	0.52973404359707	0.368419515447642	1.02514694294085	0.0358307181774573	0.49251746306167
18711	ENSMUSG00000090966	MGI:3646674	Vmn2r116	vomeronasal 2, receptor 116	17	23384604	23404422	1	5.12257187137687	5.30157938553999	0.449282753373476	0.387764521199028	0.966235059187955	-0.0495538939503642	0.428089212901723
18727	ENSMUSG00000091076	MGI:3647235	Vmn2r115	vomeronasal 2, receptor 115	17	23343741	23362538	1	5.54510841940406	5.45396454862674	0.620222321256709	0.295433893569984	1.01671148940641	0.0239103460057493	0.731299592952883
18738	ENSMUSG00000091151	MGI:3645524	Vmn1r224	vomeronasal 1 receptor 224	17	20414146	20425343	1	4.8060102031678	4.77550020342948	1.05992218053844	0.613329676822689	1.0063888594783	0.00918785707510695	0.948012067957108
18757	ENSMUSG00000091259	MGI:3644602	Vmn2r110	vomeronasal 2, receptor 110	17	20567760	20596423	-1	4.99170924134665	4.80159135916439	0.704878268973858	0.965799322598016	1.03959476514373	0.0560212742823136	0.668088245874235
18773	ENSMUSG00000091350	MGI:3761352	Vmn2r92	vomeronasal 2, receptor 92	17	18151887	18188886	1	5.62394628313139	5.61000871617841	0.467137984518741	0.382224093670437	1.00248441092663	0.00357980231240902	0.951078903260563
18783	ENSMUSG00000091407	MGI:3648766	Vmn2r117	vomeronasal 2, receptor 117	17	23455173	23479699	-1	4.43863807907099	4.32914821822623	0.587682341398696	0.657371392726738	1.02529131721196	0.036033882592942	0.738873388747888
18798	ENSMUSG00000091491	MGI:3645271	Vmn2r97	vomeronasal 2, receptor 97	17	18914300	18958087	1	4.36751623860145	3.96381063958322	0.715825375846194	0.611788253674784	1.10184785190967	0.139925023863965	0.266586400537785
18826	ENSMUSG00000091631	MGI:3761354	Vmn2r95	vomeronasal 2, receptor 95	17	18424078	18460905	1	5.17628123809702	4.96996869762745	0.415653694933791	0.384274039242304	1.0415118390118	0.0586792387895347	0.339558338073913
18834	ENSMUSG00000091656	MGI:3647787	Vmn2r106	vomeronasal 2, receptor 106	17	20266767	20285553	-1	5.23370828547057	5.32172269819947	0.360330696908273	0.199614885115119	0.983461292945858	-0.0240598228349731	0.580024782978829
18837	ENSMUSG00000091670	MGI:3646973	Vmn2r105	vomeronasal 2, receptor 105	17	20202321	20235052	-1	5.69061688325804	5.58263569399049	0.436800448135265	0.335150411530775	1.01934233132636	0.0276386410684333	0.605528166062512
18839	ENSMUSG00000091679	MGI:3644514	Vmn2r96	vomeronasal 2, receptor 96	17	18573151	18616003	1	4.85485944423602	4.93784846250851	0.509061470533414	0.429816160110377	0.983193283693778	-0.0244530343586173	0.740915203954316
18859	ENSMUSG00000091771	MGI:3644032	Vmn2r103	vomeronasal 2, receptor 103	17	19773363	19812536	1	3.98366603435689	3.99773222686302	0.647734925324418	0.601098180095721	0.996481457059176	-0.00508513584176709	0.96608249193307
18862	ENSMUSG00000091805	MGI:3643822	Vmn2r108	vomeronasal 2, receptor 108	17	20456327	20481331	-1	5.94102080589394	5.91530480230746	0.618452621586817	0.376566068724773	1.00434736745543	0.00625833167045162	0.925797188169091
18866	ENSMUSG00000091859	MGI:3648026	Vmn2r100	vomeronasal 2, receptor 100	17	19504732	19535231	1	4.95291152574444	4.715928076872	0.154273856170297	0.502595839357116	1.05025170973974	0.0707351344376455	0.238806627550354
18880	ENSMUSG00000091945	MGI:3648252	Vmn2r114	vomeronasal 2, receptor 114	17	23285392	23312537	-1	6.20481737563412	6.11606901915371	0.561388639151852	0.369172973110525	1.01451068590012	0.0207840611654651	0.728941932463019
18907	ENSMUSG00000092111	MGI:3648972	Vmn2r113	vomeronasal 2, receptor 113	17	22942984	22965658	1	4.58735558552872	4.56444818586986	0.734853932286882	1.57540165709485	1.0050186569605	0.00722228354804177	0.971352246987665
18910	ENSMUSG00000092120	MGI:3645076	Vmn2r90	vomeronasal 2, receptor 90	17	17703747	17735156	1	5.25515253147086	4.81417951260542	0.379883666148894	0.236207729920021	1.09159879013875	0.12644270073075	0.0245320750221814
19023	ENSMUSG00000094396	MGI:3761531	Vmn2r124	vomeronasal 2, receptor 124	17	18049424	18079732	1	6.12374477264352	6.39716745491056	0.353613774990021	0.564727493977158	0.957258789269748	-0.0630190933479247	0.277527665582369
19104	ENSMUSG00000094892	MGI:3648468	Vmn2r101	vomeronasal 2, receptor 101	17	19577227	19612317	1	4.66841986246976	4.86031464032228	0.619841661926602	0.473290697614931	0.960518033902472	-0.058115393877953	0.518580671668166
19109	ENSMUSG00000094921	MGI:3644292	Vmn2r112	vomeronasal 2, receptor 112	17	22600951	22620842	1	4.82114282711048	4.63511648219358	0.663918038315638	0.390363116345393	1.04013412513613	0.0567695756665723	0.531462921111132
19137	ENSMUSG00000095093	MGI:3647034	Vmn2r111	vomeronasal 2, receptor 111	17	22544504	22573482	-1	4.64218685508155	5.0499945634231	0.326807072914347	0.47960055762367	0.919245911412405	-0.121477240209582	0.075050015591083
19263	ENSMUSG00000095961	MGI:3647786	Vmn2r102	vomeronasal 2, receptor 102	17	19660328	19709533	1	5.15519323247164	4.78589718338237	0.428865675848783	0.576194423804757	1.07716338962975	0.107237101813376	0.180067862309015
19311	ENSMUSG00000096278	MGI:3644062	Dcpp2	demilune cell and parotid protein 2	17	23880880	23900788	1	6.7099760955519	6.80333575099006	0.64658910401913	0.4244289085842	0.986277370564201	-0.0199346624184835	0.75138636320206
19333	ENSMUSG00000096433	MGI:3643318	Zfp994	zinc finger protein 994	17	22197265	22225616	-1	7.20216480036119	7.59862916845572	0.587436333086913	0.466291600646697	0.947824224698268	-0.0773085607311139	0.178400240370347
19373	ENSMUSG00000096717	MGI:3647977	Vmn2r98	vomeronasal 2, receptor 98	17	19053460	19082411	1	5.85088814718494	5.80343031572911	0.855211240033878	0.522850373597569	1.00817754825576	0.0117497315282181	0.901193176258252
19505	ENSMUSG00000101307	MGI:3646178	Gm7356	predicted gene 7356	17	14000239	14003704	-1	6.49725697844991	6.63995011424028	0.679259647366096	0.46641315780661	0.978509908457844	-0.0313416351332714	0.649642553772626
19764	ENSMUSG00000116564	MGI:1914295	Riok2	RIO kinase 2	17	17374309	17394899	1	9.79520490630015	9.39257383591266	0.352985591802256	0.150557677493505	1.04286695823971	0.060555120532289	0.0234059217263444
19773	ENSMUSG00000117148	MGI:2159615	Vmn1r229	vomeronasal 1 receptor 229	17	20811555	20823627	1	4.84553757500845	5.12910926591699	0.475694866488506	0.437268602701943	0.944713267702664	-0.0820515751130954	0.254178326809589
647	ENSMUSG00000004233	MGI:1917810	Wars2	tryptophanyl tRNA synthetase 2 (mitochondrial)	3	99141068	99239186	1	8.21166253788844	8.09173894466484	0.176095032649942	0.134539274700977	1.01482049705801	0.0212245639560647	0.170195348604532
1131	ENSMUSG00000008763	MGI:104676	Man1a2	mannosidase, alpha, class 1A, member 2	3	100562208	100685503	-1	9.76942084431432	9.84988165068474	0.209559152538465	0.123883552794074	0.991831292067877	-0.0118333520939729	0.396032181965003
1549	ENSMUSG00000015745	MGI:1914470	Plekho1	pleckstrin homology domain containing, family O member 1	3	95988429	95996001	-1	8.23011194096187	8.28785851619877	0.220310054981026	0.21406352787193	0.993032388870535	-0.010087321241607	0.616679193146566
1550	ENSMUSG00000015747	MGI:891965	Vps45	vacuolar protein sorting 45	3	95999832	96058466	-1	8.03366411032723	7.74683495041833	0.523770017789571	0.325631765986262	1.03702533508777	0.0524511403989745	0.239501004326424
1551	ENSMUSG00000015748	MGI:1918017	Prpf3	pre-mRNA processing factor 3	3	95830124	95855885	-1	7.81479653185119	7.74701156792115	0.363596584596261	0.257778957840981	1.00874982092588	0.0125684173946394	0.689160312636995
1552	ENSMUSG00000015749	MGI:1913721	Anp32e	acidic (leucine-rich) nuclear phosphoprotein 32 family, member E	3	95929246	95947390	1	8.38319441263354	8.12157666749449	0.307438529574862	0.163982877512044	1.03221267936633	0.0457402574421891	0.0751723123467083
1580	ENSMUSG00000015943	MGI:1916418	Bola1	bolA-like 1 (E. coli)	3	96196588	96219709	-1	9.51513647395067	9.09866308107111	0.376969729472916	0.157361880685579	1.0457730316167	0.0645697715734363	0.0267130077978583
1582	ENSMUSG00000015947	MGI:95498	Fcgr1	Fc receptor, IgG, high affinity I	3	96282909	96293969	-1	8.74092687064423	8.55873369702699	0.37630456479932	0.155153153631099	1.02128739835433	0.0303889091493603	0.267220583569686
6063	ENSMUSG00000027865	MGI:1338001	Gdap2	ganglioside-induced differentiation-associated-protein 2	3	100162381	100206981	1	9.53732007805611	9.21888113997051	0.243493257013025	0.177447300029541	1.03454203750441	0.048992268752263	0.0157254520620641
6064	ENSMUSG00000027867	MGI:1921612	Spag17	sperm associated antigen 17	3	99885406	100143322	1	4.15574630996674	3.91313433364898	0.589098046721091	0.464549545593589	1.06199939885312	0.0867829495018955	0.398645637831837
6065	ENSMUSG00000027868	MGI:1277234	Tbx15	T-box 15	3	99240381	99354259	1	6.14072649354893	6.00846068362175	0.341891528343413	0.373805291590598	1.02201326044917	0.0314139151210847	0.486942713588466
6066	ENSMUSG00000027869	MGI:109598	Hsd3b6	hydroxy-delta-5-steroid dehydrogenase, 3 beta- and steroid delta-isomerase 6	3	98805504	98814443	-1	7.64801017234638	7.6225588856459	0.439884504890635	0.126142239472752	1.00333894261524	0.00480905183914219	0.886707551747442
6067	ENSMUSG00000027870	MGI:96012	Hao2	hydroxyacid oxidase 2	3	98874521	98893239	-1	7.42796319554306	5.8053334114079	0.820585081490998	0.329298784584853	1.27950673443606	0.355587740743466	0.00134690998515072
6068	ENSMUSG00000027871	MGI:96233	Hsd3b1	hydroxy-delta-5-steroid dehydrogenase, 3 beta- and steroid delta-isomerase 1	3	98852194	98859794	-1	6.45428279767231	5.94524517550876	0.379364316318262	0.359843140264199	1.08562096383519	0.118520485236614	0.0203387013457618
6069	ENSMUSG00000027875	MGI:101939	Hmgcs2	3-hydroxy-3-methylglutaryl-Coenzyme A synthase 2	3	98280435	98310738	1	14.1016213681125	14.0743698285223	0.151755949220606	0.0945259468155731	1.00193625291378	0.00279072157627176	0.690263858973448
6070	ENSMUSG00000027876	MGI:1914959	Reg4	regenerating islet-derived family, member 4	3	98222156	98236748	1	6.66720833105431	6.67876434639995	0.319672419578885	0.47700884537745	0.998269737522351	-0.00249840316641819	0.956476892607641
6071	ENSMUSG00000027878	MGI:97364	Notch2	notch 2	3	98013527	98150361	1	8.89498300452414	9.30285271537575	0.341441172842879	0.207074158456509	0.956156490559343	-0.0646813368512262	0.0212025676646256
6072	ENSMUSG00000027879	MGI:1338759	Sec22b	SEC22 homolog B, vesicle trafficking protein	3	97901190	97923276	1	9.78529238254351	9.51570421755914	0.247101056930131	0.162307501610419	1.02833086851175	0.0403045306404376	0.0333936433552017
6193	ENSMUSG00000028088	MGI:1310004	Fmo5	flavin containing monooxygenase 5	3	97628804	97655282	1	11.7677858913836	12.6392459567497	0.153699588213723	0.113383644472796	0.931051261416375	-0.103067493638979	9.1107066010622e-08
6194	ENSMUSG00000028089	MGI:1915308	Chd1l	chromodomain helicase DNA binding protein 1-like	3	97560742	97610203	-1	9.75019074783611	8.94528563834261	0.223522395527455	0.121656265654894	1.08998092873003	0.124302892555131	1.37631686918373e-05
6195	ENSMUSG00000028093	MGI:1931010	Acp6	acid phosphatase 6, lysophosphatidic	3	97158777	97177299	1	10.3071075108291	10.3045417663643	0.10340196158357	0.0511928211510046	1.00024899161194	0.000359174249943395	0.953871468269826
6196	ENSMUSG00000028096	MGI:1914799	Gpr89	G protein-coupled receptor 89	3	96868281	96905346	-1	9.26236241049906	8.99916759379249	0.31274436342868	0.2057401322194	1.02924657352621	0.0415886457784762	0.0867007904796853
6197	ENSMUSG00000028098	MGI:1915095	Rnf115	ring finger protein 115	3	96727664	96791638	1	9.97393183663487	9.95144454145972	0.110758900678609	0.0798178213600905	1.00225970160226	0.0032563824532437	0.664829988150387
6198	ENSMUSG00000028099	MGI:1921664	Polr3c	polymerase (RNA) III (DNA directed) polypeptide C	3	96711490	96727628	-1	10.0906317980163	10.095202219218	0.166440626383325	0.0714412800273001	0.999547267989041	-0.000653302123615232	0.947919233494487
6199	ENSMUSG00000028100	MGI:1925623	Nudt17	nudix (nucleoside diphosphate linked moiety X)-type motif 17	3	96706067	96708562	-1	7.24372660546443	7.24466267390918	0.270859416708355	0.272110117342039	0.99987079199034	-0.000186419798504368	0.994786766425531
6200	ENSMUSG00000028101	MGI:1913126	Pias3	protein inhibitor of activated STAT 3	3	96696384	96706070	1	8.23059658288795	8.36180035908964	0.253781150937512	0.194018270854732	0.984309147484122	-0.0228165928440021	0.289193094320689
6201	ENSMUSG00000028104	MGI:1917120	Polr3gl	polymerase (RNA) III (DNA directed) polypeptide G like	3	96577872	96594181	-1	9.10810377155502	8.9281806788594	0.237165499911869	0.194096094901838	1.02015226832513	0.0287845054930598	0.137716633126092
6202	ENSMUSG00000028106	MGI:1922387	Rprd2	regulation of nuclear pre-mRNA domain containing 2	3	95760341	95818863	-1	8.54525742238837	8.67159484220186	0.366204584983345	0.231303660300375	0.98543088992135	-0.0211733989244374	0.450378756126711
8848	ENSMUSG00000033285	MGI:2443143	Wdr3	WD repeat domain 3	3	100138180	100162407	-1	8.94760086675205	8.93016190704323	0.347672533031886	0.281687780373552	1.00195281562533	0.00281457014373187	0.917576367000655
10438	ENSMUSG00000038092	MGI:104645	Hsd3b5	hydroxy-delta-5-steroid dehydrogenase, 3 beta- and steroid delta-isomerase 5	3	98618634	98630252	-1	12.6358064936926	12.921697379625	0.199571720345405	0.165884960684849	0.977875129131006	-0.0322778445209219	0.0114540519852457
10466	ENSMUSG00000038170	MGI:1891434	Pde4dip	phosphodiesterase 4D interacting protein (myomegalin)	3	97689824	97888707	-1	9.77757784124415	10.2241325945417	0.258504533694186	0.18620280864047	0.956323458330738	-0.0644294298165606	0.00310086782554688
10484	ENSMUSG00000038205	MGI:1336185	Prkab2	protein kinase, AMP-activated, beta 2 non-catalytic subunit	3	97658193	97673812	1	6.73306038286694	6.99937208639992	0.72735866804173	0.481296274588076	0.961952057949537	-0.055963100561459	0.428966184482227
10511	ENSMUSG00000038256	MGI:1924828	Bcl9	B cell CLL/lymphoma 9	3	97203662	97297917	-1	7.7253610195896	7.9455915643933	0.258953777254618	0.217826439184001	0.972282674862042	-0.0405522807132769	0.102738412923967
10527	ENSMUSG00000038298	MGI:1928901	Pdzk1	PDZ domain containing 1	3	96829284	96870926	1	9.90448424051803	9.85080597912623	0.173074279667733	0.146194470361775	1.0054491238083	0.00784008245237294	0.531925007572706
10532	ENSMUSG00000038304	MGI:1860383	Cd160	CD160 antigen	3	96798763	96829351	-1	7.42470719253167	7.21381141338792	0.434012305395256	0.310820271426484	1.02923500034286	0.0415724235548343	0.308892173550716
10550	ENSMUSG00000038354	MGI:2442590	Ankrd35	ankyrin repeat domain 35	3	96670131	96691032	1	7.17794706769879	7.23202780480636	0.425629996321064	0.395307481998908	0.992522050721151	-0.0108289401253051	0.803823651011754
10558	ENSMUSG00000038374	MGI:1913129	Rbm8a	RNA binding motif protein 8a	3	96629933	96633791	1	11.0830127133013	11.0329690324335	0.10261949233741	0.0618114085967833	1.00453583081043	0.00652902450981457	0.288335965842529
10566	ENSMUSG00000038393	MGI:1889549	Txnip	thioredoxin interacting protein	3	96557957	96561883	1	10.9441658109986	10.7125034698593	0.283817761819913	0.165019243633007	1.02162541573882	0.0308663216022328	0.0890060563941092
10570	ENSMUSG00000038403	MGI:1916835	Hjv	hemojuvelin BMP co-receptor	3	96525172	96529210	1	11.0651679471026	11.1340033922977	0.169998892315274	0.144515789900131	0.993817547671778	-0.00894707934714345	0.418258073124107
10595	ENSMUSG00000038486	MGI:1927139	Sv2a	synaptic vesicle glycoprotein 2 a	3	96181151	96195521	1	7.87577227238645	7.77146948484668	0.336623808083479	0.294236865923083	1.01342124391573	0.0192339768886572	0.53749353752104
10597	ENSMUSG00000038495	MGI:2654703	Otud7b	OTU domain containing 7B	3	96104527	96161129	1	8.98892365425791	8.76631339711666	0.248297851613856	0.108477520316128	1.02539382828983	0.0361781194828704	0.0594657686921083
10616	ENSMUSG00000038526	MGI:1344341	Car14	carbonic anhydrase 14	3	95897768	95904691	-1	10.3327365482238	10.004285657182	0.13902098557541	0.15399145337464	1.03283101885501	0.0466042346464797	0.00080350682934008
10629	ENSMUSG00000038543	MGI:2385885	BC028528	cDNA sequence BC028528	3	95883954	95892005	-1	6.92481072417322	6.7326729617027	0.510401126922486	0.409781070507988	1.028538110133	0.0405952506263539	0.441887441626641
10632	ENSMUSG00000038550	MGI:2684975	Ciart	circadian associated repressor of transcription	3	95878503	95882251	-1	7.04151301949249	7.20648896676439	0.410997685065289	0.573382403685806	0.977107305924875	-0.0334110872231164	0.529916250321924
12222	ENSMUSG00000043468	MGI:1918328	Adam30	a disintegrin and metallopeptidase domain 30	3	98160630	98164169	1	6.00233891954285	5.68495924433062	0.405762166948399	0.569156984961206	1.05582795963379	0.0783747759809236	0.232542407131895
12448	ENSMUSG00000044468	MGI:1921895	Tent5c	terminal nucleotidyltransferase 5C	3	100451628	100489324	-1	9.53018984660995	9.52013678144939	0.186244702905995	0.254038347675218	1.00105597906746	0.00152265196102461	0.931178104957523
12805	ENSMUSG00000045934	MGI:2652817	Mtmr11	myotubularin related protein 11	3	96162004	96171718	1	7.12871893772637	7.46077309074966	0.332534425851033	0.389331210451382	0.955493331725234	-0.065682290047274	0.0982105660721963
12894	ENSMUSG00000046317	MGI:3618860	BC107364	cDNA sequence BC107364	3	96433788	96452306	-1	7.29810303921239	7.2873460944443	0.514297653374642	0.521478817327548	1.00147611278903	0.00212801039495522	0.968593378747563
13566	ENSMUSG00000049097	MGI:3617846	Ankrd34a	ankyrin repeat domain 34A	3	96596636	96599775	1	5.82415643856098	6.21466231117946	0.450003287084043	0.421630567955986	0.937163782508986	-0.0936268937852302	0.108924660268671
13606	ENSMUSG00000049288	MGI:3036267	Lix1l	Lix1-like	3	96601149	96626171	1	7.24593589851362	7.74025047391542	0.362392392738442	0.32248930248024	0.936137134441884	-0.0952082096432761	0.0166424144610979
13757	ENSMUSG00000049908	MGI:99953	Gja8	gap junction protein, alpha 8	3	96913566	96926020	-1	7.12214385239935	7.00332708113636	0.332969006063822	0.384737692048578	1.01696576068581	0.0242711071990207	0.532556707588811
13791	ENSMUSG00000050064	MGI:2139736	Zfp697	zinc finger protein 697	3	98382461	98753812	1	8.05649215319432	8.02231806723753	0.161636994095482	0.125261106817083	1.00425987671772	0.00613265010293081	0.65920119062697
14120	ENSMUSG00000051392	MGI:3031236	Olfr1402	olfactory receptor 1402	3	97407450	97422020	-1	5.89131393776718	6.01163910919377	0.218395679727449	0.659217980347534	0.979984631605285	-0.0291689702316535	0.638525361099368
14643	ENSMUSG00000054312	MGI:1913542	Mrps21	mitochondrial ribosomal protein S21	3	95862634	95871519	-1	10.422707310126	10.4770309821857	0.283475696307184	0.137531925891382	0.99481497457132	-0.00749987082954124	0.655994632488786
15150	ENSMUSG00000057123	MGI:95716	Gja5	gap junction protein, alpha 5	3	96904693	97077416	1	8.15441277470864	8.16468845161765	0.178698667362968	0.251822241195909	0.998741448988544	-0.00181684884137461	0.928191200245666
16055	ENSMUSG00000062410	MGI:96235	Hsd3b3	hydroxy-delta-5-steroid dehydrogenase, 3 beta- and steroid delta-isomerase 3	3	98741523	98763127	-1	13.3411741984357	13.3524434840961	0.129547206169014	0.0925905993049893	0.999156013229051	-0.00121812964401481	0.851839599177886
16285	ENSMUSG00000063689	MGI:2448314	H2ac21	H2A clustered histone 21	3	96219865	96220308	1	7.3753767462073	7.02147895476158	0.371763745956211	0.412788712590954	1.05040217220985	0.0709418048098665	0.104265395012001
16292	ENSMUSG00000063730	MGI:96234	Hsd3b2	hydroxy-delta-5-steroid dehydrogenase, 3 beta- and steroid delta-isomerase 2	3	98709255	98724543	-1	10.9700419330835	10.0799382845164	0.319858681775605	0.354672803138579	1.08830447403972	0.122082234653795	0.000201179257230329
16807	ENSMUSG00000068854	MGI:2448415	H2bc21	H2B clustered histone 21	3	96221119	96223738	1	8.08927935512938	7.97028352299201	0.166942880430309	0.179185393055446	1.01492993715896	0.0213801384428657	0.206231956326406
16808	ENSMUSG00000068855	MGI:2448316	H2ac20	H2A clustered histone 20	3	96220361	96220880	-1	11.2762133462938	11.0073670541427	0.271160172098601	0.0972482382113292	1.02442421433106	0.034813259456136	0.0402300975526236
16809	ENSMUSG00000068856	MGI:109580	Sf3b4	splicing factor 3b, subunit 4	3	96172332	96177564	1	9.96088697041258	10.0624741862041	0.357708650908801	0.205175115342476	0.989904350171574	-0.0146389638362784	0.523988429580681
18559	ENSMUSG00000087610	MGI:3826531	Gm16253	predicted gene 16253	3	96576984	96580663	1	8.04115689183631	8.04805990763354	0.211767798856912	0.153882368648831	0.999142275793613	-0.00123796545140097	0.944436714780967
18602	ENSMUSG00000090210	MGI:2153482	Itga10	integrin, alpha 10	3	96645584	96664519	1	6.79139600650349	7.0213183375108	0.323128274122946	0.25560331264541	0.967253680868026	-0.0480337810560966	0.157337361678896
18631	ENSMUSG00000090441	MGI:4937285	Gm17651	predicted gene, 17651	3	97673031	97674694	-1	5.40945296523835	4.78225209401607	1.22182791518449	1.12068413889056	1.13115177930647	0.177792524872542	0.322422628088625
18782	ENSMUSG00000091405	MGI:2140113	H4c14	H4 clustered histone 14	3	96261682	96263311	-1	9.88843982226797	9.42567594253765	0.375968964108715	0.143616098463084	1.04909609481076	0.0691468315447282	0.0166106876359507
