# Supplementary material for: Identification of four novel QTL linked to the metabolic syndrome in the Berlin Fat Mouse
Source: Int J Obes (Lond). 2021 Oct 23;46(2):307–15. doi: 10.1038/s41366-021-00991-3 (PMC8794782; doi:10.1038/s41366-021-00991-3)
Supplement: Supplementary file 12 — Supplementary File 7 [file 41366_2021_991_MOESM12_ESM.txt]

ensembl_gene_id	mgi_id	mgi_symbol	mgi_description	chromosome_name	start_position	end_position	strand	mean(s1)	mean(s2)	sd(s1)	sd(s2)	FC	logFC	p.value
13152	ENSMUSG00000047383				1	58997123	59003539	-1	6.25849062945383	6.13558769229923	0.276403214510124	0.103380210151271	1.0200311597386	0.0286132240729631	0.344817381391985
3449	ENSMUSG00000022332	MGI:1313312	Khdrbs3	KH domain containing, RNA binding, signal transduction associated 3	15	68928420	69101211	1	9.29790850853723	9.41725733196352	0.154076429587801	0.118397963278086	0.987326583609306	-0.0184007228492917	0.165362942659076
3450	ENSMUSG00000022335	MGI:2681865	Zfat	zinc finger and AT hook domain containing	15	68083764	68258856	-1	7.96394987342545	7.93907733432044	0.169405505107795	0.0941895812673396	1.00313292566096	0.00451279088075974	0.761495986772158
3620	ENSMUSG00000022607	MGI:95481	Ptk2	PTK2 protein tyrosine kinase 2	15	73205102	73423280	-1	9.00534019331024	8.92601433966965	0.209341233842696	0.145423108129537	1.00888704080253	0.0127646533373981	0.465569478984749
9302	ENSMUSG00000034730	MGI:1933736	Adgrb1	adhesion G protein-coupled receptor B1	15	74516195	74589465	1	6.8969166370278	6.86572278793198	0.243028107636017	0.201476320108489	1.00454341808712	0.00653992116952794	0.813802818871718
9913	ENSMUSG00000036661	MGI:2146009	Dennd3	DENN/MADD domain containing 3	15	73512560	73572242	1	7.64784571301078	7.74784326348226	0.159071631848485	0.137898008010487	0.98709349852974	-0.0187413501484154	0.272164630777494
9921	ENSMUSG00000036698	MGI:2446632	Ago2	argonaute RISC catalytic subunit 2	15	73095844	73184935	-1	10.2908557460423	10.2574986890919	0.13338675732231	0.0725374625023133	1.00325196794672	0.00468398606476335	0.605645417492247
9934	ENSMUSG00000036760	MGI:3521816	Kcnk9	potassium channel, subfamily K, member 9	15	72501089	72546340	-1	6.53335872166783	6.56914305549634	0.337745054111541	0.299008270590402	0.994552663334289	-0.00788032853461043	0.849874878674607
9947	ENSMUSG00000036800	MGI:1917613	Fam135b	family with sequence similarity 135, member B	15	71431609	71727838	-1	9.17369115645402	8.0055776433917	0.263139503883312	0.309522941124951	1.14591245817553	0.196496833815495	4.02404313332587e-05
12654	ENSMUSG00000045281	MGI:2441803	Gpr20	G protein-coupled receptor 20	15	73694604	73707505	-1	8.31016899543556	8.37354521679439	0.0251311165136641	0.164040414475566	0.992431375275586	-0.0109607487753461	0.39068047631618
13296	ENSMUSG00000047921	MGI:1923760	Trappc9	trafficking protein particle complex 9	15	72589620	73061204	-1	9.53121550086757	10.2782227798109	0.177066177671621	0.116030513821494	0.927321357500573	-0.108858712314151	1.55717938961751e-05
15629	ENSMUSG00000059895	MGI:1277098	Ptp4a3	protein tyrosine phosphatase 4a3	15	73723145	73758766	1	10.512804122216	10.6351047527145	0.262232875060157	0.0953429550738873	0.988500289057582	-0.016686707059455	0.322382435340791
16753	ENSMUSG00000068391	MGI:2135796	Chrac1	chromatin accessibility complex 1	15	73090392	73097554	1	8.77800592908768	8.78879871008012	0.108463174584457	0.185190909592294	0.99877198450568	-0.00177274056314454	0.904975969929355
17305	ENSMUSG00000072487	MGI:2685474	Mroh5	maestro heat-like repeat family member 5	15	73760067	73839699	-1	7.32881782559048	7.19078441382907	0.131153791362019	0.132548331806912	1.01919587680809	0.0274313462463411	0.099876448430132
18233	ENSMUSG00000079020	MGI:2146236	Slc45a4	solute carrier family 45, member 4	15	73577424	73645762	-1	9.17899877325194	8.93306548744765	0.176375309610997	0.141973369109501	1.02753067087103	0.0391814577056311	0.0247479895027471
18234	ENSMUSG00000079022	MGI:1916950	Col22a1	collagen, type XXII, alpha 1	15	71795795	72034227	-1	8.51290604398187	8.64059694637989	0.262053560251288	0.145999650811479	0.985221981398922	-0.0214792785593756	0.328220141986864
18514	ENSMUSG00000086361	MGI:3647277	Gm6569	predicted gene 6569	15	73834561	73839908	1	6.32453512843167	6.52963653278602	0.187508619547768	0.266364354828021	0.968589154492059	-0.0460432460342616	0.157474685231216
3	ENSMUSG00000000028	MGI:1338073	Cdc45	cell division cycle 45	16	18780447	18811987	-1	8.55964651111747	9.03563048804999	0.240323605083693	0.276221289216947	0.947321442863115	-0.0780740542651021	0.00997480863138758
60	ENSMUSG00000000325	MGI:109620	Arvcf	armadillo repeat gene deleted in velocardiofacial syndrome	16	18348182	18407076	1	8.11130273574985	8.27451289001054	0.140085383177872	0.104554591879075	0.980275557433994	-0.0287407441667929	0.047250750069414
61	ENSMUSG00000000326	MGI:88470	Comt	catechol-O-methyltransferase	16	18406886	18426852	-1	12.2746488294019	11.7560114003504	0.19331912830433	0.152106986065521	1.04411678513991	0.0622830873093701	0.000501917602973233
144	ENSMUSG00000000884	MGI:1338057	Gnb1l	guanine nucleotide binding protein (G protein), beta polypeptide 1-like	16	18498713	18566679	1	7.28255843990925	7.36287307713892	0.184196000088	0.341443627850021	0.989091943268853	-0.0158234587031604	0.626321748841514
518	ENSMUSG00000003233	MGI:108100	Dvl3	dishevelled segment polarity protein 3	16	20516982	20534010	1	10.3594271784164	10.1694058083395	0.137973675811623	0.0581735649324526	1.01868559222221	0.0267088458771478	0.0180227242078142
519	ENSMUSG00000003234	MGI:1351656	Abcf3	ATP-binding cassette, sub-family F (GCN20), member 3	16	20548577	20561379	1	10.0338560320586	10.0458725520355	0.151569421882209	0.136003597229993	0.998803835115898	-0.00172673408172454	0.887979098164446
520	ENSMUSG00000003235	MGI:2446176	Eif2b5	eukaryotic translation initiation factor 2B, subunit 5 epsilon	16	20498817	20509323	1	7.73256577726556	7.75827807197671	0.150526713296933	0.183877877668208	0.996685824551195	-0.00478928514121926	0.796568872453407
567	ENSMUSG00000003526	MGI:97770	Prodh	proline dehydrogenase	16	18060357	18090203	-1	7.66566685987525	7.75285801340377	0.227193135922614	0.158023080377272	0.988753675950498	-0.0163169416956668	0.460226655971618
568	ENSMUSG00000003527	MGI:107854	Ess2	ess-2 splicing factor	16	17900709	17911348	-1	8.67372426566183	8.83559707094942	0.188706998053275	0.161704218471313	0.98167947180165	-0.0266760478699194	0.142396763228918
569	ENSMUSG00000003528	MGI:1345283	Slc25a1	solute carrier family 25 (mitochondrial carrier, citrate transporter), member 1	16	17925223	17928219	-1	11.8781991622044	11.4960057276467	0.0741670241254797	0.0545177996801612	1.03324575888463	0.0471834419619888	2.6639124187831e-06
570	ENSMUSG00000003531	MGI:1202877	Dgcr6	DiGeorge syndrome critical region gene 6	16	18052860	18071632	1	8.41271686636696	7.76445860414654	0.17679590060023	0.154045123941185	1.08349046537182	0.115686457888145	5.37403847282432e-05
631	ENSMUSG00000004069	MGI:1933786	Dnaja3	DnaJ heat shock protein family (Hsp40) member A3	16	4639989	4707695	1	9.38746179839768	9.2380865270958	0.313140975380461	0.242706999298426	1.01616950337754	0.0231410726666942	0.378789756146507
632	ENSMUSG00000004070	MGI:109373	Hmox2	heme oxygenase 2	16	4726361	4766742	1	10.8202292204837	10.486309013923	0.0973754152706825	0.169216684426875	1.03184344521198	0.0452240967789752	0.00305317051186052
633	ENSMUSG00000004071	MGI:1913876	Cdip1	cell death inducing Trp53 target 1	16	4750348	4790292	-1	8.88997050563103	8.73724771724754	0.113705901830937	0.195912685794505	1.017479507658	0.0249997384739392	0.137124786078433
780	ENSMUSG00000005262	MGI:109353	Ufd1	ubiquitin recognition factor in ER-associated degradation 1	16	18811779	18835261	1	10.4713081138845	10.3998259456779	0.110234859218383	0.191994319904831	1.00687340043766	0.00988229700634884	0.451890085716336
824	ENSMUSG00000005580	MGI:108450	Adcy9	adenylate cyclase 9	16	4287529	4420498	-1	9.39742753891711	9.164947940339	0.0817154479299558	0.197606262380947	1.02536616684475	0.0361392002239226	0.0338426503763693
850	ENSMUSG00000005718	MGI:103239	Tfap4	transcription factor AP4	16	4544661	4559854	-1	7.76950036449954	7.78448534623621	0.0998274850102539	0.143910102731685	0.998075019597292	-0.00277983610503689	0.838715900299814
862	ENSMUSG00000005846	MGI:1913659	Rsl1d1	ribosomal L1 domain containing 1	16	11192970	11203331	-1	10.1452358687063	10.4375680969286	0.199420598326404	0.164144929998255	0.97199230457636	-0.0409832030660501	0.0203529489220099
874	ENSMUSG00000005899	MGI:1924876	Smpd4	sphingomyelin phosphodiesterase 4	16	17619354	17644828	1	9.35488476155171	9.37642433232643	0.284857027503653	0.174059107191564	0.997702794795617	-0.00331797905644714	0.878206320480015
883	ENSMUSG00000005958	MGI:104770	Ephb3	Eph receptor B3	16	21204755	21223305	1	6.7562101862844	6.91682699708062	0.323924974287544	0.282338347870425	0.976778830688694	-0.0338961611379949	0.381822205988691
886	ENSMUSG00000005980	MGI:103157	Dnase1	deoxyribonuclease I	16	4036942	4040024	1	6.48760109496129	6.5307872992476	0.194217756787633	0.154833059213888	0.993387289723662	-0.00957180711155742	0.679647133741621
887	ENSMUSG00000005981	MGI:1915265	Trap1	TNF receptor-associated protein 1	16	4039971	4077827	-1	10.0723235987683	10.3566695459209	0.185869895096312	0.0696187827216314	0.972544653868527	-0.0401636026952589	0.0114854510829287
888	ENSMUSG00000005983	MGI:1920511	1700037C18Rik	RIKEN cDNA 1700037C18 gene	16	3895179	3908689	-1	7.61258543564428	7.65061075659675	0.0706421231127855	0.153090515297637	0.995029766620961	-0.00718840992042808	0.597750118301532
903	ENSMUSG00000006134	MGI:104686	Crkl	v-crk avian sarcoma virus CT10 oncogene homolog-like	16	17451987	17487434	1	10.8067585939553	10.7771692298699	0.190052118469408	0.0979094827161451	1.00274555993827	0.00395557805047653	0.743915948741461
1022	ENSMUSG00000006958	MGI:1313268	Chrd	chordin	16	20733127	20742384	1	7.9617704758907	7.53571805975391	0.151427206207801	0.0841264500436563	1.05653773306783	0.0793442924387221	0.00034455573814813
1023	ENSMUSG00000006998	MGI:1096584	Psmd2	proteasome (prosome, macropain) 26S subunit, non-ATPase, 2	16	20651652	20663414	1	12.1277786345898	12.2908307827054	0.140791320860036	0.143011486407491	0.986733838338655	-0.019267110401233	0.074608185224627
1112	ENSMUSG00000008393	MGI:1196368	Carhsp1	calcium regulated heat stable protein 1	16	8658580	8672155	-1	9.59488030505534	9.69739919646931	0.262767891302687	0.092777990981375	0.989428207570201	-0.0153330650678484	0.401015627301227
1127	ENSMUSG00000008658	MGI:1926224	Rbfox1	RNA binding protein, fox-1 homolog (C. elegans) 1	16	5885355	7411526	1	6.86704726984722	6.92077679828711	0.172337821503313	0.15755298981742	0.992236488763344	-0.0112440826376473	0.585516927284856
1156	ENSMUSG00000009097	MGI:98493	Tbx1	T-box 1	16	18580979	18590671	-1	7.85838238041728	7.14290878259729	0.254953630483015	0.197636094428191	1.10016557954137	0.13772067175541	0.000354916503401444
1189	ENSMUSG00000009569	MGI:3050795	Mrtfb	myocardin related transcription factor B	16	13256481	13417529	1	10.503497374156	9.97478098843376	0.159139060722793	0.107303833986519	1.05300531273171	0.0745127152167716	9.49246514578184e-05
1312	ENSMUSG00000012017	MGI:1858430	Scarf2	scavenger receptor class F, member 2	16	17797282	17808293	1	9.81104851067796	8.88976808665797	0.471519744768367	0.353899796455976	1.10363379730937	0.142261543086914	0.0038222842784718
1315	ENSMUSG00000012114	MGI:2137379	Med15	mediator complex subunit 15	16	17651208	17732891	-1	11.164477911949	10.7762973061362	0.19004850704173	0.174408188112802	1.03602170530241	0.0510542287041229	0.00425515297098549
1360	ENSMUSG00000013539	MGI:101825	Tango2	transport and golgi organization 2	16	18300825	18348103	-1	8.4460999687147	8.68273257956922	0.116564406271876	0.119757382062836	0.972746758156375	-0.0398638277072364	0.00604434666172263
1401	ENSMUSG00000014303	MGI:1932535	Glis2	GLIS family zinc finger 2	16	4594713	4624924	1	8.68160255095955	8.42265176969923	0.0730086688640239	0.23890555476996	1.03074456695359	0.0436868568119442	0.0446166318618334
1896	ENSMUSG00000018830	MGI:102643	Myh11	myosin, heavy polypeptide 11, smooth muscle	16	14194535	14291372	-1	7.98759716613757	7.81654378368099	0.167193503392422	0.155484758642139	1.02188350595742	0.0312307393706072	0.0965205972609933
2738	ENSMUSG00000021018	MGI:2384309	Polr2h	polymerase (RNA) II (DNA directed) polypeptide H	16	20717665	20722267	1	8.4937287292427	7.91648568931914	0.120652307283394	0.194230669933504	1.07291657720071	0.101537906161855	0.00022044831704628
3547	ENSMUSG00000022494	MGI:1919805	Shisa9	shisa family member 9	16	11984113	12270902	1	8.14421531449987	8.31229566981898	0.295886326166084	0.176890454611845	0.979779309832614	-0.0294712685830404	0.26588348726256
3548	ENSMUSG00000022496	MGI:1343050	Tnfrsf17	tumor necrosis factor receptor superfamily, member 17	16	11313812	11320074	1	6.21621045434041	6.49601878064952	0.165826510454817	0.0917521240721088	0.956926182673209	-0.0635204554411992	0.00711570666862989
3549	ENSMUSG00000022498	MGI:1923620	Txndc11	thioredoxin domain containing 11	16	11074911	11134650	-1	7.89448478915194	7.61090299704145	0.190208172515334	0.268766605150798	1.03725994040664	0.0527774831017275	0.0640926614635879
3550	ENSMUSG00000022500	MGI:1929512	Litaf	LPS-induced TN factor	16	10959275	11066157	-1	7.62323646599383	7.6403205355926	0.223775484552847	0.15242697793057	0.997763959048684	-0.00322953722755026	0.880650669096675
3551	ENSMUSG00000022501	MGI:97765	Prm1	protamine 1	16	10796326	10805839	-1	6.98164294520586	6.80539455637263	0.266736969001341	0.317640074127541	1.02589833511831	0.0368877692608885	0.323175613190792
3552	ENSMUSG00000022503	MGI:1347073	Nubp1	nucleotide binding protein 1	16	10411948	10424428	1	9.53613401078294	8.75965801089721	0.170330578693836	0.10519827603802	1.08864227335357	0.122529963932789	9.42302499216872e-06
3553	ENSMUSG00000022504	MGI:108445	Ciita	class II transactivator	16	10480059	10528418	1	6.60970569644827	7.47131645182957	0.418856651310786	0.468497873916353	0.884677518220995	-0.17677643364425	0.00738711899284564
3554	ENSMUSG00000022505	MGI:1098726	Emp2	epithelial membrane protein 2	16	10281749	10313968	-1	8.22875640003975	8.24255292233996	0.212112593569421	0.17064330118204	0.998326183352391	-0.0024168302069155	0.903776920571271
3555	ENSMUSG00000022507	MGI:1916303	1810013L24Rik	RIKEN cDNA 1810013L24 gene	16	8830100	8858922	1	9.81071536468611	9.7933193297579	0.197713645898162	0.193740421861981	1.00177631652175	0.00256040966062603	0.880724377081481
3560	ENSMUSG00000022515	MGI:1919865	Anks3	ankyrin repeat and sterile alpha motif domain containing 3	16	4941436	4964205	-1	9.159623750219	9.23056422546231	0.0929537556033446	0.0870474596614518	0.992314611164546	-0.0111304984614996	0.202449674254239
3561	ENSMUSG00000022516	MGI:1914161	Nudt16l1	nudix (nucleoside diphosphate linked moiety X)-type motif 16-like 1	16	4938761	4941032	1	9.47013780015599	9.65417589761786	0.0922576536472564	0.0795909761012576	0.980936943824766	-0.0277676941769146	0.00426114242912759
3562	ENSMUSG00000022517	MGI:2447670	Mgrn1	mahogunin, ring finger 1	16	4886249	4938296	1	10.4503420019821	10.3841174786951	0.149823452276306	0.175419398335808	1.00637748209445	0.00917154708926215	0.498376943128491
3563	ENSMUSG00000022518	MGI:1926059	4930562C15Rik	RIKEN cDNA 4930562C15 gene	16	4835416	4867686	1	6.51428894364112	6.70568440905942	0.182844064521506	0.256540621532717	0.971457728437127	-0.0417768744765824	0.170743177892169
3564	ENSMUSG00000022519	MGI:2146620	Srl	sarcalumenin	16	4480216	4541816	-1	6.53178291246857	6.79853680762923	0.254267363851992	0.259271345287192	0.960763043179923	-0.0577474376474129	0.102177323796217
3565	ENSMUSG00000022521	MGI:1098280	Crebbp	CREB binding protein	16	4081328	4213997	-1	11.2638250586267	11.1495221788646	0.180671698333579	0.283720815601817	1.01025181868141	0.0147149487005733	0.428002546210451
3573	ENSMUSG00000022536	MGI:1921272	Glyr1	glyoxylate reductase 1 homolog (Arabidopsis)	16	5013909	5049863	-1	11.5164171624813	11.2788878101922	0.243983958512253	0.183878402243307	1.02105964313914	0.0300671407973847	0.0882231952643288
3576	ENSMUSG00000022540	MGI:1913299	Rogdi	rogdi homolog	16	5008730	5013553	-1	10.6718135244665	10.6317510616445	0.122477358765784	0.185442820158564	1.00376819045045	0.0054261327337302	0.669617179938844
3577	ENSMUSG00000022542	MGI:1918339	Septin12	septin 12	16	4986858	4997852	-1	6.14232617127411	6.34819582778647	0.253214834536721	0.249490840466864	0.967570367692305	-0.0475615081222119	0.186430108098701
3579	ENSMUSG00000022544	MGI:1917761	Eef2kmt	eukaryotic elongation factor 2 lysine methyltransferase	16	5244152	5255983	-1	8.34947498353269	8.22374833575478	0.133124079233809	0.199546096298097	1.01528824115778	0.0218893678578259	0.232274416860127
3580	ENSMUSG00000022545	MGI:1354163	Ercc4	excision repair cross-complementing rodent repair deficiency, complementation group 4	16	13109684	13150617	1	8.33023070325445	8.32330760806908	0.0975846576863562	0.221480191312007	1.00083177211649	0.00119949472360635	0.946135742649873
3649	ENSMUSG00000022671	MGI:1922845	Mzt2	mitotic spindle organizing protein 2	16	15848441	15863369	-1	8.52434595318026	8.84941908536808	0.164990540772454	0.0907146630987693	0.963266161422358	-0.053993608647444	0.00307609126347331
3650	ENSMUSG00000022672	MGI:104779	Prkdc	protein kinase, DNA activated, catalytic polypeptide	16	15637866	15842235	1	8.62532410462622	8.68813574588653	0.121136160536732	0.121221316398583	0.992770412077177	-0.0104679759799509	0.390401479641626
3651	ENSMUSG00000022673	MGI:103199	Mcm4	minichromosome maintenance complex component 4	16	15623897	15637400	-1	8.17643265848517	8.69845709034483	0.39659337408178	0.233627929489569	0.939986548598476	-0.0892879832131784	0.0237206285781943
3652	ENSMUSG00000022676	MGI:1096393	Snai2	snail family zinc finger 2	16	14705852	14709385	1	7.78590224120122	7.4321294963344	0.179339021728496	0.334006700091689	1.04760045489537	0.067088591257	0.0530032898203291
3653	ENSMUSG00000022677	MGI:1913336	Fopnl	Fgfr1op N-terminal like	16	14299244	14317405	-1	7.26520090978038	7.29702237246777	0.0805766324972594	0.230703419365547	0.995639116743364	-0.00630518274532127	0.760220699903848
3654	ENSMUSG00000022678	MGI:1914453	Nde1	nudE neurodevelopment protein 1	16	14163275	14192928	1	8.18924257334951	8.26239149384858	0.235586631647469	0.157169946881654	0.991146761739198	-0.0128293979633221	0.54318104643872
3655	ENSMUSG00000022679	MGI:2135951	Mpv17l	Mpv17 transgene, kidney disease mutant-like	16	13903161	13949619	1	8.26227228897839	7.51852799638002	0.211596438255739	0.0982588521468493	1.09892152997987	0.136088372319258	0.000101637054827439
3656	ENSMUSG00000022680	MGI:1920909	Pdxdc1	pyridoxal-dependent decarboxylase domain containing 1	16	13833148	13903131	-1	10.4167045711494	9.99660438699937	0.280542165489799	0.134259020314834	1.04202428823695	0.0593889053617443	0.0125104592214671
3657	ENSMUSG00000022681	MGI:108471	Ntan1	N-terminal Asn amidase	16	13818845	13835451	1	8.75739829839185	9.0313633710426	0.153473007973766	0.105511370560339	0.969665147841447	-0.0444414640319867	0.00586480095506503
3658	ENSMUSG00000022682	MGI:1925255	Rrn3	RRN3 RNA polymerase I transcription factor homolog (yeast)	16	13780708	13814839	1	9.83866786912019	10.6496825241751	0.130581650964845	0.243673322932184	0.923846119054358	-0.114275526541688	0.000116710648148921
3659	ENSMUSG00000022683	MGI:1347522	Pla2g10	phospholipase A2, group X	16	13715057	13730983	-1	7.43676009407577	7.34446155250308	0.276688342301267	0.144415791553996	1.01256709438982	0.0180175065517631	0.49070868724321
3660	ENSMUSG00000022684	MGI:1914368	Bfar	bifunctional apoptosis regulator	16	13671858	13703612	1	8.20679751432472	8.20273994447197	0.186289597322468	0.240698258454658	1.00049466030622	0.000713467523216062	0.974632389152547
3661	ENSMUSG00000022685	MGI:1921358	Parn	poly(A)-specific ribonuclease (deadenylation nuclease)	16	13537960	13668170	-1	10.0195717805965	9.93331850666927	0.149575647355903	0.190153445679488	1.00868322845676	0.0124731749527418	0.404096489149253
3662	ENSMUSG00000022686	MGI:2137302	B3gnt5	UDP-GlcNAc:betaGal beta-1,3-N-acetylglucosaminyltransferase 5	16	19760208	19772753	1	6.06956994522274	6.79072663353703	0.342233911898429	0.629215741074249	0.893802721382901	-0.161971657539046	0.0399788895586162
3669	ENSMUSG00000022706	MGI:1332635	Mrpl40	mitochondrial ribosomal protein L40	16	18872018	18876862	-1	8.81510122022488	8.7910453685114	0.0892210111349763	0.127980831053063	1.00273640400033	0.003942404931503	0.714476678824389
3672	ENSMUSG00000022710	MGI:2182061	Usp7	ubiquitin specific peptidase 7	16	8689595	8792308	-1	11.1839782801762	11.366002552001	0.116973979233158	0.103483213535073	0.983985198754609	-0.0232914803837473	0.0173482574771201
3673	ENSMUSG00000022711	MGI:1859214	Pmm2	phosphomannomutase 2	16	8637674	8662467	1	10.3037903514717	10.1497593758931	0.149491051861425	0.21983126203644	1.01517582534463	0.0217296194151025	0.190227939937853
3674	ENSMUSG00000022715	MGI:1921970	Tmem114	transmembrane protein 114	16	8409275	8425136	-1	6.73104699580624	6.68157975828636	0.230323889391101	0.176284412500021	1.00740352421275	0.0106416831162431	0.68554003014904
3675	ENSMUSG00000022721	MGI:96270	Trmt2a	TRM2 tRNA methyltransferase 2A	16	18248679	18254772	1	9.98825632146824	10.1682076646775	0.217461827327504	0.145618896875564	0.982302550346762	-0.0257606501247893	0.127451846133051
3679	ENSMUSG00000022738	MGI:892006	Gsc2	goosecoid homebox 2	16	17913107	17915059	-1	6.95143484586125	7.10172340744498	0.189513440016354	0.121270561305753	0.978837733749786	-0.030858377159893	0.138184376360214
3685	ENSMUSG00000022750	MGI:1337995	Klhl22	kelch-like 22	16	17759618	17793382	1	10.4283616607362	10.6612998863117	0.144393100649285	0.119361866929099	0.978151048365632	-0.0318708281745149	0.0128271094884326
3691	ENSMUSG00000022756	MGI:2146512	Slc7a4	solute carrier family 7 (cationic amino acid transporter, y+ system), member 4	16	17572018	17583214	-1	9.76165102701124	10.0294537764504	0.118475917379436	0.175537686760498	0.973298371435941	-0.0390459538027421	0.0131689860303045
3693	ENSMUSG00000022758	MGI:1337113	P2rx6	purinergic receptor P2X, ligand-gated ion channel, 6	16	17561885	17577800	1	8.52991752423373	8.57591497887573	0.191182106046844	0.0966020111327928	0.994636437656472	-0.00775881087781386	0.61428658948351
3694	ENSMUSG00000022759	MGI:1921935	Lrrc74b	leucine rich repeat containing 74B	16	17544465	17561247	-1	6.19455317319639	6.12142576551869	0.298180964057845	0.333321562261552	1.01194613975222	0.0171325054667921	0.697298402384796
3695	ENSMUSG00000022760	MGI:1916259	Thap7	THAP domain containing 7	16	17527982	17531136	-1	8.96592580125774	9.17379830065532	0.143319629157927	0.082865147290679	0.977340628975598	-0.0330666277941485	0.015200439143616
3696	ENSMUSG00000022761	MGI:1914113	Lztr1	leucine-zipper-like transcriptional regulator, 1	16	17508688	17526333	1	10.2528679134434	10.2154469710596	0.107810396335606	0.109752432249128	1.00366317230072	0.00527518444551482	0.564551142872212
3698	ENSMUSG00000022763	MGI:1919418	Aifm3	apoptosis-inducing factor, mitochondrion-associated 3	16	17489611	17507485	1	7.59085006196591	7.26566806248005	0.19656711851159	0.146214414099118	1.0447559669241	0.0631659983609476	0.00964230693093667
3699	ENSMUSG00000022765	MGI:1914724	Snap29	synaptosomal-associated protein 29	16	17405986	17430827	1	9.5983747667071	9.27210912942379	0.169565096362253	0.189423121857375	1.03518785561399	0.0498925974544132	0.0105981256886356
3700	ENSMUSG00000022766	MGI:96051	Serpind1	serine (or cysteine) peptidase inhibitor, clade D, member 1	16	17331371	17343575	1	6.70694581686181	6.62774980028435	0.170519019989784	0.103844630002869	1.01194915604299	0.0171368056771299	0.358816117040369
3701	ENSMUSG00000022768	MGI:1924122	Ccdc116	coiled-coil domain containing 116	16	17139064	17147229	-1	7.02699130959685	6.67135525495776	0.181754515922215	0.295472249674852	1.05330791736429	0.0749272463506333	0.0352698733211084
3702	ENSMUSG00000022769	MGI:2149842	Sdf2l1	stromal cell-derived factor 2-like 1	16	17130138	17132383	-1	13.1874695669344	13.8578290190894	0.313671557175146	0.12501174910508	0.951625940020503	-0.0715334966963221	0.00220558594910695
3704	ENSMUSG00000022771	MGI:2447857	Ppil2	peptidylprolyl isomerase (cyclophilin)-like 2	16	17086555	17111257	-1	10.0305727203058	9.61813323590174	0.0571119798028413	0.0872219825061921	1.04288144843581	0.0605751660315326	6.33632089526776e-06
3706	ENSMUSG00000022773	MGI:1913303	Ypel1	yippee like 1	16	17069696	17087045	1	10.1676623616321	10.2581401700215	0.292700006037817	0.201048505833081	0.991179901337887	-0.012781161377918	0.54827885624074
3708	ENSMUSG00000022779	MGI:1333803	Top3b	topoisomerase (DNA) III beta	16	16870736	16892990	1	10.3059016262739	10.0265223197847	0.118513248500391	0.106761064243781	1.02786402878074	0.0396494299228139	0.00162510084256061
3711	ENSMUSG00000022783	MGI:1354388	Spag6l	sperm associated antigen 6-like	16	16753016	16829456	-1	8.17305869263216	8.08861126065993	0.25383803018076	0.168039928304418	1.01044028811014	0.0149840682859543	0.51453783610948
3713	ENSMUSG00000022788	MGI:2183747	Fgd4	FYVE, RhoGEF and PH domain containing 4	16	16416917	16600549	-1	8.99713628058418	9.04709214733684	0.185296586572125	0.124498600118968	0.994478240528658	-0.00798829006748921	0.597295733663217
3714	ENSMUSG00000022789	MGI:1921256	Dnm1l	dynamin 1-like	16	16312230	16358959	-1	11.3558680555224	11.284702432415	0.146558089960003	0.0520539722985931	1.00630638012244	0.00906961507264081	0.303624782491991
3717	ENSMUSG00000022792	MGI:1917370	Yars2	tyrosyl-tRNA synthetase 2 (mitochondrial)	16	16302965	16309640	1	8.25461951506262	8.43635259009003	0.229713849366702	0.188967359685202	0.978458335745605	-0.0314176748916372	0.166506280516618
3735	ENSMUSG00000022818	MGI:3644957	Cyp2ab1	cytochrome P450, family 2, subfamily ab, polypeptide 1	16	20308387	20325404	-1	7.21929918100572	7.15551459932464	0.171650861858932	0.279223491060538	1.00891404535561	0.0128032689720888	0.645876304719034
3738	ENSMUSG00000022822	MGI:1351644	Abcc5	ATP-binding cassette, sub-family C (CFTR/MRP), member 5	16	20331303	20426394	-1	11.1020952227965	11.1877516753072	0.108460065108958	0.119164875344187	0.992343729553835	-0.0110881647711431	0.222317556798858
3750	ENSMUSG00000022843	MGI:105061	Clcn2	chloride channel, voltage-sensitive 2	16	20702964	20717746	-1	7.53633883841959	7.57732228239876	0.104145720983385	0.0955841863838006	0.994591302514033	-0.00782427974782988	0.493947894365598
3752	ENSMUSG00000022847	MGI:101875	Thpo	thrombopoietin	16	20724454	20734511	-1	7.58450367428693	7.1460390976518	0.0686050584390791	0.180694710449365	1.0613577074857	0.0859109671311706	0.00115070994216016
3878	ENSMUSG00000023088	MGI:102676	Abcc1	ATP-binding cassette, sub-family C (CFTR/MRP), member 1	16	14361558	14475737	1	9.0285331110205	9.0505731064933	0.0959843622914871	0.120298484082481	0.997564795597641	-0.00351754202218023	0.733372442298923
3891	ENSMUSG00000023143	MGI:1351598	Nagpa	N-acetylglucosamine-1-phosphodiester alpha-N-acetylglucosaminidase	16	5195289	5204012	-1	8.79229162469562	8.65217343133574	0.182973938653468	0.257991405727084	1.01619456596332	0.0231766545476863	0.306026527470912
5155	ENSMUSG00000026181	MGI:1918464	Ppm1f	protein phosphatase 1F (PP2C domain containing)	16	16896469	16927364	1	9.14258733588309	9.22623668586876	0.109981245858098	0.0923922740773504	0.990933535217691	-0.0131397999655242	0.185078777619628
8998	ENSMUSG00000033809	MGI:1098592	Alg3	asparagine-linked glycosylation 3 (alpha-1,3-mannosyltransferase)	16	20605374	20611735	-1	11.1585199596907	10.9271217819546	0.305440170269091	0.398027857895131	1.02117649847358	0.0302322408151952	0.286670696046368
9028	ENSMUSG00000033918	MGI:1277152	Parl	presenilin associated, rhomboid-like	16	20279818	20302387	-1	10.5936548149796	10.6094563216127	0.157971991041449	0.106854666953176	0.998510620511171	-0.00215032212315967	0.843799183069893
10372	ENSMUSG00000037965	MGI:2445044	Zc3h7a	zinc finger CCCH type containing 7 A	16	11136592	11176393	-1	10.7249646475729	10.6536690936792	0.187264539955226	0.0885511313144122	1.00669211266717	0.00962251606903862	0.426566895841521
10375	ENSMUSG00000037972	MGI:1276549	Snn	stannin	16	11060945	11074985	1	7.59298195241459	8.03598848538666	0.278252187311669	0.306890313773947	0.944872179225036	-0.0818089177977796	0.0258072384649106
10383	ENSMUSG00000037991	MGI:2685383	Rmi2	RecQ mediated genome instability 2	16	10835059	10892966	1	9.01853721297	9.11325637088746	0.163971434044311	0.208321437403566	0.989606442081445	-0.0150732029717232	0.403125515058376
10400	ENSMUSG00000038015	MGI:97766	Prm2	protamine 2	16	10791380	10796134	-1	7.84657536686697	7.96616472792589	0.150754182062892	0.225556962554041	0.984987837291426	-0.0218221847220833	0.309200860733213
10409	ENSMUSG00000038037	MGI:1354910	Socs1	suppressor of cytokine signaling 1	16	10782240	10785536	-1	6.82366358122301	7.1082162074128	0.141003310364388	0.198489698845928	0.959968490281283	-0.0589410428671001	0.0186508831069837
10417	ENSMUSG00000038055	MGI:1926236	Dexi	dexamethasone-induced transcript	16	10502531	10543054	-1	10.0418955386497	10.2440985135356	0.0966412980254559	0.0855688874565451	0.980261515972461	-0.028761409470394	0.00336907339044063
10875	ENSMUSG00000039179	MGI:1917676	Tekt5	tektin 5	16	10357948	10395490	-1	6.40148055419274	5.58565315093285	0.130351158339421	0.410037739228053	1.14605765542811	0.19667962446821	0.00352307045623823
10891	ENSMUSG00000039209	MGI:1915422	Rpl39l	ribosomal protein L39-like	16	10170226	10174911	1	6.48517537083525	6.62404456337362	0.313693261576034	0.308748081580916	0.979035589025741	-0.0305667905459015	0.457504663319457
10942	ENSMUSG00000039345	MGI:2384301	Mettl22	methyltransferase like 22	16	8470788	8490684	1	9.10801385284904	9.17056030169058	0.160277074726107	0.0856980936450948	0.993179648049421	-0.00987339635992856	0.424845470484906
10965	ENSMUSG00000039427	MGI:2384774	Alg1	asparagine-linked glycosylation 1 (beta-1,4-mannosyltransferase)	16	5233621	5244912	1	9.02506666605732	8.45625581582988	0.129608018731688	0.144005198042177	1.06726509493275	0.0939185675802761	3.13225514953119e-05
10973	ENSMUSG00000039457	MGI:1194898	Ppl	periplakin	16	5086291	5132421	-1	6.98478870469261	6.89675965466128	0.161846451752385	0.355427818651878	1.01276382742609	0.0182977825043486	0.598072114053753
10979	ENSMUSG00000039473	MGI:1891307	Ubn1	ubinuclein 1	16	5050057	5086289	1	9.69822543472502	9.68980225466205	0.11436319136373	0.0947071256304823	1.00086928296797	0.0012535654543742	0.892341166975432
11013	ENSMUSG00000039568	MGI:1916255	Ubald1	UBA-like domain containing 1	16	4874778	4880315	-1	9.55077398674963	9.4508887417457	0.171515744298695	0.132090776330712	1.01056887322805	0.0151676489601439	0.28644647820533
11034	ENSMUSG00000039637	MGI:1926135	Coro7	coronin 7	16	4626133	4679777	-1	9.80723714710878	10.0076707910637	0.304432497068084	0.133482109443792	0.979971998665874	-0.029187568070768	0.184094832866033
11070	ENSMUSG00000039738	MGI:106299	Slx4	SLX4 structure-specific endonuclease subunit homolog (S. cerevisiae)	16	3979105	4003770	-1	8.05396434491917	7.98720022618129	0.125350871414398	0.250209054605909	1.00835888882803	0.0120092052875021	0.57643437131932
11568	ENSMUSG00000041205	MGI:3607784	Map6d1	MAP6 domain containing 1	16	20233303	20241358	-1	6.81150705909462	6.88340766734567	0.244538112143531	0.136756394370274	0.989554503855388	-0.0151489229593631	0.547466973846017
11569	ENSMUSG00000041215	MGI:2447762	Yeats2	YEATS domain containing 2	16	20141063	20232573	1	9.27111953172307	9.24238149951567	0.135072873207737	0.150788451281353	1.00310937524153	0.00447892052193145	0.735339292736442
11581	ENSMUSG00000041247	MGI:2441659	Lamp3	lysosomal-associated membrane protein 3	16	19653378	19706375	-1	6.43476199240456	6.64840107204453	0.0853494586462278	0.199985801577946	0.967866096325282	-0.0471206295467618	0.0482130639816839
11620	ENSMUSG00000041378	MGI:1276112	Cldn5	claudin 5	16	18776847	18778262	1	6.45437415679079	6.40924448360386	0.186708294925205	0.191759101375971	1.00704134056711	0.0101229093694725	0.688304771761132
11668	ENSMUSG00000041566	MGI:1347557	Tssk1	testis-specific serine kinase 1	16	17894223	17897922	1	6.14316395435982	6.15560489299579	0.139742812061533	0.207133426691823	0.997978925084986	-0.00291874525309549	0.905677878685957
11684	ENSMUSG00000041617	MGI:1919565	Ccdc74a	coiled-coil domain containing 74A	16	17646470	17650738	1	6.39830944883491	6.30776497188296	0.25638885950057	0.31088007386187	1.01435444683744	0.0205618627376492	0.59456267325385
11723	ENSMUSG00000041720	MGI:2448506	Pi4ka	phosphatidylinositol 4-kinase alpha	16	17280351	17406314	-1	9.77431211711872	9.76906834981485	0.092531795838965	0.0755740922827287	1.00053677250646	0.000774191269439184	0.916593513101541
11744	ENSMUSG00000041774	MGI:1916351	Ydjc	YdjC homolog (bacterial)	16	17144621	17160701	1	8.05847306113268	8.06690601884777	0.161107813924011	0.250428051686999	0.998954623036963	-0.00150894900818676	0.946293866021022
11796	ENSMUSG00000041957	MGI:1914701	Pkp2	plakophilin 2	16	16213318	16272712	1	8.14985516385164	8.34735959423326	0.147837703717339	0.111099715295902	0.976339292904302	-0.0345455012724924	0.0273122537669788
11801	ENSMUSG00000041974	MGI:1924834	Spidr	scaffolding protein involved in DNA repair	16	15889224	16146851	-1	8.13252301842617	7.77097257948064	0.354177975187114	0.1206665198023	1.04652576434258	0.0656078296363531	0.054770161880815
12119	ENSMUSG00000043008	MGI:2686922	Klhl6	kelch-like 6	16	19946496	19983037	-1	7.40785635279234	7.85890887084046	0.14622236633178	0.832966560330905	0.942606216020433	-0.085272899644553	0.245152626118704
12126	ENSMUSG00000043050	MGI:98785	Tnp2	transition protein 2	16	10787936	10788660	-1	6.41702674041214	6.57936336065105	0.256337852890765	0.11433929555489	0.975326393856009	-0.036042996027879	0.20001572068592
12149	ENSMUSG00000043140	MGI:1913940	Tmem186	transmembrane protein 186	16	8633229	8637712	-1	8.3631699600471	8.3469314013687	0.156969978744955	0.203998368891738	1.00194545251393	0.00280396808426335	0.880464260064761
12278	ENSMUSG00000043811	MGI:2136886	Rtn4r	reticulon 4 receptor	16	18127642	18152408	1	7.31636360710447	7.62898161939389	0.247817973875953	0.125651701967891	0.959022314132373	-0.0603637112251946	0.0267192246665985
12353	ENSMUSG00000044117	MGI:1914504	Bmerb1	bMERB domain containing 1	16	13986604	14101500	1	6.84934946058653	6.67384732404575	0.259792620339213	0.323569209389877	1.02629699602334	0.0374482871698712	0.325717064567661
12677	ENSMUSG00000045341	MGI:3030001	Olfr167	olfactory receptor 167	16	19509558	19522266	-1	5.91576873237764	5.92990881177332	0.324922954335687	0.0924557553308165	0.997615464277021	-0.00344426598396367	0.921787838356719
12715	ENSMUSG00000045521	MGI:1347559	Tssk2	testis-specific serine kinase 2	16	17898637	17900024	1	5.79631336454243	5.75537284796755	0.279226932088683	0.411076013784274	1.00711344297865	0.0102262001318846	0.844657838759348
12816	ENSMUSG00000045983	MGI:2384784	Eif4g1	eukaryotic translation initiation factor 4, gamma 1	16	20668313	20692884	1	12.6136406750502	12.2232892757083	0.131870246775511	0.137487209750484	1.0319350536944	0.0453521755465798	0.000525230493059032
12958	ENSMUSG00000046613	MGI:2681859	Vwa5b2	von Willebrand factor A domain containing 5B2	16	20589471	20605377	1	9.80863871124816	10.0073357316781	0.212129063888863	0.2227043245455	0.980144863152639	-0.0289331028974845	0.144700245362488
13340	ENSMUSG00000048101	MGI:109316	Olfr19	olfactory receptor 19	16	16672228	16676405	-1	5.70488079305665	5.90775278230777	0.389454725888544	0.251375453210637	0.965660040843506	-0.0504127150514079	0.313022737148357
13746	ENSMUSG00000049871	MGI:2444070	Nlrc3	NLR family, CARD domain containing 3	16	3945007	3976632	-1	6.97612519423528	6.95128281241712	0.243163632533383	0.147703990905659	1.00357378378762	0.0051466890386779	0.835832433395415
13758	ENSMUSG00000049916	MGI:1917708	2610318N02Rik	RIKEN cDNA 2610318N02 gene	16	17113398	17125167	-1	7.04420095125968	7.40980186583782	0.257728953703761	0.212334621497486	0.950659825836409	-0.0729989003566738	0.023710710477512
13789	ENSMUSG00000050058	MGI:106601	Prm3	protamine 3	16	10790505	10790914	-1	8.17731487857707	8.15708563650437	0.114673999228267	0.0830288846024776	1.00247995950688	0.00357339617243715	0.734294915422027
13823	ENSMUSG00000050158	MGI:3029999	Olfr165	olfactory receptor 165	16	19406244	19423134	-1	5.53214080830067	5.82265103463201	0.430954454180822	0.353293884666996	0.950106880078602	-0.0738382796689153	0.23154526773289
13955	ENSMUSG00000050742	MGI:3029998	Olfr164	olfactory receptor 164	16	19284104	19314064	-1	5.97880519923557	5.74579458572675	0.153327231275162	0.442290889143497	1.04055324464394	0.0573507890217565	0.267192411482892
13978	ENSMUSG00000050821	MGI:1925658	Fam131a	family with sequence similarity 131, member A	16	20693241	20703048	1	7.88857218010113	7.43202565925608	0.147191246984465	0.0583320215011361	1.06142962117958	0.0860087155284501	0.000275178972785154
13998	ENSMUSG00000050908	MGI:3665441	Tvp23a	trans-golgi network vesicle protein 23A	16	10420557	10447362	-1	8.35264234767693	9.17369910920902	0.163803037363897	0.17518654831452	0.910498834575044	-0.135270924312246	8.00692759011895e-06
14054	ENSMUSG00000051146	MGI:1920297	Camk2n2	calcium/calmodulin-dependent protein kinase II inhibitor 2	16	20619215	20621287	-1	9.32371331892646	9.32045848979559	0.178566777125822	0.120779854350371	1.00034921341417	0.000503720512974736	0.971325626744318
14173	ENSMUSG00000051669	MGI:2146559	AU021092	expressed sequence AU021092	16	5211823	5222299	-1	8.02248532779822	8.03170470575587	0.119331459912985	0.23137362136203	0.998852126877742	-0.00165698204567114	0.933149455661326
14890	ENSMUSG00000055692	MGI:107238	Tmem191c	transmembrane protein 191C	16	17276077	17283229	1	8.63962557137737	8.60106929040705	0.241761126656052	0.192723516598184	1.00448273111964	0.00645276173949241	0.766580939032099
15089	ENSMUSG00000056822	MGI:3030000	Olfr166	olfactory receptor 166	16	19483694	19489882	1	5.92836475042479	5.61106201942406	0.35476883714378	0.317088938731799	1.0565494963168	0.0793603549852287	0.133804925820246
15276	ENSMUSG00000057880	MGI:2443582	Abat	4-aminobutyrate aminotransferase	16	8513429	8621568	1	10.9075977244251	10.8191989800231	0.289345488094305	0.189686288238473	1.00817054428569	0.0117397088610773	0.547608503174635
15459	ENSMUSG00000059003	MGI:95820	Grin2a	glutamate receptor, ionotropic, NMDA2A (epsilon 1)	16	9567898	9995560	-1	7.29209236228041	7.30322805712778	0.168049962437161	0.156514613013682	0.998475236599452	-0.00220144736652457	0.907815760326593
15509	ENSMUSG00000059280	MGI:98937	Vpreb2	pre-B lymphocyte gene 2	16	17980428	17981273	1	8.3252287312612	8.38037315045859	0.193294241295109	0.230151280305349	0.993419813389291	-0.00952457380838957	0.662990923292852
15513	ENSMUSG00000059305	MGI:98936	Vpreb1	pre-B lymphocyte gene 1	16	16868403	16870843	-1	7.32153366687222	7.43314202052627	0.594405682068859	0.158668515438316	0.984985036832897	-0.0218262865122007	0.673122991593433
15676	ENSMUSG00000060166	MGI:1338012	Zdhhc8	zinc finger, DHHC domain containing 8	16	18220753	18235136	-1	9.72702232932531	9.62804510725365	0.148647447874221	0.1321892596837	1.01028009538479	0.0147553288197537	0.251266577583588
15728	ENSMUSG00000060480	MGI:3030005	Olfr171	olfactory receptor 171	16	19623930	19629916	-1	4.69041936190407	4.73335976207911	0.435177758867656	0.493205987315938	0.990928135123164	-0.0131476619568137	0.876182502668881
15760	ENSMUSG00000060657	MGI:2444505	Marf1	meiosis regulator and mRNA stability 1	16	14109173	14163351	-1	11.178311117746	11.1163442170975	0.229842406742339	0.157964176541482	1.00557439563208	0.00801982081686234	0.599691568168519
15870	ENSMUSG00000061361	MGI:3030002	Olfr168	olfactory receptor 168	16	19529274	19535555	-1	4.55074803074033	4.74673294362375	0.518887779563597	0.28819045631388	0.95871162013724	-0.0608311761658982	0.442547328592537
16026	ENSMUSG00000062203	MGI:1316728	Gspt1	G1 to S phase transition 1	16	11219292	11254325	-1	11.6428444595581	12.3412957536068	0.142111550819008	0.164472926216949	0.943405351594096	-0.0840503101144415	1.53662759880227e-05
16032	ENSMUSG00000062245	MGI:3030004	Olfr170	olfactory receptor 170	16	19605696	19611882	-1	5.30354802836993	5.45402722884271	0.444508196148359	0.351958630107452	0.972409525262912	-0.0403640694945377	0.531025731701228
16142	ENSMUSG00000062901	MGI:1923035	Klhl24	kelch-like 24	16	20097542	20129221	1	9.61324046070723	8.72910871532604	0.717855567818904	0.352208030782462	1.10128545470271	0.139188465911094	0.0291807981841958
16224	ENSMUSG00000063358	MGI:1346858	Mapk1	mitogen-activated protein kinase 1	16	16983382	17047453	1	10.4597719038412	10.2613736675623	0.201721137952371	0.184346378777915	1.0193344714564	0.0276275167986039	0.10594748532786
16242	ENSMUSG00000063445	MGI:1915074	Nmral1	NmrA-like family domain containing 1	16	4710059	4719356	-1	8.40815272342813	8.62816730296218	0.124807161351061	0.128147313982757	0.974500427285582	-0.037265276830923	0.0130661006371447
16430	ENSMUSG00000065968	MGI:1921732	Ifitm7	interferon induced transmembrane protein 7	16	13981699	13986888	-1	7.66024833291612	7.88433461513685	0.136332937502371	0.230356749685918	0.971578288700417	-0.0415978436272658	0.0739211397059422
16431	ENSMUSG00000065979	MGI:2443300	Cpped1	calcineurin-like phosphoesterase domain containing 1	16	11803721	11909445	-1	8.2956692187466	8.28842987432041	0.21858063471797	0.180290288096228	1.00087342772225	0.00125953986499051	0.95137468447201
16765	ENSMUSG00000068535	MGI:3030003	Olfr169	olfactory receptor 169	16	19564889	19571809	-1	5.6179995439429	5.74185259760946	0.266973831010988	0.412476613258406	0.97842977478765	-0.0314597874193658	0.552997733788117
16776	ENSMUSG00000068617	MGI:1914043	Efcab1	EF-hand calcium binding domain 1	16	14906606	14981371	1	11.1879995492973	10.9115918548882	0.132400744073891	0.101110068514224	1.02533156464107	0.0360905139383805	0.00260824714946407
16778	ENSMUSG00000068663	MGI:1921624	Clec16a	C-type lectin domain family 16, member A	16	10545339	10744878	1	8.85679306458618	8.5388655428414	0.134311341942055	0.206613463240683	1.03723299308903	0.0527400023652502	0.0122463660731795
17234	ENSMUSG00000071636	MGI:2685449	Rimbp3	RIMS binding protein 3	16	17208603	17213982	1	6.4521053155216	6.38189061785317	0.0829329872255168	0.196072554491324	1.0110021781746	0.0157861054885144	0.446754687703868
17235	ENSMUSG00000071637	MGI:103573	Cebpd	CCAAT/enhancer binding protein (C/EBP), delta	16	15887286	15891031	1	8.07484662111408	7.63574774284533	0.32249360794477	0.135495931964054	1.0575056815726	0.0806654144133992	0.0189145619321147
17252	ENSMUSG00000071669	MGI:1921728	Snx29	sorting nexin 29	16	11322908	11755472	1	7.76612783444414	7.63311121607119	0.2339521730012	0.171504850669193	1.01742626494068	0.0249242430821686	0.289894094783684
17977	ENSMUSG00000075330	MGI:1915412	A930003A15Rik	RIKEN cDNA A930003A15 gene	16	19876567	19884274	-1	5.93413990204262	5.99730028876913	0.343615628097962	0.446171869793865	0.989468530224377	-0.0152742714055898	0.789480022146309
17979	ENSMUSG00000075370	MGI:96529	Igll1	immunoglobulin lambda-like polypeptide 1	16	16860671	16863985	-1	7.35466578432136	7.19223181756767	0.290176803584845	0.125866840052433	1.02258464004969	0.0322202609922106	0.249791543425597
17990	ENSMUSG00000075395	MGI:3584518	A630010A05Rik	RIKEN cDNA A630010A05 gene	16	14562317	14634108	1	4.80636417085647	5.03127497708081	0.484025567629069	0.456395563322836	0.955297452981822	-0.0659780767916807	0.426991525142638
18035	ENSMUSG00000075704	MGI:1347023	Txnrd2	thioredoxin reductase 2	16	18426384	18479073	1	9.25523147192555	9.85521297169278	0.134419794157992	0.0755656509840758	0.93912039227457	-0.0906179761948998	1.35287625507148e-05
18623	ENSMUSG00000090356	MGI:1913811	Teddm3	transmembrane epididymal family member 3	16	21152655	21154000	-1	6.83275723107457	6.64755855835101	0.32277083864637	0.354387908533047	1.02785965269774	0.0396432877031254	0.366450425250675
18683	ENSMUSG00000090777	MGI:3647803	Ccdc188	coiled-coil domain containing 188	16	18217879	18220348	1	6.33996961666075	6.50431732863261	0.268528702847888	0.226940744204454	0.974732519391637	-0.0369217179632277	0.2795854224137
18847	ENSMUSG00000091712	MGI:3616084	Sec14l5	SEC14-like lipid binding 5	16	5147109	5187271	1	7.1702363765335	7.08192204636347	0.264577785531654	0.398467788681217	1.01247039004268	0.0178797166261738	0.662149229526457
19300	ENSMUSG00000096215	MGI:3643379	Smim22	small integral membrane protein 22	16	5007288	5008309	1	8.80148457424593	8.73480150830104	0.0977386140066137	0.101497850329976	1.00763418217134	0.0109719688408277	0.273341086501802
19578	ENSMUSG00000107252	MGI:3643507	Gm5767	predicted gene 5767	16	8680770	8683911	1	5.79243150253015	5.60129820828162	0.392190858754172	0.388614726571607	1.03412303490036	0.0484078406635247	0.416292157197778
19766	ENSMUSG00000116652	MGI:3045365	B830017H08Rik	RIKEN cDNA B830017H08 gene	16	17833121	17835008	1	10.3613369028314	9.52647670912936	0.250356122851745	0.109069222732325	1.08763577754848	0.121195514403603	0.000156445543722886
381	ENSMUSG00000002274	MGI:1917333	Metrn	meteorin, glial cell differentiation regulator	17	25793221	25797136	-1	7.50296884489713	7.72387771909468	0.10834235880008	0.157027138343323	0.971399226886849	-0.0418637567313611	0.0197725042304688
382	ENSMUSG00000002279	MGI:1923733	Lmf1	lipase maturation factor 1	17	25579085	25662826	1	10.7150116763307	10.8087476613481	0.286554191045089	0.298364788607065	0.991327766365326	-0.0125659550050224	0.591094734039189
383	ENSMUSG00000002280	MGI:1914813	Ciao3	cytosolic iron-sulfur assembly component 3	17	25773776	25783332	1	8.57519092204073	8.59171570072031	0.202068648604971	0.26168862169075	0.998076661372979	-0.00277746295707985	0.905139111978327
416	ENSMUSG00000002496	MGI:102548	Tsc2	TSC complex subunit 2	17	24595816	24632630	-1	10.8407454921519	10.5307748554841	0.148554753855572	0.305350322148874	1.02943474159514	0.0418523768753255	0.0591881368861045
417	ENSMUSG00000002500	MGI:1913461	Rpl3l	ribosomal protein L3-like	17	24727820	24736143	1	6.62785090716619	6.63655613044607	0.208228151447584	0.15207528108058	0.998688292073664	-0.00189363674127135	0.935872726448357
418	ENSMUSG00000002504	MGI:1890662	Slc9a3r2	solute carrier family 9 (sodium/hydrogen exchanger), member 3 regulator 2	17	24639286	24650327	-1	9.95778197106472	10.3467464260943	0.205307617471864	0.135277831991105	0.96240707571139	-0.0552808454986775	0.00405110516897067
428	ENSMUSG00000002617	MGI:99185	Zfp40	zinc finger protein 40	17	23173869	23193252	-1	7.56353609306609	7.78910431001008	0.253328933144296	0.0969105489569324	0.971040544847486	-0.0423965596659552	0.0846232442548455
589	ENSMUSG00000003665	MGI:106590	Has1	hyaluronan synthase 1	17	17843323	17855205	-1	6.57418622960509	6.4411043680575	0.266212486937466	0.170146826560493	1.02066134220827	0.0295042560651735	0.330634068745495
1013	ENSMUSG00000006818	MGI:98352	Sod2	superoxide dismutase 2, mitochondrial	17	13006846	13040063	1	10.9541895226549	10.6215458868562	0.0883548069442856	0.0949517896895734	1.03131781751378	0.0444889913815843	9.32441951738591e-05
1024	ENSMUSG00000007021	MGI:1341881	Syngr3	synaptogyrin 3	17	24685092	24689955	-1	8.77070712656275	8.06330453367803	0.178809131342118	0.236329369571653	1.08773110204757	0.121321952094169	0.000214411464113838
1049	ENSMUSG00000007564	MGI:1926334	Ppp2r1a	protein phosphatase 2, regulatory subunit A, alpha	17	20945311	20965916	1	11.9118121345627	11.904727168078	0.0974510608973879	0.0877132871422795	1.00059513892126	0.000858348577351351	0.897349941673212
1119	ENSMUSG00000008482	MGI:1914754	Rnf151	ring finger protein 151	17	24715839	24718063	-1	6.07971088157472	6.25903011492919	0.474694015452908	0.251237147863006	0.971350316253192	-0.0419363992692402	0.438347435965063
1410	ENSMUSG00000014426	MGI:1346875	Map3k4	mitogen-activated protein kinase kinase kinase 4	17	12227621	12318796	-1	8.88222758679748	8.75352878895525	0.140396553222499	0.14702677068412	1.01470250466356	0.0210568131669553	0.152083532425764
1438	ENSMUSG00000014763	MGI:1914794	Fam120b	family with sequence similarity 120, member B	17	15396202	15433583	1	9.74301274839467	9.75482584175954	0.111795008715095	0.160539269653857	0.998789000074785	-0.00174816231261265	0.885699244863242
1439	ENSMUSG00000014767	MGI:101838	Tbp	TATA box binding protein	17	15499888	15528379	1	10.0911501156454	10.3682784133265	0.133706276168531	0.109568409262624	0.973271522365287	-0.0390857520357361	0.00304875016206395
1440	ENSMUSG00000014769	MGI:104884	Psmb1	proteasome (prosome, macropain) subunit, beta type 1	17	15475021	15499751	-1	10.9456269632444	11.1332032516046	0.126772666523839	0.0713426510308641	0.983151633530702	-0.0245141512900416	0.0136904426703082
1441	ENSMUSG00000014771	MGI:104643	Pdcd2	programmed cell death 2	17	15519208	15527301	-1	9.12389273295073	9.51806177306844	0.244860738500038	0.119872049577425	0.95858725762497	-0.0610183323594964	0.00888940352356316
1442	ENSMUSG00000014773	MGI:104659	Dll1	delta like canonical Notch ligand 1	17	15367354	15376872	-1	7.18238441605935	7.05535872122496	0.152650386194156	0.247221594228249	1.01800414406319	0.0257434343087347	0.314270078212128
1474	ENSMUSG00000015126	MGI:1915577	Tsr3	TSR3 20S rRNA accumulation	17	25240170	25242798	1	10.6774492663681	11.0461599534683	0.255293752886054	0.232551339597846	0.966620917255106	-0.0489778804924081	0.0259756816226021
1658	ENSMUSG00000016946	MGI:1916509	Kctd5	potassium channel tetramerisation domain containing 5	17	24047734	24073485	-1	8.37264207940653	8.46495698361758	0.256626335969181	0.113580983553114	0.989094462690158	-0.0158197838658332	0.447311242790194
1957	ENSMUSG00000019214	MGI:2384887	Chtf18	CTF18, chromosome transmission fidelity factor 18	17	25718926	25727419	-1	7.229668969609	7.62284335111613	0.24442932853451	0.132996314475839	0.948421558282506	-0.0763996382317459	0.00903660029382355
1970	ENSMUSG00000019320	MGI:1919143	Noxo1	NADPH oxidase organizer 1	17	24696234	24700529	1	9.07967888050369	9.10747488207773	0.212167591134917	0.205303043120099	0.996948001291913	-0.00440983623646248	0.822268067929789
3968	ENSMUSG00000023826	MGI:1355296	Prkn	parkin RBR E3 ubiquitin protein ligase	17	10840384	12063361	1	9.57559129254122	9.05950326893949	0.166455905254937	0.258225959381185	1.0569664813049	0.0799296264633171	0.00292616880902311
3969	ENSMUSG00000023827	MGI:1915512	Agpat4	1-acylglycerol-3-phosphate O-acyltransferase 4 (lysophosphatidic acid acyltransferase, delta)	17	12118704	12219645	1	8.36531068674496	8.23025181442907	0.287059402825004	0.137404197612695	1.0164100534663	0.0234825504903713	0.332313652261507
3970	ENSMUSG00000023828	MGI:1333817	Slc22a3	solute carrier family 22 (organic cation transporter), member 3	17	12418960	12507704	-1	6.79793091402436	6.88156146047206	0.19597285219379	0.200166755268607	0.987847155485267	-0.0176402566012857	0.481400455428942
3971	ENSMUSG00000023829	MGI:108111	Slc22a1	solute carrier family 22 (organic cation transporter), member 1	17	12648869	12675829	-1	7.02949059800734	7.08807623343341	0.0687771808458617	0.184546518845446	0.991734621144489	-0.0119739742542466	0.492153762110327
3972	ENSMUSG00000023830	MGI:96435	Igf2r	insulin-like growth factor 2 receptor	17	12682406	12769664	-1	10.966068952395	11.0739930055774	0.151647754705392	0.187117172580825	0.990254278368419	-0.0141290656167784	0.299177852215953
3973	ENSMUSG00000023832	MGI:87871	Acat2	acetyl-Coenzyme A acetyltransferase 2	17	12942890	12960747	-1	7.71954218072412	7.90682534701167	0.332361644812608	0.222820465146117	0.976313734265254	-0.034583268680522	0.282022546959757
3974	ENSMUSG00000023845	MGI:2387123	Lnpep	leucyl/cystinyl aminopeptidase	17	17521410	17625050	-1	10.9085474308971	11.0235260927344	0.108778218713607	0.133961273922523	0.989569702029086	-0.0151267653506996	0.134997729890344
3975	ENSMUSG00000023852	MGI:88393	Chd1	chromodomain helicase DNA binding protein 1	17	15704967	15772610	1	9.21242579600242	9.38415392592341	0.148238003561457	0.0734632843260093	0.981700201075497	-0.0266455840518465	0.0371440930240806
3978	ENSMUSG00000023882	MGI:99201	Zfp54	zinc finger protein 54	17	21423227	21435640	1	8.24937268901912	8.3265499377327	0.0829634392257297	0.134459692590367	0.990731185269923	-0.0134344302974517	0.264453153754425
3979	ENSMUSG00000023883	MGI:1919307	Phf10	PHD finger protein 10	17	14945009	14961273	-1	9.14315814488755	9.32894960477516	0.22004827516877	0.206297377977478	0.980084418100779	-0.0290220759349014	0.162405570360489
3980	ENSMUSG00000023885	MGI:98738	Thbs2	thrombospondin 2	17	14665500	14694235	-1	7.25678451379213	7.14845156412168	0.0628302480052493	0.23065004172702	1.01515474347118	0.0216996590581631	0.311321344783557
3981	ENSMUSG00000023886	MGI:1929881	Smoc2	SPARC related modular calcium binding 2	17	14279506	14404790	1	6.99251628291469	7.01379036280648	0.172153425079654	0.262693275909386	0.996966821249091	-0.00438260191473135	0.87204600180976
3982	ENSMUSG00000023892	MGI:99198	Zfp51	zinc finger protein 51	17	21450374	21465587	1	8.44183211530382	8.71935440665707	0.237437006073989	0.166981681354643	0.968171692718286	-0.0466651814074151	0.0439635471665275
3983	ENSMUSG00000023902	MGI:3040700	Zscan10	zinc finger and SCAN domain containing 10	17	23600856	23611019	1	7.42766535158411	7.38753669481231	0.389546839229458	0.309025309168303	1.00543194009445	0.00781542573925935	0.847455647461279
3984	ENSMUSG00000023903	MGI:2443938	Mmp25	matrix metallopeptidase 25	17	23628311	23645277	-1	7.12352957286337	7.08992655206804	0.299356346059974	0.187321967867362	1.00473954427434	0.00682156420725878	0.82127853491077
3985	ENSMUSG00000023904	MGI:2663619	Hcfc1r1	host cell factor C1 regulator 1 (XPO1-dependent)	17	23673596	23675227	1	10.2995830365397	10.0692477560003	0.155837334742394	0.196795829604444	1.02287512296062	0.0326300253546837	0.0497103500388793
3986	ENSMUSG00000023905	MGI:1351484	Tnfrsf12a	tumor necrosis factor receptor superfamily, member 12a	17	23675445	23677468	-1	9.35917921450756	9.11311740641356	0.471261635772943	0.250975488055071	1.02700083814577	0.038437359054606	0.293218394335136
3987	ENSMUSG00000023906	MGI:1859284	Cldn6	claudin 6	17	23679249	23682446	1	7.72401124950501	7.61847196257333	0.211159078954359	0.212396723799123	1.01385307807788	0.0198486001854544	0.408273928515634
3988	ENSMUSG00000023908	MGI:2137630	Pkmyt1	protein kinase, membrane associated tyrosine/threonine 1	17	23726336	23736735	1	7.4803330003282	7.36274230215582	0.268870278606975	0.222412957984543	1.01597104629588	0.0228592879756774	0.429020806211339
3989	ENSMUSG00000023909	MGI:1923748	Paqr4	progestin and adipoQ receptor family member IV	17	23736186	23740867	-1	7.94179418257318	7.8708036088846	0.153868557822238	0.16141019049608	1.00901948228113	0.0129540304591567	0.453620543138359
3990	ENSMUSG00000023911	MGI:1924167	Flywch2	FLYWCH family member 2	17	23776916	23786081	-1	8.44471704315433	8.3808876788683	0.106539884869454	0.0699193681147398	1.00761606249025	0.010946025488011	0.252265292208499
4108	ENSMUSG00000024112	MGI:1928842	Cacna1h	calcium channel, voltage-dependent, T type, alpha 1H subunit	17	25374285	25433783	-1	8.53920928099974	8.79703674240501	0.235616112263606	0.0959983712856816	0.970691555695972	-0.0429151532695679	0.0440026968796125
4109	ENSMUSG00000024114	MGI:1918253	Prss41	protease, serine 41	17	23836785	23844172	-1	6.80213123366859	6.95782166236253	0.12597223067748	0.202419470669488	0.977623682202703	-0.0326488610987959	0.146704135820022
4110	ENSMUSG00000024116	MGI:1916698	Prss21	protease, serine 21	17	23868056	23873114	1	6.01717168380075	6.14510125586045	0.238141398309015	0.111865654743616	0.979181861008768	-0.0303512620151737	0.271919078631732
4111	ENSMUSG00000024118	MGI:1919266	Tedc2	tubulin epsilon and delta complex 2	17	24215054	24220851	-1	8.70133588514172	9.11656085555186	0.208827812447252	0.229488611759721	0.954453770781635	-0.0672527728780973	0.00841356578832167
4113	ENSMUSG00000024122	MGI:1338068	Pdpk1	3-phosphoinositide dependent protein kinase 1	17	24073680	24150924	-1	9.98318077148828	9.8207314965441	0.263743100826117	0.172039030732507	1.0165414638412	0.0236690626573702	0.239520065597651
4114	ENSMUSG00000024124	MGI:1353645	Prss30	protease, serine 30	17	23972126	23980566	-1	6.11413352171426	6.17495414298832	0.369930980142263	0.298977289444758	0.990150433531054	-0.01428036442063	0.760829291496079
4115	ENSMUSG00000024125	MGI:3694550	Sbpl	spermine binding protein-like	17	23953084	23955274	-1	6.46402130948597	6.21693342425357	0.371283920403933	0.420865217184596	1.03974433508785	0.0562288246688776	0.306556479682342
4117	ENSMUSG00000024128	MGI:106021	Sbp	spermine binding protein	17	23941672	23945607	1	5.60571185358456	5.84702976890448	0.424578542385193	0.342449965164116	0.958728119257525	-0.0608063480594122	0.305058512908398
4118	ENSMUSG00000024130	MGI:1351617	Abca3	ATP-binding cassette, sub-family A (ABC1), member 3	17	24351950	24410201	1	10.9636997243877	10.6703864714497	0.17247737553355	0.177857414470179	1.02748853134072	0.0391222908702574	0.0158500959831403
4120	ENSMUSG00000024132	MGI:94871	Eci1	enoyl-Coenzyme A delta isomerase 1	17	24426641	24439348	1	8.48128326952785	8.9265906372329	0.165454853186558	0.178888234498028	0.950114507788934	-0.0738266973765157	0.00120352540391016
4123	ENSMUSG00000024136	MGI:1913955	Dnase1l2	deoxyribonuclease 1-like 2	17	24440081	24443105	-1	7.47601054805962	7.63621472903977	0.176371686593379	0.162423215072751	0.979020471966181	-0.0305890670346037	0.132949244731709
4124	ENSMUSG00000024137	MGI:109530	E4f1	E4F transcription factor 1	17	24443778	24470313	-1	8.37846838903847	8.53216795820767	0.164442027199921	0.172607606663389	0.981985871595349	-0.0262258270948029	0.145437808257296
4126	ENSMUSG00000024142	MGI:1929514	Mlst8	MTOR associated protein, LST8 homolog (S. cerevisiae)	17	24473551	24479078	-1	9.46727348939552	9.60826862142618	0.247934898928081	0.196318061799537	0.985325646317147	-0.0213274863758509	0.301718652167982
4133	ENSMUSG00000024155	MGI:1922428	Meiob	meiosis specific with OB domains	17	24804289	24839788	1	5.1646789673941	5.53117690371285	0.325404543465822	0.215798356540379	0.933739610448415	-0.0989078095026907	0.048065134719412
4134	ENSMUSG00000024158	MGI:95745	Hagh	hydroxyacyl glutathione hydrolase	17	24840143	24864450	1	9.45520927226659	9.50868682105001	0.110092110723723	0.0626922820301025	0.994375927003397	-0.00813672449576422	0.331640613053021
4135	ENSMUSG00000024160	MGI:1891471	Spsb3	splA/ryanodine receptor domain and SOCS box containing 3	17	24886643	24892152	1	8.30148164053389	8.41822426529994	0.184272174073134	0.127353661929288	0.986132155536973	-0.020147093961984	0.234077873791466
4136	ENSMUSG00000024163	MGI:1353598	Mapk8ip3	mitogen-activated protein kinase 8 interacting protein 3	17	24892153	24936977	-1	9.93193521261011	10.2595967502142	0.148662991631312	0.231251044776652	0.968062922395346	-0.0468272716876343	0.0180305567498014
4138	ENSMUSG00000024165	MGI:1196260	Jpt2	Jupiter microtubule associated homolog 2	17	24937419	24960689	-1	10.7841244806646	10.7883289808882	0.155819924841274	0.070316438723757	0.999610273265574	-0.000562366418791368	0.953655262451901
4139	ENSMUSG00000024168	MGI:3039635	Tmem204	transmembrane protein 204	17	25057702	25083591	-1	8.88408574512466	8.96639882167277	0.123290727162757	0.0865992486909945	0.990819828764571	-0.013305354104798	0.21375960713895
4140	ENSMUSG00000024169	MGI:2146906	Ift140	intraflagellar transport 140	17	25016085	25099495	1	7.91599862318672	8.16223549701112	0.155483715576987	0.201034164646533	0.969832177236914	-0.0441929744073784	0.0405487073107213
4141	ENSMUSG00000024170	MGI:1918968	Telo2	telomere maintenance 2	17	25099570	25115967	-1	7.75663708657693	7.83271830597688	0.176984161578276	0.113374777596668	0.990286741278325	-0.0140817713889143	0.399622330868248
4142	ENSMUSG00000024171	MGI:2149951	Prss28	protease, serine 28	17	25308646	25311876	1	5.82253568412307	5.85209132891789	0.235994982241369	0.469341678576327	0.994949558519573	-0.00730470844545607	0.894077419910522
4144	ENSMUSG00000024173	MGI:96943	Tpsab1	tryptase alpha/beta 1	17	25343245	25345562	-1	6.17468998350875	6.26126716557592	0.184105438888926	0.160204335553557	0.986172578205388	-0.0200879574783856	0.405620212754786
4146	ENSMUSG00000024175	MGI:1919090	Tekt4	tektin 4	17	25454615	25476602	1	6.7049608593492	6.71948872096412	0.100734509616962	0.332869074584948	0.997837951335554	-0.00312255366051202	0.921884174020046
4147	ENSMUSG00000024176	MGI:98370	Sox8	SRY (sex determining region Y)-box 8	17	25565892	25570686	-1	6.94199287592635	7.07385862052657	0.142333953443437	0.172431401003567	0.981358724894844	-0.0271475007196158	0.18022342986784
4929	ENSMUSG00000025727	MGI:2442713	A930017K11Rik	RIKEN cDNA A930017K11 gene	17	25946387	25952565	-1	7.21124832935686	7.30047915134716	0.265033922069284	0.20437558765646	0.987777401984111	-0.0177421312513684	0.529372465505703
4930	ENSMUSG00000025728	MGI:1333114	Pigq	phosphatidylinositol glycan anchor biosynthesis, class Q	17	25926421	25944936	-1	9.28464795868878	8.95420499944122	0.158370962653112	0.157782278599292	1.03690366249915	0.0522818612764748	0.00468457851504485
4931	ENSMUSG00000025730	MGI:2183454	Rab40c	Rab40C, member RAS oncogene family	17	25882114	25919727	-1	8.57159653464617	8.54872469033574	0.168046572555051	0.179749620013076	1.00267546858028	0.00385473094337634	0.824504476982193
4932	ENSMUSG00000025732	MGI:1915491	Mcrip2	MAPK regulated corepressor interacting protein 2	17	25863698	25868764	-1	6.90592819693457	6.92031992714028	0.130008372045057	0.13106228135027	0.997920366347621	-0.00300340122785685	0.852378579059146
4933	ENSMUSG00000025733	MGI:2384892	Rhot2	ras homolog family member T2	17	25838457	25844851	-1	9.15057045751358	9.1083510375526	0.162852842552405	0.0936522009581647	1.00463524295308	0.00667179125297462	0.59704850446465
4934	ENSMUSG00000025739	MGI:1925616	Gng13	guanine nucleotide binding protein (G protein), gamma 13	17	25717171	25719406	1	6.86595831578185	6.89391612106851	0.157312750161376	0.321678386120014	0.995944568399778	-0.00586264689138519	0.853569952309049
8719	ENSMUSG00000032855	MGI:97603	Pkd1	polycystin 1, transient receptor poteintial channel interacting	17	24549834	24596508	1	9.59922846497656	9.56254855576485	0.187734729164389	0.114889787125334	1.00383578802218	0.00552328603945817	0.693466826554245
8823	ENSMUSG00000033200	MGI:1349391	Tpsg1	tryptase gamma 1	17	25369273	25374442	1	6.63561873670441	6.5361729130626	0.195443727772917	0.192537275808431	1.01521468678453	0.0217848454480297	0.395463232434561
8940	ENSMUSG00000033597	MGI:2442952	Caskin1	CASK interacting protein 1	17	24488601	24508671	1	7.16321943424865	7.00560321424906	0.30409006018117	0.317103908308563	1.02249859365129	0.0320988588797881	0.400190540063741
9000	ENSMUSG00000033825	MGI:96942	Tpsb2	tryptase beta 2	17	25366305	25369098	1	7.52240003616645	7.29669232993448	0.147776016680108	0.378150045684919	1.03093287972497	0.0439504071578954	0.218637638877039
9046	ENSMUSG00000033972	MGI:2442394	Zfp944	zinc finger protein 944	17	22337989	22361400	-1	8.01648974976736	8.05514577880833	0.445805875194233	0.288766997730587	0.995201076417181	-0.00694004898788941	0.862657524072536
9065	ENSMUSG00000034039	MGI:2149952	Prss29	protease, serine 29	17	25318654	25322684	1	7.80257686071155	7.71843812759763	0.243331400776523	0.184283617332954	1.01090100506385	0.0156417247422054	0.51595644437739
9287	ENSMUSG00000034681	MGI:97960	Rnps1	RNA binding protein with serine rich domain 1	17	24414565	24425901	1	10.6202078112155	6.93013671483974	0.306733782345058	0.36310530737068	1.53246728718556	0.615856277753658	5.10232280804426e-09
9541	ENSMUSG00000035435	MGI:3625331	Abca17	ATP-binding cassette, sub-family A (ABC1), member 17	17	24264259	24351068	-1	6.01318909533627	5.81878193520766	0.242968453412837	0.0972723766957986	1.0334102845395	0.047413146704235	0.114472437902308
9568	ENSMUSG00000035521	MGI:2147006	Gnptg	N-acetylglucosamine-1-phosphotransferase, gamma subunit	17	25233331	25240124	-1	11.273392819507	11.3716447657792	0.217609654314092	0.112732268318148	0.991359917734341	-0.0125191653658755	0.356693699262906
9674	ENSMUSG00000035868	MGI:1920479	Zfp983	zinc finger protein 983	17	21650624	21664966	1	9.41517977490973	9.43897221094195	0.289517920609585	0.11015059176256	0.997479340387862	-0.00364113408234378	0.856575230815298
9873	ENSMUSG00000036552	MGI:1917317	Ermard	ER membrane associated RNA degradation	17	15041208	15090044	1	9.73977487194065	9.68232734370002	0.121769620337597	0.122081082302395	1.00593323549198	0.0085345556195887	0.433458520387387
9905	ENSMUSG00000036636	MGI:1347048	Clcn7	chloride channel, voltage-sensitive 7	17	25133391	25162104	1	8.91664058663239	9.03738236639588	0.163073025107341	0.163837387877658	0.986639739819746	-0.0194046975952557	0.229632389675884
9956	ENSMUSG00000036820	MGI:2443978	Amdhd2	amidohydrolase domain containing 2	17	24155833	24163766	-1	8.50535257757653	8.39616118422017	0.136639639079675	0.202392391567428	1.01300491867183	0.0186411791994957	0.302552010535768
10067	ENSMUSG00000037098	MGI:2444431	Rab11fip3	RAB11 family interacting protein 3 (class II)	17	25989036	26069555	-1	8.74163758469675	8.84701265406903	0.17414240133103	0.09616002669241	0.988089191968792	-0.0172868192684565	0.231551631415026
10103	ENSMUSG00000037196	MGI:1916560	Pacrg	PARK2 co-regulated	17	10403012	10840311	-1	8.86438862139636	9.54092687083871	0.172432916370031	0.200709645758607	0.929090930199859	-0.106108294696363	0.000103090483755255
10149	ENSMUSG00000037326	MGI:1355075	Capn15	calpain 15	17	25958364	25985796	-1	8.1910993587262	8.03945698907089	0.191535183705436	0.155727545916157	1.01886226518302	0.0269590340669573	0.164563605082343
10392	ENSMUSG00000038002	MGI:1930190	Cramp1l	cramped chromatin regulator homolog 1	17	24961226	25015788	-1	8.2931502963546	8.18515765936138	0.0648156678286245	0.176684624173443	1.01319371495181	0.0189100328578981	0.207042857788511
10764	ENSMUSG00000038880	MGI:1930188	Mrps34	mitochondrial ribosomal protein S34	17	24895116	24897502	1	10.1879821632138	10.1751201822709	0.15459454417736	0.162063749129259	1.00126406182065	0.00182250408363213	0.890933626814943
10876	ENSMUSG00000039183	MGI:1347072	Nubp2	nucleotide binding protein 2	17	24882611	24886349	-1	8.75532136202998	9.04578251748802	0.15872300814028	0.159318745051867	0.967889880737626	-0.0470851770887591	0.0100954900586583
10895	ENSMUSG00000039218	MGI:1923206	Srrm2	serine/arginine repetitive matrix 2	17	23790532	23824741	1	13.6868917968524	13.5915859716402	0.0810355434286418	0.168850824592687	1.00701211951358	0.0100810464598187	0.251681724106983
11023	ENSMUSG00000039615	MGI:1891731	Stub1	STIP1 homology and U-Box containing protein 1	17	25830505	25833404	-1	10.6697840745965	10.846357945827	0.110009790261595	0.110874834196299	0.983720445875713	-0.0236797068126265	0.0198168692679668
11028	ENSMUSG00000039628	MGI:3580487	Hs3st6	heparan sulfate (glucosamine) 3-O-sulfotransferase 6	17	24752988	24758684	1	8.46696996350395	8.47901799876762	0.162772819013644	0.226312258250938	0.998579076578747	-0.00205141697193579	0.917992147319222
11184	ENSMUSG00000040048	MGI:1915592	Ndufb10	NADH:ubiquinone oxidoreductase subunit B10	17	24722060	24724478	-1	8.40847031375244	8.94826040860757	0.106258876594728	0.159230469143152	0.939676532621258	-0.0897638754317916	8.19624626145983e-05
11192	ENSMUSG00000040097	MGI:2442638	Flywch1	FLYWCH-type zinc finger 1	17	23752793	23771602	-1	8.83778865064334	8.59044525958275	0.207532281371295	0.106443324887414	1.02879284875073	0.0409525194856172	0.0336512045122612
11410	ENSMUSG00000040680	MGI:1920266	Kremen2	kringle containing transmembrane protein 2	17	23741197	23745833	-1	6.93465994973967	7.1304052239481	0.170203944455677	0.227463868545195	0.972547805060084	-0.0401589281530173	0.124775273794374
11412	ENSMUSG00000040688	MGI:2384863	Tbl3	transducin (beta)-like 3	17	24697949	24707660	-1	8.71666130228401	8.60948082109045	0.117784601035398	0.136870938964292	1.01244912247566	0.017849411605856	0.17728949127036
11487	ENSMUSG00000040888	MGI:107757	Gfer	growth factor, augmenter of liver regeneration	17	24693187	24696156	-1	7.76805728178326	7.91414785578817	0.193880990729724	0.223657257209726	0.981540580657958	-0.0268801794081139	0.255027133960395
11507	ENSMUSG00000040966	MGI:1335072	Slc22a2	solute carrier family 22 (organic cation transporter), member 2	17	12584132	12628488	1	6.49924632393361	6.53407117257529	0.353498397728131	0.231551998810682	0.994670267935274	-0.00770974174701785	0.844706887907793
11530	ENSMUSG00000041062	MGI:3607710	Mslnl	mesothelin-like	17	25736042	25748330	1	6.6173788477934	6.41671321531301	0.167689528491491	0.191954331091573	1.03127233924083	0.0444253711042899	0.0831742714291316
11546	ENSMUSG00000041130	MGI:2670965	Zfp598	zinc finger protein 598	17	24669687	24682016	1	8.70165713770502	8.59748273960542	0.170977594346338	0.1560679145729	1.01211684876315	0.0173758586089556	0.296368424738067
11565	ENSMUSG00000041199	MGI:1919186	Rpusd1	RNA pseudouridylate synthase domain containing 1	17	25727670	25731464	1	8.57743782266686	8.61682464054354	0.176468310854958	0.0999364628289178	0.995429079792182	-0.00660956133920922	0.647134220992943
11598	ENSMUSG00000041319	MGI:2677480	Thoc6	THO complex 6	17	23668614	23673882	-1	9.67136619673568	9.78435536502635	0.212850272355432	0.10369502522896	0.988452057997143	-0.0167571009784898	0.279435607713965
11632	ENSMUSG00000041429	MGI:1313275	Nthl1	nth (endonuclease III)-like 1 (E.coli)	17	24632680	24638837	1	7.4500844313257	7.30826366293044	0.128909396948093	0.121226585727974	1.01940553528667	0.0277280920904204	0.0781380399357937
12092	ENSMUSG00000042848	MGI:2159616	Vmn1r226	vomeronasal 1 receptor 226	17	20682843	20692671	1	4.57444781581725	4.81769684057043	0.433790690092654	0.172659106391319	0.949509271171913	-0.0747460077211811	0.245303886210757
12214	ENSMUSG00000043445	MGI:1914328	Pgp	phosphoglycolate phosphatase	17	24470392	24473110	1	9.50279943211994	9.85399179518362	0.295484324761379	0.150414778542959	0.964360396237053	-0.0523556904479643	0.0339348301171134
12232	ENSMUSG00000043537	MGI:2159626	Vmn1r225	vomeronasal 1 receptor 225	17	20498158	20506148	1	4.90927588261899	4.64567172461429	0.399602663623419	0.104624637117754	1.05674188225742	0.0796230298307892	0.171784411838782
12269	ENSMUSG00000043747	MGI:2443785	1520401A03Rik	RIKEN cDNA 1520401A03 gene	17	23704488	23722783	-1	6.85716257428317	6.86584973897552	0.239092361407071	0.298280001396722	0.99873472839887	-0.00182655685341917	0.956756968438366
12272	ENSMUSG00000043782	MGI:2388267	Bicdl2	BICD family like cargo adaptor 2	17	23660506	23668621	1	8.17774147514716	8.12277495310445	0.0767307574311748	0.0740175883167959	1.00676696355126	0.00972978122341321	0.235316627123539
12369	ENSMUSG00000044172	MGI:1915759	Ptx4	pentraxin 4	17	25120760	25125292	1	5.76207528979443	5.49812351568987	0.396792755357218	0.41313135499319	1.04800761084238	0.067649194055404	0.285411628037587
12457	ENSMUSG00000044501	MGI:2385044	Zfp758	zinc finger protein 758	17	22361453	22377281	1	8.7779764200578	8.93512151568434	0.178111261092861	0.184039595126333	0.982412651540252	-0.0255989549886617	0.163789917200962
12465	ENSMUSG00000044533	MGI:105110	Rps2	ribosomal protein S2	17	24718116	24721929	1	13.5694427864552	12.6650082235245	0.0699008449335289	0.281369905069775	1.07141207861601	0.0995134655543507	0.000359345869788237
12589	ENSMUSG00000045027	MGI:1918085	Prss22	protease, serine 22	17	23993534	23998100	-1	6.61945783313705	6.33843004063495	0.245039269136409	0.36470429859821	1.04433712933652	0.0625875129696331	0.152587309510093
12665	ENSMUSG00000045316	MGI:1915886	Fahd1	fumarylacetoacetate hydrolase domain containing 1	17	24848892	24850364	-1	7.65240734910387	7.71182737675933	0.0822097218475718	0.127245695822709	0.99229494842759	-0.0111590857803107	0.363035632550843
12694	ENSMUSG00000045417	MGI:2159629	Vmn1r230	vomeronasal 1 receptor 230	17	20840444	20852857	1	4.37814314802648	4.4678946919375	0.362677398023371	0.501428122723745	0.979911893609985	-0.0292760562372676	0.730488629311953
12723	ENSMUSG00000045551	MGI:107443	Fpr1	formyl peptide receptor 1	17	17876471	17883940	-1	5.73164702421245	5.57763349579153	0.200276989499008	0.279195443233274	1.02761270143281	0.0392966273685693	0.300523124285779
12729	ENSMUSG00000045575	MGI:2159639	Vmn1r233	vomeronasal 1 receptor 233	17	20989747	20996464	-1	4.65751770414476	4.98645237968437	0.566296599026208	0.324942977430536	0.934034329320032	-0.0984525194389267	0.252324883246854
12768	ENSMUSG00000045744	MGI:2441766	Bricd5	BRICHOS domain containing 5	17	24473884	24475469	1	6.97052672391011	7.16903600693968	0.284355506338221	0.166335537291609	0.97231018468349	-0.0405114615949847	0.177891492471745
12834	ENSMUSG00000046070	MGI:107973	Igfals	insulin-like growth factor binding protein, acid labile subunit	17	24865997	24882010	1	9.93328022289026	8.61631772292625	0.0677710841811194	0.118289333936694	1.15284516452543	0.205198761583396	1.15255483269695e-08
12857	ENSMUSG00000046173	MGI:1914793	Pabpc6	poly(A) binding protein, cytoplasmic 6	17	9666495	9669717	-1	6.17114234524348	6.12226724207558	0.461402276261639	0.295865529419776	1.00798317048821	0.0114715514808014	0.832245000834571
13055	ENSMUSG00000046991	MGI:1918932	Wdr27	WD repeat domain 27	17	14818519	14943158	-1	7.61979973086086	7.32611417929286	0.271822570993381	0.330201294896622	1.04008749309396	0.0567048942735881	0.124606244867827
13183	ENSMUSG00000047507	MGI:2685783	Baiap3	BAI1-associated protein 3	17	25242659	25256364	-1	7.78554995929061	7.85640287414578	0.198495232964344	0.240290909452139	0.990981506932602	-0.0130699598828293	0.590305408186406
13322	ENSMUSG00000048027	MGI:1916049	Rgmb	repulsive guidance molecule family member B	17	15803188	15831039	-1	8.92981477145722	8.8455512426005	0.119150123929629	0.061662431366166	1.00952609131367	0.0136781977643878	0.164990373131348
13330	ENSMUSG00000048062	MGI:1278317	Fpr-rs4	formyl peptide receptor, related sequence 4	17	18021733	18022704	1	4.08407426181201	4.45225008454335	0.684913511748922	0.6356928784469	0.917305673369624	-0.124525532309893	0.357377681923943
13504	ENSMUSG00000048826	MGI:1920347	Dact2	dishevelled-binding antagonist of beta-catenin 2	17	14195052	14204304	-1	8.02079125832405	8.23479729440041	0.24855067933537	0.126289156225474	0.974011984943226	-0.0379885705142627	0.0997449881889704
13539	ENSMUSG00000048992	MGI:1917064	Prss32	protease, serine 32	17	23843855	23859779	1	7.62754005639019	7.5566874508889	0.151007996081852	0.155045387423513	1.0093761460907	0.0134638979077932	0.441271650340583
13689	ENSMUSG00000049620	MGI:2661234	Prss33	protease, serine 33	17	23833347	23836056	-1	8.39784300068736	8.11022707330583	0.139636067889113	0.104158162550866	1.03546336308242	0.0502765088125343	0.00275157568329517
13799	ENSMUSG00000050088	MGI:1915162	1600012H06Rik	RIKEN cDNA 1600012H06 gene	17	14943184	14959570	1	9.78777068287537	9.76449783741528	0.243134750742825	0.401340974723649	1.00238341447226	0.00343444900568227	0.906218394047145
13804	ENSMUSG00000050102	MGI:2159636	Vmn1r235	vomeronasal 1 receptor 235	17	21256411	21262881	1	4.63302580289853	4.62167314933898	0.598699999974998	0.513421564388327	1.00245639472821	0.00353948308661028	0.97258344038039
13959	ENSMUSG00000050762	MGI:2450123	Prss27	protease, serine 27	17	24038144	24045954	1	7.07192113142069	7.15940219372026	0.238607109340468	0.226024793103575	0.987780954340531	-0.0177369428781945	0.529153975747623
13980	ENSMUSG00000050824	MGI:894282	Sstr5	somatostatin receptor 5	17	25489875	25497288	-1	6.75713477293846	6.57978871691316	0.315650140740333	0.294172377298727	1.02695315361258	0.0383703719265115	0.337889142386302
14008	ENSMUSG00000050933	MGI:2159628	Vmn1r231	vomeronasal 1 receptor 231	17	20889183	20905091	-1	5.24870692418105	5.05796803306482	0.375852089795885	0.218708039090475	1.03771057663262	0.0534041239656319	0.313829542976105
14105	ENSMUSG00000051341	MGI:99199	Zfp52	zinc finger protein 52	17	21535539	21562601	1	8.52847822167166	8.4272673150127	0.170329533150536	0.291730288394653	1.01200993191217	0.0172234487774039	0.483836002847716
14227	ENSMUSG00000051977	MGI:2384854	Prdm9	PR domain containing 9	17	15543079	15564354	-1	7.71063303146049	7.63508880394972	0.0975096941352792	0.0931803471201359	1.00989434824539	0.014204370962059	0.200117474060778
14312	ENSMUSG00000052469	MGI:98543	Tcp10c	t-complex protein 10c	17	13354572	13377223	1	6.7182208923102	6.67844526420857	0.336626326911417	0.416915378827537	1.00595582153152	0.00856694783039994	0.859512926062805
14365	ENSMUSG00000052752	MGI:3042141	Traf7	TNF receptor-associated factor 7	17	24508562	24527938	-1	9.73801978055913	10.0244425937848	0.0857639668977422	0.191284109082208	0.971427557138859	-0.0418216820447029	0.0124827616922829
14466	ENSMUSG00000053347	MGI:1921920	Zfp943	zinc finger prtoein 943	17	21962552	22071168	1	8.49192357672645	8.21319937111844	0.224666534636662	0.143300824599313	1.03393613049114	0.0481470685641999	0.0319929907534274
14613	ENSMUSG00000054142	MGI:2159638	Vmn1r236	vomeronasal 1 receptor 236	17	21282942	21294007	1	4.94054201151069	4.7494106777182	0.48434299698257	0.485571320818867	1.0402431684186	0.0569208138131201	0.510340897741068
14875	ENSMUSG00000055602	MGI:98542	Tcp10b	t-complex protein 10b	17	13061104	13082481	1	6.54353380575309	6.67651460610452	0.330995695731747	0.286866357391874	0.980082302189552	-0.0290251905828573	0.474521752456893
15020	ENSMUSG00000056399	MGI:2681414	Prss34	protease, serine 34	17	25298394	25300165	1	6.98517370404456	7.07571292665519	0.144159381116137	0.190857961383962	0.987204226125461	-0.0185795243493883	0.377239275168499
15108	ENSMUSG00000056910	MGI:1316664	Vmn2r107	vomeronasal 2, receptor 107	17	20345242	20383113	1	5.83021603022649	5.85746484699095	0.319108817648867	0.195736442101767	0.995348018728878	-0.00672704952428997	0.862769216440878
15172	ENSMUSG00000057203	MGI:2159635	Vmn1r234	vomeronasal 1 receptor 234	17	21226087	21235467	1	5.28620456843801	5.4762687799384	0.736620382536723	0.269323520263217	0.965293118519554	-0.0509610007733702	0.573425005192432
15198	ENSMUSG00000057388	MGI:1914931	Mrpl18	mitochondrial ribosomal protein L18	17	12911349	12916345	-1	8.97059172332533	9.15529104298282	0.107509134314283	0.177005546120787	0.979825947772676	-0.0294025972783521	0.059434556293566
15203	ENSMUSG00000057409	MGI:99200	Zfp53	zinc finger protein 53	17	21488998	21510473	1	9.071260403503	9.13614715155916	0.119568678450546	0.100846269711715	0.992897799588847	-0.0102828681854761	0.334189378910589
15204	ENSMUSG00000057411	MGI:2384888	Fam173a	family with sequence similarity 173, member A	17	25790080	25792901	-1	9.64447329945635	9.83185296456763	0.0884033673616566	0.147192585923463	0.980941571666443	-0.0277608878795984	0.0276397405064298
15205	ENSMUSG00000057417	MGI:3646420	Dcpp3	demilune cell and parotid protein 3	17	23917458	23919441	1	6.09987237922512	6.16922267507657	0.269248633133342	0.261238701999159	0.988758665474725	-0.0163096614762638	0.660360778792853
15300	ENSMUSG00000058030	MGI:2159637	Vmn1r237	vomeronasal 1 receptor 237	17	21311865	21314912	1	4.97375586735493	5.14088885005631	0.359764092073175	0.45638918887312	0.967489477486068	-0.0476821244429461	0.498078857574687
15484	ENSMUSG00000059142	MGI:2445132	Zfp945	zinc finger protein 945	17	22846697	22867134	-1	7.69968805772788	7.35032160764059	0.146320230604194	0.138085365554297	1.04753077058889	0.0669926228496686	0.0016927240517686
15536	ENSMUSG00000059408	MGI:1934134	Mrgprh	MAS-related GPR, member H	17	12876034	12877977	1	6.1933634812832	6.19459863377748	0.383790254365188	0.181500269687037	0.999800608147953	-0.000287690318647972	0.994509262044399
15554	ENSMUSG00000059481	MGI:97620	Plg	plasminogen	17	12378608	12419385	1	6.36094796892404	6.36237840376403	0.157053141251015	0.337615847512181	0.999775172938606	-0.000324393354100154	0.992752249264333
15570	ENSMUSG00000059562	MGI:2685163	Ccdc154	coiled-coil domain containing 154	17	25162461	25171913	1	7.12978849175086	6.96427510639357	0.334898438028602	0.174003795505083	1.02376606076422	0.0338860849340662	0.315987168380174
15694	ENSMUSG00000060245	MGI:2159624	Vmn1r228	vomeronasal 1 receptor 228	17	20774984	20786157	-1	6.22918214834417	6.12117601911928	0.158748430256562	0.236877586374279	1.01764466973136	0.0252339045335339	0.378436662942953
15771	ENSMUSG00000060701	MGI:1278318	Fpr-rs3	formyl peptide receptor, related sequence 3	17	20623846	20624877	-1	6.39346611806816	6.56026885996715	0.314099695496084	0.400571171870311	0.97457379484599	-0.037156664224579	0.441865683503928
15825	ENSMUSG00000061046	MGI:1919877	Haghl	hydroxyacylglutathione hydrolase-like	17	25779843	25785673	-1	9.4835676337383	9.62492764042864	0.280727017116772	0.112538172939395	0.985313135644099	-0.0213458043812917	0.292269730591068
15904	ENSMUSG00000061544	MGI:2679295	Zfp229	zinc finger protein 229	17	21730795	21769342	1	7.72621537836813	7.57916787861299	0.22258776356183	0.190102596436357	1.0194015361726	0.0277224324062763	0.247337462694905
15979	ENSMUSG00000062012	MGI:99159	Zfp13	zinc finger protein 13	17	23575844	23599487	-1	9.09663276042529	9.13500307542566	0.138378486163487	0.214722266936215	0.995799638524086	-0.0060726031825395	0.721875528965847
15996	ENSMUSG00000062078	MGI:97837	Qk	quaking	17	10202601	10319854	-1	9.53908279309395	9.6340708105972	0.116282596761345	0.131987159700008	0.990140406960808	-0.0142949736718324	0.21583255060327
16066	ENSMUSG00000062480	MGI:109182	Acat3	acetyl-Coenzyme A acetyltransferase 3	17	12923813	12940600	-1	5.74837163420519	6.39452429616681	0.734943985748161	0.491425081140208	0.898952192214055	-0.153683702050522	0.108081103853822
16114	ENSMUSG00000062743	MGI:3053207	Zfp677	zinc finger protein 677	17	21383748	21399265	1	8.2444038772449	8.01337166078056	0.344053379742208	0.207468467999632	1.0288308375356	0.0410057908703817	0.195684377479372
16162	ENSMUSG00000063011	MGI:1888992	Msln	mesothelin	17	25748613	25754378	-1	7.2692581185521	8.13413499153087	0.253184595923502	0.0874770515815109	0.893673159607104	-0.162180799529431	0.000187403231220637
16231	ENSMUSG00000063383	MGI:3646759	Zfp947	zinc finger protein 947	17	22144359	22166190	-1	7.70908602479218	7.44081022424186	0.154537476279099	0.533144386094798	1.03605464895157	0.0511001031133169	0.282454717433629
16530	ENSMUSG00000066720	MGI:1913100	Cldn9	claudin 9	17	23682584	23684026	-1	6.78206608618663	7.18875798748817	0.225310113784914	0.238246916625224	0.94342668065758	-0.084017693184487	0.0125483706074011
16656	ENSMUSG00000067722	MGI:2670966	BC003965	cDNA sequence BC003965	17	25184554	25187662	1	8.05655361114402	7.86326072187538	0.167700926405972	0.115449249967808	1.02458177289364	0.0350351318750019	0.0454762570016959
16678	ENSMUSG00000067928	MGI:2679257	Zfp760	zinc finger protein 760	17	21707741	21725636	1	8.03499252055525	8.15917404921622	0.122667142850408	0.167120069839505	0.984780134862683	-0.0221264350391514	0.175716147095276
16679	ENSMUSG00000067931	MGI:3040683	Zfp948	zinc finger protein 948	17	21567008	21588699	1	8.80137930700199	9.09099835734582	0.213593287428197	0.288457011022409	0.96814221728356	-0.0467091041033073	0.078760383103254
16680	ENSMUSG00000067941	MGI:3643198	Gm7168	predicted gene 7168	17	13948373	13950678	1	6.54035531900955	6.39041062828544	0.359732321933725	0.288591659383235	1.02346401498214	0.0334603780628613	0.445144523085741
16681	ENSMUSG00000067942	MGI:108187	Zfp160	zinc finger protein 160	17	21008903	21043070	1	8.79001512818934	8.44192532531738	0.19728973178811	0.116357433335224	1.04123346149818	0.0582935806289472	0.0057182555406985
16682	ENSMUSG00000067951	MGI:2159627	Vmn1r227	vomeronasal 1 receptor 227	17	20729843	20739150	1	5.8041481945418	5.49461440804826	0.3769673724456	0.229421026340822	1.05633403247372	0.0790661138548095	0.122920591031504
16692	ENSMUSG00000068036	MGI:1314653	Afdn	afadin, adherens junction formation factor	17	13760539	13906150	1	9.5278998853401	9.40567243361427	0.077488169737818	0.143128797929493	1.01299507851124	0.0186271650327594	0.104575150945578
16693	ENSMUSG00000068037	MGI:96918	Mas1	MAS1 oncogene	17	12841079	12868143	-1	6.23208880690156	6.22050939719984	0.194730833787243	0.276231884957543	1.00186148898142	0.00268306444876103	0.934957353525769
16694	ENSMUSG00000068039	MGI:98535	Tcp1	t-complex protein 1	17	12915701	12925067	1	9.6844548125964	9.72254931855335	0.104562046789003	0.316973958895785	0.996081839782056	-0.0056638134402135	0.789084734014109
16917	ENSMUSG00000069743	MGI:1922674	Zfp820	zinc finger protein 820	17	21816885	21845772	-1	6.98666204267017	7.19451194957312	0.198840213610846	0.136583828048786	0.971109936523869	-0.0422934666992683	0.0644970232964488
17163	ENSMUSG00000071192	MGI:2670967	Wfikkn1	WAP, FS, Ig, KU, and NTR-containing protein 1	17	25877628	25880858	-1	8.69706671269888	8.71298500220684	0.200741316838048	0.160073641036703	0.998173038344044	-0.00263815916323168	0.882459763805793
17164	ENSMUSG00000071202	MGI:2685784	Ccdc78	coiled-coil domain containing 78	17	25786580	25790513	1	7.24717472509062	7.28679231599029	0.0938973872668183	0.125325380697677	0.994563095916329	-0.00786519514249543	0.550389925235958
17169	ENSMUSG00000071230	MGI:2685781	Npw	neuropeptide W	17	24657330	24658457	-1	7.99634922967596	8.09427074324136	0.0590622063842979	0.138827748156925	0.987902367406334	-0.0175596249586413	0.157459017104022
17174	ENSMUSG00000071256	MGI:3053094	Zfp213	zinc finger protein 213	17	23556767	23564238	-1	7.89744239437321	7.75707254012075	0.201238974245982	0.144603758753338	1.01809572535598	0.025873215641203	0.198400583835298
17177	ENSMUSG00000071266	MGI:1921399	Zfp946	zinc finger protein 946	17	22424222	22456689	1	8.58968838887367	8.86127576707779	0.279138643487306	0.195249729294414	0.969351210215898	-0.0449086248763013	0.0827695449019088
17178	ENSMUSG00000071267	MGI:1920483	Zfp942	zinc finger protein 942	17	21926960	21962464	-1	8.30726325386912	8.45629710489549	0.19799980821245	0.19234276832974	0.982375991621664	-0.0256527919068831	0.215484539570186
17179	ENSMUSG00000071275	MGI:2448176	Fpr-rs6	formyl peptide receptor, related sequence 6	17	20182078	20183097	-1	5.40733886574741	5.0212801392744	0.478970093667238	0.381535454944221	1.0768845226247	0.106863553903681	0.15507086807043
17180	ENSMUSG00000071276	MGI:2448177	Fpr-rs7	formyl peptide receptor, related sequence 7	17	20113210	20114226	-1	5.28462826435887	5.40329637793563	0.303591101091254	0.341961726572829	0.978037830006634	-0.0320378259190088	0.539465999253017
17291	ENSMUSG00000072082	MGI:102551	Ccnf	cyclin F	17	24222198	24251484	-1	7.57099956926168	8.23006037471602	0.325847216163472	0.205640192893258	0.919920295180449	-0.120419227988685	0.00270064031508594
17433	ENSMUSG00000073434	MGI:1921267	Wdr90	WD repeat domain 90	17	25844771	25861501	-1	9.9027265188228	10.456784797672	0.323277387224873	0.136886774260923	0.947014470550014	-0.0785416243877424	0.00663771741078265
17434	ENSMUSG00000073457	MGI:3037705	Smok2b	sperm motility kinase 2B	17	13230257	13237184	1	6.80682783558509	6.80601921012474	0.339334561658553	0.208938201794855	1.00011881034058	0.000171396907499632	0.996151383566641
17435	ENSMUSG00000073458	MGI:1351487	Smok2a	sperm motility kinase 2A	17	13221188	13227658	1	6.48988982918304	6.60730624128426	0.210333102018811	0.383414456534057	0.982229306798652	-0.0258682259864881	0.529772509445865
17436	ENSMUSG00000073460	MGI:2685159	Pnldc1	poly(A)-specific ribonuclease (PARN)-like domain containing 1	17	12888729	12910230	-1	6.31980854859545	6.13678492741288	0.285681091436117	0.293351644415669	1.02982402403659	0.0423978312532337	0.299266600914408
18036	ENSMUSG00000075705	MGI:1351642	Msrb1	methionine sulfoxide reductase B1	17	24736642	24742778	1	9.6317880849625	9.7210899421491	0.10985621769408	0.113128093849068	0.990813596240952	-0.0133144290737642	0.195552013775618
18116	ENSMUSG00000078546	MGI:1917331	Zfp995	zinc finger protein 995	17	21879570	21909926	-1	7.12445400183314	7.27279455959043	0.465378801055771	0.251517110061713	0.979603362016918	-0.0297303696208202	0.512330468981096
18382	ENSMUSG00000079657	MGI:2443284	Rab26	RAB26, member RAS oncogene family	17	24527241	24534210	-1	7.88854494874764	7.70882770605737	0.129662478907657	0.169835575676591	1.02331317413529	0.0332477341627207	0.0682941590554549
18391	ENSMUSG00000079698	MGI:3645591	Vmn2r93	vomeronasal 2, receptor 93	17	18298099	18331914	1	4.95160418783202	4.83069106843167	0.559438652542366	0.425892466534707	1.02503019085416	0.0356664029542638	0.68311051405821
18408	ENSMUSG00000080316	MGI:1922452	Spaca6	sperm acrosome associated 6	17	17827158	17843009	1	7.63435105027939	7.52060324944522	0.250647237089137	0.306089259153251	1.01512482404155	0.0216571382019667	0.497946765937811
18613	ENSMUSG00000090304	MGI:3644540	Vmn2r99	vomeronasal 2, receptor 99	17	19361949	19401098	1	5.49064996188713	5.59971306747335	0.150134900604363	0.361624757716003	0.980523447492386	-0.0283759645448794	0.518030689365899
18617	ENSMUSG00000090315	MGI:1316665	Vmn2r104	vomeronasal 2, receptor 104	17	20028418	20048336	-1	4.87482845945233	4.95509757477959	0.38741656357165	0.496148373717389	0.983800699357403	-0.0235620142527343	0.761563492648392
18628	ENSMUSG00000090417	MGI:3648050	Vmn2r94	vomeronasal 2, receptor 94	17	18241122	18277756	-1	5.2499083023933	5.43867198107124	0.184711718472687	0.396692666146013	0.96529232148309	-0.0509621919980936	0.325433516029804
18648	ENSMUSG00000090572	MGI:3646711	Vmn2r109	vomeronasal 2, receptor 109	17	20539969	20564756	-1	6.45834078422891	6.26362776560469	0.276486686080238	0.290593876529049	1.03108630108792	0.0441650901656555	0.261947493477231
18711	ENSMUSG00000090966	MGI:3646674	Vmn2r116	vomeronasal 2, receptor 116	17	23384604	23404422	1	4.97554000210543	4.98842970547483	0.238559730404695	0.219549800624163	0.997416079982993	-0.00373263308673924	0.924358137590723
18727	ENSMUSG00000091076	MGI:3647235	Vmn2r115	vomeronasal 2, receptor 115	17	23343741	23362538	1	4.99196941156765	4.99681680905621	0.36822924544592	0.567660981002801	0.99902990290143	-0.00140023356441251	0.98640081492541
18738	ENSMUSG00000091151	MGI:3645524	Vmn1r224	vomeronasal 1 receptor 224	17	20414146	20425343	1	4.62551427788192	4.88221353773105	0.399815808907873	0.386802972071347	0.947421541916328	-0.0779216194399447	0.284761225226719
18757	ENSMUSG00000091259	MGI:3644602	Vmn2r110	vomeronasal 2, receptor 110	17	20567760	20596423	-1	4.83425209365721	4.69625850591557	0.608614337733603	0.498131460296227	1.02938372910431	0.0417808839597453	0.67681738774644
18773	ENSMUSG00000091350	MGI:3761352	Vmn2r92	vomeronasal 2, receptor 92	17	18151887	18188886	1	5.71248058890246	5.52640082300436	0.347449377238052	0.187437194870815	1.03367105858908	0.0477771550499723	0.282915853120254
18783	ENSMUSG00000091407	MGI:3648766	Vmn2r117	vomeronasal 2, receptor 117	17	23455173	23479699	-1	4.986155321205	4.67355397244452	0.325375242301807	0.318580206267125	1.06688728761957	0.0934077692443274	0.123591090423389
18798	ENSMUSG00000091491	MGI:3645271	Vmn2r97	vomeronasal 2, receptor 97	17	18914300	18958087	1	4.08472084423263	4.41206631991712	0.386630993985777	0.436400221493802	0.925806764461637	-0.111216991082784	0.199495895326611
18826	ENSMUSG00000091631	MGI:3761354	Vmn2r95	vomeronasal 2, receptor 95	17	18424078	18460905	1	4.85764787835528	4.69689389578388	0.294674370691808	0.580817377816834	1.03422559379417	0.0485509124895772	0.563489803725109
18834	ENSMUSG00000091656	MGI:3647787	Vmn2r106	vomeronasal 2, receptor 106	17	20266767	20285553	-1	5.00835293835213	4.96337388197318	0.474291666197167	0.348146407513416	1.00906219387226	0.0130150981567118	0.855531009996089
18837	ENSMUSG00000091670	MGI:3646973	Vmn2r105	vomeronasal 2, receptor 105	17	20202321	20235052	-1	5.08865089411616	5.3150888534984	0.256764752143828	0.15701260717586	0.957397145066878	-0.0628105909019603	0.101326010033764
18839	ENSMUSG00000091679	MGI:3644514	Vmn2r96	vomeronasal 2, receptor 96	17	18573151	18616003	1	4.24606948066144	4.74895389039022	0.9720525377983	0.465055997547061	0.894106276595694	-0.161481769513609	0.289687330079882
18859	ENSMUSG00000091771	MGI:3644032	Vmn2r103	vomeronasal 2, receptor 103	17	19773363	19812536	1	3.7763413753626	3.76030632665195	0.389216428533649	0.547273126744854	1.00426429320319	0.00613899470338684	0.954634945794385
18862	ENSMUSG00000091805	MGI:3643822	Vmn2r108	vomeronasal 2, receptor 108	17	20456327	20481331	-1	5.74690557855225	5.3741256663281	0.310575676094651	0.487936065665364	1.06936568576351	0.0967552888128209	0.150918255448507
18866	ENSMUSG00000091859	MGI:3648026	Vmn2r100	vomeronasal 2, receptor 100	17	19504732	19535231	1	4.92285222390453	4.78661482418466	0.351888742231426	0.290761455814562	1.0284621605715	0.0404887148544922	0.482100388303899
18880	ENSMUSG00000091945	MGI:3648252	Vmn2r114	vomeronasal 2, receptor 114	17	23285392	23312537	-1	5.20401295692656	5.51100520147808	0.537145978676	0.478972449742528	0.944294691562043	-0.0826909347613495	0.32099354996326
18907	ENSMUSG00000092111	MGI:3648972	Vmn2r113	vomeronasal 2, receptor 113	17	22942984	22965658	1	3.77969283389486	4.63558117441859	0.459415750335105	0.60617146711692	0.815365472349628	-0.294481229457325	0.0215559127923972
18910	ENSMUSG00000092120	MGI:3645076	Vmn2r90	vomeronasal 2, receptor 90	17	17703747	17735156	1	5.0812338275292	4.92510515929962	0.42389996607491	0.246569432021342	1.03170057555721	0.0450243265383739	0.457829890055775
19023	ENSMUSG00000094396	MGI:3761531	Vmn2r124	vomeronasal 2, receptor 124	17	18049424	18079732	1	6.07492461576173	6.17894482612045	0.305172406587061	0.190767722553929	0.983165376405532	-0.0244939848801844	0.498151901986105
19104	ENSMUSG00000094892	MGI:3648468	Vmn2r101	vomeronasal 2, receptor 101	17	19577227	19612317	1	4.69407453796827	4.83863753148795	0.496402430088917	0.619372323921712	0.970123202538127	-0.0437601183052643	0.665458880956936
19109	ENSMUSG00000094921	MGI:3644292	Vmn2r112	vomeronasal 2, receptor 112	17	22600951	22620842	1	4.69132223467716	4.50202205167102	0.395531964037532	0.209929984870704	1.04204781336775	0.0594214758179281	0.332214353215442
19137	ENSMUSG00000095093	MGI:3647034	Vmn2r111	vomeronasal 2, receptor 111	17	22544504	22573482	-1	4.40914298994649	4.56924022096422	0.532048649993724	0.537748766933404	0.964961957945836	-0.0514560272887293	0.615454906088915
19263	ENSMUSG00000095961	MGI:3647786	Vmn2r102	vomeronasal 2, receptor 102	17	19660328	19709533	1	3.68228469328011	3.48160552481139	0.643335012281556	0.835387064821911	1.05763983513887	0.0808484209096546	0.651700123975487
19311	ENSMUSG00000096278	MGI:3644062	Dcpp2	demilune cell and parotid protein 2	17	23880880	23900788	1	6.60102812982822	6.29993970069848	0.275519345350975	0.519673764495866	1.04779227158259	0.0673527259757019	0.247060764644569
19333	ENSMUSG00000096433	MGI:3643318	Zfp994	zinc finger protein 994	17	22197265	22225616	-1	8.04665964674545	8.66002995568188	0.26557691509319	0.273730443829584	0.929172264752503	-0.105982003699321	0.00278258459839235
19373	ENSMUSG00000096717	MGI:3647977	Vmn2r98	vomeronasal 2, receptor 98	17	19053460	19082411	1	5.55538835011008	5.16006977358362	0.245765916457276	0.633360658464503	1.07661109129769	0.106497193258156	0.200454307279284
19505	ENSMUSG00000101307	MGI:3646178	Gm7356	predicted gene 7356	17	14000239	14003704	-1	6.13548250405968	6.06094549811526	0.653368286133088	0.503648689645568	1.01229791720905	0.0176339347246342	0.829582198946639
19764	ENSMUSG00000116564	MGI:1914295	Riok2	RIO kinase 2	17	17374309	17394899	1	9.01943335077715	9.1598285485975	0.186531658716655	0.240799651954678	0.984672726451649	-0.0222837960861165	0.28684073251333
19773	ENSMUSG00000117148	MGI:2159615	Vmn1r229	vomeronasal 1 receptor 229	17	20811555	20823627	1	5.15840489778291	5.12063587394856	0.298157471665134	0.484286286602406	1.00737584643081	0.0106020454275449	0.874658983026888
647	ENSMUSG00000004233	MGI:1917810	Wars2	tryptophanyl tRNA synthetase 2 (mitochondrial)	3	99141068	99239186	1	7.81629347762244	7.90673005704012	0.102456437718033	0.160149583554456	0.988562075755052	-0.0165965335134431	0.275580039542751
1131	ENSMUSG00000008763	MGI:104676	Man1a2	mannosidase, alpha, class 1A, member 2	3	100562208	100685503	-1	10.1513486879813	10.2840915774491	0.227294795883778	0.125252086703453	0.987092404956904	-0.0187429484701383	0.246587105319767
1549	ENSMUSG00000015745	MGI:1914470	Plekho1	pleckstrin homology domain containing, family O member 1	3	95988429	95996001	-1	8.41114332052124	8.53547971976892	0.139516655475013	0.208905259919211	0.985432992247675	-0.0211703210703136	0.257191008224058
1550	ENSMUSG00000015747	MGI:891965	Vps45	vacuolar protein sorting 45	3	95999832	96058466	-1	8.2108129686672	8.35412355285841	0.239057478223115	0.141922223261958	0.982845527327379	-0.0249634071830619	0.24169695125953
1551	ENSMUSG00000015748	MGI:1918017	Prpf3	pre-mRNA processing factor 3	3	95830124	95855885	-1	8.53433676079489	8.62834495692804	0.126919300001147	0.269905045443293	0.989104724416741	-0.0158048161698101	0.464969274664951
1552	ENSMUSG00000015749	MGI:1913721	Anp32e	acidic (leucine-rich) nuclear phosphoprotein 32 family, member E	3	95929246	95947390	1	9.06525436697969	9.03882427972418	0.0831396323640142	0.174184019520479	1.00292406251494	0.0042123748628276	0.746909734543239
1580	ENSMUSG00000015943	MGI:1916418	Bola1	bolA-like 1 (E. coli)	3	96196588	96219709	-1	8.1638308945091	8.16022951160754	0.125746569052643	0.210398147406074	1.00044133353069	0.000636569236753223	0.97215443282472
1582	ENSMUSG00000015947	MGI:95498	Fcgr1	Fc receptor, IgG, high affinity I	3	96282909	96293969	-1	8.11093342650845	7.90150432601278	0.187810274679999	0.157864415046389	1.02650496561853	0.0377406063611831	0.0638433343437183
6063	ENSMUSG00000027865	MGI:1338001	Gdap2	ganglioside-induced differentiation-associated-protein 2	3	100162381	100206981	1	10.7786745339449	10.8048285331298	0.146354223751412	0.151139679638673	0.997579415619166	-0.00349639845527995	0.766992113046804
6064	ENSMUSG00000027867	MGI:1921612	Spag17	sperm associated antigen 17	3	99885406	100143322	1	3.763510224531	4.0696667229482	0.257379818396595	0.467107846299294	0.924771112904447	-0.11283176184159	0.198343731808961
6065	ENSMUSG00000027868	MGI:1277234	Tbx15	T-box 15	3	99240381	99354259	1	5.62153658941492	5.76482203837566	0.264721477482724	0.332432903108528	0.975144861713525	-0.0363115419208071	0.429062358657148
6066	ENSMUSG00000027869	MGI:109598	Hsd3b6	hydroxy-delta-5-steroid dehydrogenase, 3 beta- and steroid delta-isomerase 6	3	98805504	98814443	-1	6.02376761245749	6.31002044380982	0.262348701263428	0.148468057578913	0.954635197476556	-0.0669785652343599	0.0488347117329596
6067	ENSMUSG00000027870	MGI:96012	Hao2	hydroxyacid oxidase 2	3	98874521	98893239	-1	6.2169614364467	5.92518070713614	0.201182783238022	0.242138586600018	1.0492441908074	0.0693504756931576	0.0473873430002356
6068	ENSMUSG00000027871	MGI:96233	Hsd3b1	hydroxy-delta-5-steroid dehydrogenase, 3 beta- and steroid delta-isomerase 1	3	98852194	98859794	-1	6.18673695886019	5.82383365256523	0.359456044019164	0.141093072584786	1.06231347389792	0.0872095481623009	0.0576060270590228
6069	ENSMUSG00000027875	MGI:101939	Hmgcs2	3-hydroxy-3-methylglutaryl-Coenzyme A synthase 2	3	98280435	98310738	1	7.97543361682126	7.92641265738259	0.449687712853883	0.332465168529817	1.00618450761493	0.00889488149894466	0.834671198903676
6070	ENSMUSG00000027876	MGI:1914959	Reg4	regenerating islet-derived family, member 4	3	98222156	98236748	1	6.68912456857566	6.5694739180365	0.385904849520257	0.149714768164376	1.01821312513482	0.0260395676942144	0.503606067693825
6071	ENSMUSG00000027878	MGI:97364	Notch2	notch 2	3	98013527	98150361	1	7.44266740689535	7.45237772098593	0.136995412229134	0.311894336497741	0.998697017991555	-0.00188103142330415	0.946326748286414
6072	ENSMUSG00000027879	MGI:1338759	Sec22b	SEC22 homolog B, vesicle trafficking protein	3	97901190	97923276	1	10.1758711200246	9.98757970551659	0.15666087815197	0.126065589876798	1.01885255688163	0.0269452871793976	0.0458664784320172
6193	ENSMUSG00000028088	MGI:1310004	Fmo5	flavin containing monooxygenase 5	3	97628804	97655282	1	7.86002402535594	7.69024073398938	0.197174815996055	0.046697579100083	1.02207776027298	0.0315049615324607	0.0896783085694528
6194	ENSMUSG00000028089	MGI:1915308	Chd1l	chromodomain helicase DNA binding protein 1-like	3	97560742	97610203	-1	8.33816258568626	8.56809688155399	0.204250433951963	0.106138084900771	0.973163901033525	-0.0392452895779724	0.0420022003401331
6195	ENSMUSG00000028093	MGI:1931010	Acp6	acid phosphatase 6, lysophosphatidic	3	97158777	97177299	1	9.24575281828391	8.80824672428672	0.0422609066251123	0.176035939948486	1.04967005440377	0.0699359129576019	0.00134517459373667
6196	ENSMUSG00000028096	MGI:1914799	Gpr89	G protein-coupled receptor 89	3	96868281	96905346	-1	8.86672452059059	8.92764063790493	0.175827647501991	0.157928460846775	0.993176683539915	-0.0098777026196816	0.542132087065115
6197	ENSMUSG00000028098	MGI:1915095	Rnf115	ring finger protein 115	3	96727664	96791638	1	10.4013147868791	10.3131448770082	0.0890848414568775	0.099603384160752	1.0085492748257	0.012281571615783	0.137502508199294
6198	ENSMUSG00000028099	MGI:1921664	Polr3c	polymerase (RNA) III (DNA directed) polypeptide C	3	96711490	96727628	-1	10.110310745006	10.1851848888408	0.0745653984406454	0.140247921632531	0.992648720209609	-0.0106448295734526	0.283164244536942
6199	ENSMUSG00000028100	MGI:1925623	Nudt17	nudix (nucleoside diphosphate linked moiety X)-type motif 17	3	96706067	96708562	-1	7.47445293311358	7.43429592076379	0.187242382895277	0.194507065663865	1.00540158917237	0.00777187452117492	0.723208256469783
6200	ENSMUSG00000028101	MGI:1913126	Pias3	protein inhibitor of activated STAT 3	3	96696384	96706070	1	8.70157670761046	8.70928895824608	0.139327845302089	0.139675642587543	0.999114479876303	-0.00127810146690446	0.925606849494357
6201	ENSMUSG00000028104	MGI:1917120	Polr3gl	polymerase (RNA) III (DNA directed) polypeptide G like	3	96577872	96594181	-1	9.15763388423553	9.23227927648589	0.11485767255838	0.176851477464896	0.991914738493616	-0.0117119779434424	0.409497495583
6202	ENSMUSG00000028106	MGI:1922387	Rprd2	regulation of nuclear pre-mRNA domain containing 2	3	95760341	95818863	-1	9.78039026760844	9.45493020282289	0.123801127202287	0.10635991260974	1.03442225990081	0.048825226184012	0.000680755512923579
8848	ENSMUSG00000033285	MGI:2443143	Wdr3	WD repeat domain 3	3	100138180	100162407	-1	9.06721084132811	9.18871058961716	0.170467769020441	0.189514068371094	0.986777279891007	-0.0192035962800537	0.27036277071254
10438	ENSMUSG00000038092	MGI:104645	Hsd3b5	hydroxy-delta-5-steroid dehydrogenase, 3 beta- and steroid delta-isomerase 5	3	98618634	98630252	-1	6.49164140146903	6.50494355622988	0.27450210722097	0.310065087902319	0.997955069917845	-0.00295323109423188	0.938860124719067
10466	ENSMUSG00000038170	MGI:1891434	Pde4dip	phosphodiesterase 4D interacting protein (myomegalin)	3	97689824	97888707	-1	11.1281678963125	11.5285655545574	0.119454947162566	0.0751023463759558	0.965269082580126	-0.0509969245375429	9.25819505932472e-05
10484	ENSMUSG00000038205	MGI:1336185	Prkab2	protein kinase, AMP-activated, beta 2 non-catalytic subunit	3	97658193	97673812	1	7.77702256388847	7.87327545177126	0.299647554999382	0.19352624741172	0.987774733848396	-0.0177460281934885	0.526037922927227
10511	ENSMUSG00000038256	MGI:1924828	Bcl9	B cell CLL/lymphoma 9	3	97203662	97297917	-1	9.7073621435186	9.24971004974647	0.195402043469175	0.187593247723253	1.04947745294834	0.0696711719954462	0.00202381586645552
10527	ENSMUSG00000038298	MGI:1928901	Pdzk1	PDZ domain containing 1	3	96829284	96870926	1	8.32640829740094	8.51618774394423	0.366285089328325	0.198714766280129	0.977715445895584	-0.032513450291691	0.298184734448694
10532	ENSMUSG00000038304	MGI:1860383	Cd160	CD160 antigen	3	96798763	96829351	-1	6.9914323628412	7.12860127843738	0.215313284346513	0.269770150094342	0.980757948124959	-0.0280309728449976	0.354389429741722
10550	ENSMUSG00000038354	MGI:2442590	Ankrd35	ankyrin repeat domain 35	3	96670131	96691032	1	7.5554636237341	7.56618508343601	0.244959824455801	0.158938707823563	0.998582976812796	-0.00204578212792199	0.930402350215599
10558	ENSMUSG00000038374	MGI:1913129	Rbm8a	RNA binding motif protein 8a	3	96629933	96633791	1	11.5196420575855	11.8400242136971	0.141711780394276	0.237361514111078	0.97294075161257	-0.0395761418411975	0.0214133489762869
10566	ENSMUSG00000038393	MGI:1889549	Txnip	thioredoxin interacting protein	3	96557957	96561883	1	14.1656318314363	12.9008391588062	0.188968562077511	0.420571357134752	1.09803956603604	0.134930040404634	0.000283112210109511
10570	ENSMUSG00000038403	MGI:1916835	Hjv	hemojuvelin BMP co-receptor	3	96525172	96529210	1	6.16042806487547	6.38160932499122	0.234137697045168	0.38190075291703	0.965340833502675	-0.0508896893065155	0.259839585762324
10595	ENSMUSG00000038486	MGI:1927139	Sv2a	synaptic vesicle glycoprotein 2 a	3	96181151	96195521	1	9.85434315177962	10.188991922604	0.185180596351791	0.242909635558515	0.967155850807779	-0.0481797056295421	0.0242711559807116
10597	ENSMUSG00000038495	MGI:2654703	Otud7b	OTU domain containing 7B	3	96104527	96161129	1	9.19254320615753	9.16048986970856	0.175870893173986	0.10931350097951	1.00349908540972	0.00503930182712252	0.714017803361333
10616	ENSMUSG00000038526	MGI:1344341	Car14	carbonic anhydrase 14	3	95897768	95904691	-1	6.57245015822464	6.698841418208	0.457538568580013	0.146757557716403	0.981132370197656	-0.0274803030455777	0.543131637828915
10629	ENSMUSG00000038543	MGI:2385885	BC028528	cDNA sequence BC028528	3	95883954	95892005	-1	7.5143855384338	7.55147351034475	0.306397202403837	0.119702129896363	0.995088644373823	-0.00710304551032283	0.790999898371073
10632	ENSMUSG00000038550	MGI:2684975	Ciart	circadian associated repressor of transcription	3	95878503	95882251	-1	6.52519030559448	6.79947252548209	0.336678520603426	0.475732618958333	0.959661250360275	-0.0594028543350107	0.278689742738584
12222	ENSMUSG00000043468	MGI:1918328	Adam30	a disintegrin and metallopeptidase domain 30	3	98160630	98164169	1	5.50941005800282	5.62753049286321	0.420168822620658	0.216917364080111	0.979010254140747	-0.0306041242100462	0.558727811056168
12448	ENSMUSG00000044468	MGI:1921895	Tent5c	terminal nucleotidyltransferase 5C	3	100451628	100489324	-1	10.2528741763091	10.0434265782713	0.128636318956978	0.149548699676722	1.02085419716126	0.0297768289452251	0.0269021092759754
12805	ENSMUSG00000045934	MGI:2652817	Mtmr11	myotubularin related protein 11	3	96162004	96171718	1	8.74795921951454	9.02303698084962	0.168786147749215	0.249922602335974	0.969513838642255	-0.0446666036743601	0.0530654669037851
12894	ENSMUSG00000046317	MGI:3618860	BC107364	cDNA sequence BC107364	3	96433788	96452306	-1	6.81731612793391	7.13269820893446	0.238941068298471	0.259336006543761	0.95578362188302	-0.0652440488248429	0.0534426220800464
13566	ENSMUSG00000049097	MGI:3617846	Ankrd34a	ankyrin repeat domain 34A	3	96596636	96599775	1	6.43921118572559	6.45421433953893	0.309284901300481	0.198047658001155	0.99767544847071	-0.00335752284466449	0.922609757941143
13606	ENSMUSG00000049288	MGI:3036267	Lix1l	Lix1-like	3	96601149	96626171	1	8.24789098865603	8.27444530440994	0.0804132357580239	0.0709624546274996	0.996790804123176	-0.00463733602292609	0.557909838354883
13757	ENSMUSG00000049908	MGI:99953	Gja8	gap junction protein, alpha 8	3	96913566	96926020	-1	6.71112325250934	6.74576560241555	0.163886144751212	0.130904986985959	0.994864578470707	-0.00742793633178872	0.694727504395886
13791	ENSMUSG00000050064	MGI:2139736	Zfp697	zinc finger protein 697	3	98382461	98753812	1	8.13711026458228	7.76507677723546	0.11590510979121	0.109980234040439	1.04791111511447	0.0675163512056388	0.000199433206600735
14120	ENSMUSG00000051392	MGI:3031236	Olfr1402	olfactory receptor 1402	3	97407450	97422020	-1	5.88943375387423	5.8120652267979	0.552065338179607	0.332010441751743	1.01331171004751	0.0190780372831579	0.775931803175509
14643	ENSMUSG00000054312	MGI:1913542	Mrps21	mitochondrial ribosomal protein S21	3	95862634	95871519	-1	10.0426277790181	10.5157538110621	0.220813746626598	0.135893920090604	0.955007882407223	-0.0664154540291539	0.00189473533852745
15150	ENSMUSG00000057123	MGI:95716	Gja5	gap junction protein, alpha 5	3	96904693	97077416	1	7.6792583472779	7.63435827929471	0.254147728407326	0.259810005032904	1.00588131527767	0.00846009047000057	0.768390613039282
16055	ENSMUSG00000062410	MGI:96235	Hsd3b3	hydroxy-delta-5-steroid dehydrogenase, 3 beta- and steroid delta-isomerase 3	3	98741523	98763127	-1	7.20335976170099	7.04049937679414	0.0848773685764873	0.174869785070341	1.02313193655604	0.0329921978122724	0.0779724557792355
16285	ENSMUSG00000063689	MGI:2448314	H2ac21	H2A clustered histone 21	3	96219865	96220308	1	7.46604683215614	8.16219284126653	0.349732200560116	0.353383135922475	0.914710908863755	-0.128612238101049	0.0064425218522397
16292	ENSMUSG00000063730	MGI:96234	Hsd3b2	hydroxy-delta-5-steroid dehydrogenase, 3 beta- and steroid delta-isomerase 2	3	98709255	98724543	-1	5.70844889892882	5.55519017192581	0.182157485223258	0.516597732360624	1.02758838532253	0.0392624888777535	0.5178315866001
16807	ENSMUSG00000068854	MGI:2448415	H2bc21	H2B clustered histone 21	3	96221119	96223738	1	7.91001016829145	7.9541185355444	0.118430790005642	0.144835481072593	0.994454650498876	-0.00802251265904632	0.576873868771095
16808	ENSMUSG00000068855	MGI:2448316	H2ac20	H2A clustered histone 20	3	96220361	96220880	-1	11.5089041095386	12.3954043097276	0.115673809406368	0.3342817992578	0.928481542187918	-0.107054864595962	0.0007645756068407
16809	ENSMUSG00000068856	MGI:109580	Sf3b4	splicing factor 3b, subunit 4	3	96172332	96177564	1	9.3880191998738	9.58754483877537	0.226796448840375	0.304287104763305	0.979189078929298	-0.0303406274025561	0.229111349167617
18559	ENSMUSG00000087610	MGI:3826531	Gm16253	predicted gene 16253	3	96576984	96580663	1	7.83269041037652	7.72165271129049	0.143711835458543	0.125080078013991	1.01438004313813	0.0205982673596056	0.184448412157665
18602	ENSMUSG00000090210	MGI:2153482	Itga10	integrin, alpha 10	3	96645584	96664519	1	7.38808418322986	7.31853697577375	0.29434288600725	0.310982590946869	1.00950288393518	0.0136450321483766	0.699127530602169
18631	ENSMUSG00000090441	MGI:4937285	Gm17651	predicted gene, 17651	3	97673031	97674694	-1	6.94821375643942	6.94712380072052	0.470146077094145	0.53997421943041	1.00015689308988	0.00022633112829377	0.997099411700811
18782	ENSMUSG00000091405	MGI:2140113	H4c14	H4 clustered histone 14	3	96261682	96263311	-1	9.91141149996954	10.0101471760575	0.202087188563418	0.274890208918278	0.990136441118061	-0.0143007521584814	0.496007073318157
