# Supplementary material for: Identification of four novel QTL linked to the metabolic syndrome in the Berlin Fat Mouse
Source: Int J Obes (Lond). 2021 Oct 23;46(2):307–15. doi: 10.1038/s41366-021-00991-3 (PMC8794782; doi:10.1038/s41366-021-00991-3)
Supplement: Supplementary file 13 — Supplementary File 8 [file 41366_2021_991_MOESM13_ESM.txt]

ensembl_gene_id	mgi_id	mgi_symbol	mgi_description	chromosome_name	start_position	end_position	strand	mean(s1)	mean(s2)	sd(s1)	sd(s2)	FC	logFC	p.value
13152	ENSMUSG00000047383				1	58997123	59003539	-1	6.45408614371265	6.35240929057551	0.5447990878064	0.264133479502361	1.01600602991498	0.0229089644158089	0.384029995054379
3449	ENSMUSG00000022332	MGI:1313312	Khdrbs3	KH domain containing, RNA binding, signal transduction associated 3	15	68928420	69101211	1	8.85837839531784	8.88846218927137	0.664695269293072	0.509862073169666	0.996615410707395	-0.0048912122373393	0.849978567493933
3450	ENSMUSG00000022335	MGI:2681865	Zfat	zinc finger and AT hook domain containing	15	68083764	68258856	-1	7.94303694971308	7.87802266524939	0.278542034671642	0.193485588304768	1.00825261454889	0.011857146871308	0.31652530237124
3620	ENSMUSG00000022607	MGI:95481	Ptk2	PTK2 protein tyrosine kinase 2	15	73205102	73423280	-1	8.76173271809854	8.65561588502909	0.280963856908008	0.278341016471898	1.01225988242535	0.0175797277330179	0.158428713260116
9302	ENSMUSG00000034730	MGI:1933736	Adgrb1	adhesion G protein-coupled receptor B1	15	74516195	74589465	1	7.09722038107282	7.10884869554589	0.349219364177042	0.321130403485155	0.9983642478591	-0.00236182370794843	0.896757657577623
9913	ENSMUSG00000036661	MGI:2146009	Dennd3	DENN/MADD domain containing 3	15	73512560	73572242	1	6.65852160049649	6.72597754968986	0.597613818570648	0.610504603284597	0.989970833429784	-0.0145420738224522	0.675279035475369
9921	ENSMUSG00000036698	MGI:2446632	Ago2	argonaute RISC catalytic subunit 2	15	73095844	73184935	-1	10.1121417424424	10.0221722343055	0.65413349854724	0.607492082113001	1.00897704669542	0.0128933548254885	0.59402383922045
9934	ENSMUSG00000036760	MGI:3521816	Kcnk9	potassium channel, subfamily K, member 9	15	72501089	72546340	-1	6.55188506070863	6.52266587195426	0.387160825007145	0.384236317416764	1.00447963905065	0.00644832072788627	0.776332997098421
9947	ENSMUSG00000036800	MGI:1917613	Fam135b	family with sequence similarity 135, member B	15	71431609	71727838	-1	6.76134696994057	6.4662850981807	1.36658060332397	0.904662476836601	1.0456308169652	0.0643735661653626	0.347213535539898
12654	ENSMUSG00000045281	MGI:2441803	Gpr20	G protein-coupled receptor 20	15	73694604	73707505	-1	8.38113463818566	8.3459788524636	0.43225532167781	0.368373579021142	1.00421230227676	0.00606430421218566	0.743764330833627
13296	ENSMUSG00000047921	MGI:1923760	Trappc9	trafficking protein particle complex 9	15	72589620	73061204	-1	9.18689675759385	9.66222680940518	0.472591036492407	0.505704125405785	0.950805330780618	-0.0727781029772264	0.000553963277643902
15629	ENSMUSG00000059895	MGI:1277098	Ptp4a3	protein tyrosine phosphatase 4a3	15	73723145	73758766	1	10.80029793027	11.0954261414537	1.78166580464954	1.64215989881843	0.973400912464185	-0.0388939678906947	0.519803913633224
16753	ENSMUSG00000068391	MGI:2135796	Chrac1	chromatin accessibility complex 1	15	73090392	73097554	1	9.12597586292936	9.09340862260338	0.49195850272238	0.544908413940747	1.00358141173212	0.00515765460599926	0.813433499728151
17305	ENSMUSG00000072487	MGI:2685474	Mroh5	maestro heat-like repeat family member 5	15	73760067	73839699	-1	7.51414811406307	7.44407458644299	0.341059123112496	0.320583737190626	1.00941332959609	0.0135170430816561	0.429087928256099
18233	ENSMUSG00000079020	MGI:2146236	Slc45a4	solute carrier family 45, member 4	15	73577424	73645762	-1	9.17991202551363	9.12523047821814	0.247950805874878	0.319751294703303	1.00599234697973	0.0086193299780442	0.471451704944816
18234	ENSMUSG00000079022	MGI:1916950	Col22a1	collagen, type XXII, alpha 1	15	71795795	72034227	-1	8.85235197135767	8.78643749521405	0.380726036209368	0.410322427719159	1.00750184317359	0.0107824780931537	0.531942429146595
18514	ENSMUSG00000086361	MGI:3647277	Gm6569	predicted gene 6569	15	73834561	73839908	1	6.33976374527938	6.36020113342215	0.357953346327515	0.421448027214613	0.996786675811969	-0.00464331110457241	0.843864103669891
3	ENSMUSG00000000028	MGI:1338073	Cdc45	cell division cycle 45	16	18780447	18811987	-1	8.10220152015194	8.13617863739325	0.381622480179108	0.533903697795015	0.995823946504179	-0.00603738668621047	0.78180679964565
60	ENSMUSG00000000325	MGI:109620	Arvcf	armadillo repeat gene deleted in velocardiofacial syndrome	16	18348182	18407076	1	8.19309374889857	8.3869501380034	0.333892807637017	0.329338742843023	0.976885949491173	-0.033737956141064	0.0318771425991323
61	ENSMUSG00000000326	MGI:88470	Comt	catechol-O-methyltransferase	16	18406886	18426852	-1	12.588631783545	12.6680038175857	0.975043311411418	0.902917889037336	0.993734448206389	-0.00906771738522882	0.751898704180216
144	ENSMUSG00000000884	MGI:1338057	Gnb1l	guanine nucleotide binding protein (G protein), beta polypeptide 1-like	16	18498713	18566679	1	6.93905669511094	7.16546435000059	0.385624671937033	0.309381925979221	0.96840293331588	-0.0463206455857631	0.0188537229397556
518	ENSMUSG00000003233	MGI:108100	Dvl3	dishevelled segment polarity protein 3	16	20516982	20534010	1	9.82383020924063	9.75129637349981	0.436251418064915	0.306145349027487	1.00743837875115	0.0106915971761366	0.475683428815379
519	ENSMUSG00000003234	MGI:1351656	Abcf3	ATP-binding cassette, sub-family F (GCN20), member 3	16	20548577	20561379	1	9.5625470737985	9.61129182588634	0.365590256450969	0.414561000182163	0.994928387050267	-0.00733540778944895	0.639008910647594
520	ENSMUSG00000003235	MGI:2446176	Eif2b5	eukaryotic translation initiation factor 2B, subunit 5 epsilon	16	20498817	20509323	1	7.53697964700714	7.52866324254319	0.371114412707376	0.375065337175228	1.00110463228279	0.00159276796679566	0.933324027982054
567	ENSMUSG00000003526	MGI:97770	Prodh	proline dehydrogenase	16	18060357	18090203	-1	8.62654510392459	8.74524530242592	1.35589494364383	1.45230251207294	0.9864268874804	-0.019715970424422	0.750882609308197
568	ENSMUSG00000003527	MGI:107854	Ess2	ess-2 splicing factor	16	17900709	17911348	-1	8.62042272669644	8.83684759923738	0.19075905713842	0.25479648615906	0.975508814641138	-0.0357731858853488	0.000593905387607031
569	ENSMUSG00000003528	MGI:1345283	Slc25a1	solute carrier family 25 (mitochondrial carrier, citrate transporter), member 1	16	17925223	17928219	-1	11.241829894428	11.9069391061563	1.36041460981152	1.75178988801701	0.944141041975731	-0.0829256999617305	0.11342257406853
570	ENSMUSG00000003531	MGI:1202877	Dgcr6	DiGeorge syndrome critical region gene 6	16	18052860	18071632	1	8.78464759948735	8.27873716796882	0.636394220499437	0.509642137570936	1.06110961385221	0.0855736960196217	0.0018487940253505
631	ENSMUSG00000004069	MGI:1933786	Dnaja3	DnaJ heat shock protein family (Hsp40) member A3	16	4639989	4707695	1	9.74516658924889	9.72709067507008	0.631109470665334	0.550998196642026	1.0018583063305	0.00267848137809571	0.909190795564738
632	ENSMUSG00000004070	MGI:109373	Hmox2	heme oxygenase 2	16	4726361	4766742	1	10.9303412070925	10.7645055706078	0.300068565075374	0.313823731285325	1.01540578295928	0.0220563816691544	0.0463314401473919
633	ENSMUSG00000004071	MGI:1913876	Cdip1	cell death inducing Trp53 target 1	16	4750348	4790292	-1	8.91898046175515	8.93370322767355	0.483030872127955	0.319742676204015	0.998351997425571	-0.0023795264133215	0.893910580930231
780	ENSMUSG00000005262	MGI:109353	Ufd1	ubiquitin recognition factor in ER-associated degradation 1	16	18811779	18835261	1	9.86973070602459	9.86422372711505	0.400727533926545	0.369301189518964	1.00055827798131	0.000805200133225328	0.957328898784357
824	ENSMUSG00000005580	MGI:108450	Adcy9	adenylate cyclase 9	16	4287529	4420498	-1	8.97333001271612	8.98127927749168	0.70957983448763	0.614889657954268	0.999114907294389	-0.00127748428655795	0.964306558199903
850	ENSMUSG00000005718	MGI:103239	Tfap4	transcription factor AP4	16	4544661	4559854	-1	8.00840947463486	7.83690380053501	0.318441469023596	0.283285866260288	1.02188436638563	0.0312319541225721	0.0371420502062055
862	ENSMUSG00000005846	MGI:1913659	Rsl1d1	ribosomal L1 domain containing 1	16	11192970	11203331	-1	10.1955885790361	10.1524289714412	0.215211929497756	0.344764721444197	1.00425116075338	0.00612012890857284	0.56938988122906
874	ENSMUSG00000005899	MGI:1924876	Smpd4	sphingomyelin phosphodiesterase 4	16	17619354	17644828	1	9.15883441341168	9.25032419823554	0.555708591601164	0.541666266435071	0.990109559096177	-0.0143399215946618	0.532587387858121
883	ENSMUSG00000005958	MGI:104770	Ephb3	Eph receptor B3	16	21204755	21223305	1	7.09649296963769	7.09740483828875	0.440592230689987	0.319617002072024	0.999871520834469	-0.000185368163198142	0.992969122944795
886	ENSMUSG00000005980	MGI:103157	Dnase1	deoxyribonuclease I	16	4036942	4040024	1	6.40125976805937	6.54136328326749	0.527163178230373	0.349131970119073	0.97858190882526	-0.0312354831662117	0.248513864167577
887	ENSMUSG00000005981	MGI:1915265	Trap1	TNF receptor-associated protein 1	16	4039971	4077827	-1	10.9829685325632	11.2276530965486	0.62361998285782	0.507203347236766	0.978206971494285	-0.0317883483629653	0.112763886525482
888	ENSMUSG00000005983	MGI:1920511	1700037C18Rik	RIKEN cDNA 1700037C18 gene	16	3895179	3908689	-1	7.82946283547442	7.79497996055867	0.277681528291501	0.21673606861498	1.00442372848811	0.00636801632634995	0.606386287319393
903	ENSMUSG00000006134	MGI:104686	Crkl	v-crk avian sarcoma virus CT10 oncogene homolog-like	16	17451987	17487434	1	10.7982788301846	10.7797298929312	0.285535284800857	0.154970541905591	1.00172072375075	0.00248034623808356	0.765682752296467
1022	ENSMUSG00000006958	MGI:1313268	Chrd	chordin	16	20733127	20742384	1	7.94296330869707	7.77035115609413	0.338348279721692	0.255071880916427	1.02221420231022	0.0316975409236495	0.0360974763580316
1023	ENSMUSG00000006998	MGI:1096584	Psmd2	proteasome (prosome, macropain) 26S subunit, non-ATPase, 2	16	20651652	20663414	1	12.0272568447574	11.9821600497412	0.339209491468419	0.343332351504845	1.00376366154592	0.00541962341921947	0.620284872831493
1112	ENSMUSG00000008393	MGI:1196368	Carhsp1	calcium regulated heat stable protein 1	16	8658580	8672155	-1	9.23043890399745	9.42488767708726	0.998218883482018	1.15793041557698	0.979368584565465	-0.0300761757638193	0.498914032114951
1127	ENSMUSG00000008658	MGI:1926224	Rbfox1	RNA binding protein, fox-1 homolog (C. elegans) 1	16	5885355	7411526	1	8.4739205085583	8.56953728243447	2.42584923464825	2.40413573508675	0.988842247752143	-0.0161877119601581	0.881936129103582
1156	ENSMUSG00000009097	MGI:98493	Tbx1	T-box 1	16	18580979	18590671	-1	8.34760075459137	8.3390007180747	1.68220911681985	1.73468296894527	1.00103130300709	0.00148708904601529	0.984918932857788
1189	ENSMUSG00000009569	MGI:3050795	Mrtfb	myocardin related transcription factor B	16	13256481	13417529	1	10.9179331041725	10.6496142544523	0.509161631396162	0.421897827556075	1.02519517076481	0.0358985878680845	0.0361189948522275
1312	ENSMUSG00000012017	MGI:1858430	Scarf2	scavenger receptor class F, member 2	16	17797282	17808293	1	8.62734159946692	8.44465237506493	0.929847094887992	0.663623167571024	1.02163371756325	0.0308780450304955	0.402235212925545
1315	ENSMUSG00000012114	MGI:2137379	Med15	mediator complex subunit 15	16	17651208	17732891	-1	10.6908571631561	10.5396408078617	0.809611814319927	0.708792874661353	1.01434739172341	0.0205518283621408	0.458667608023617
1360	ENSMUSG00000013539	MGI:101825	Tango2	transport and golgi organization 2	16	18300825	18348103	-1	9.05569662099894	9.27452447746523	0.524278183097592	0.610472501276008	0.976405490438029	-0.0344476873088052	0.1512184356013
1401	ENSMUSG00000014303	MGI:1932535	Glis2	GLIS family zinc finger 2	16	4594713	4624924	1	8.40632645303409	8.26868033718026	0.249586376606796	0.376154807821141	1.01664668486879	0.0238183866192909	0.106683784717874
1896	ENSMUSG00000018830	MGI:102643	Myh11	myosin, heavy polypeptide 11, smooth muscle	16	14194535	14291372	-1	8.53196664331199	8.73791956922955	1.02849072557762	1.02867325688695	0.976429981497791	-0.0344115008189812	0.453621427518888
2738	ENSMUSG00000021018	MGI:2384309	Polr2h	polymerase (RNA) II (DNA directed) polypeptide H	16	20717665	20722267	1	8.62789449877672	7.89609860901128	0.212575621012835	0.322190187114802	1.09267815993715	0.127868528698329	6.80440589073815e-14
3547	ENSMUSG00000022494	MGI:1919805	Shisa9	shisa family member 9	16	11984113	12270902	1	8.51569860199457	8.40182672880575	0.326588541788043	0.259288386076619	1.0135532279901	0.0194218556927368	0.154142059031034
3548	ENSMUSG00000022496	MGI:1343050	Tnfrsf17	tumor necrosis factor receptor superfamily, member 17	16	11313812	11320074	1	6.79256215357507	6.68338138852119	0.412377303838919	0.227345509772869	1.01633615661099	0.0233776572910071	0.230046800685255
3549	ENSMUSG00000022498	MGI:1923620	Txndc11	thioredoxin domain containing 11	16	11074911	11134650	-1	6.43500517841989	6.2229980694027	1.0123887565199	1.08896441352976	1.03406832312219	0.048331510771943	0.449551084154412
3550	ENSMUSG00000022500	MGI:1929512	Litaf	LPS-induced TN factor	16	10959275	11066157	-1	9.26069123563906	8.96872861837994	1.18665071967436	0.896790739745397	1.03255340078646	0.0462163957440884	0.303984967484086
3551	ENSMUSG00000022501	MGI:97765	Prm1	protamine 1	16	10796326	10805839	-1	7.16940013351027	6.95519613107018	0.791079557559436	0.581358088415663	1.03079769404104	0.0437612149146675	0.254217375967704
3552	ENSMUSG00000022503	MGI:1347073	Nubp1	nucleotide binding protein 1	16	10411948	10424428	1	9.91497547669519	9.034450253025	0.389225701654422	0.259442285822253	1.09746306626409	0.134172388494815	7.09568752249113e-13
3553	ENSMUSG00000022504	MGI:108445	Ciita	class II transactivator	16	10480059	10528418	1	7.32277172309157	7.67192261451928	0.727793519424813	0.843555375860999	0.954489779293794	-0.0671983455987517	0.0991901259604304
3554	ENSMUSG00000022505	MGI:1098726	Emp2	epithelial membrane protein 2	16	10281749	10313968	-1	8.67772452232894	8.72279496693749	0.477568905562465	0.372596998246136	0.994833027168541	-0.00747369092991713	0.695168304099764
3555	ENSMUSG00000022507	MGI:1916303	1810013L24Rik	RIKEN cDNA 1810013L24 gene	16	8830100	8858922	1	9.96047028764042	9.96730973986569	0.425154782312547	0.389084442388371	0.999313811609775	-0.000990300392879457	0.949908096971138
3560	ENSMUSG00000022515	MGI:1919865	Anks3	ankyrin repeat and sterile alpha motif domain containing 3	16	4941436	4964205	-1	8.66540015405524	8.54181999482966	0.335498709718558	0.366203846710568	1.01446766137666	0.0207228764152897	0.189145691618582
3561	ENSMUSG00000022516	MGI:1914161	Nudt16l1	nudix (nucleoside diphosphate linked moiety X)-type motif 16-like 1	16	4938761	4941032	1	9.22888348364262	9.36484196026957	0.231324147262104	0.235105351762894	0.985482031922829	-0.0210985277202216	0.0321746080314703
3562	ENSMUSG00000022517	MGI:2447670	Mgrn1	mahogunin, ring finger 1	16	4886249	4938296	1	10.3054462802781	10.4309244106365	0.4134242989657	0.213670374784943	0.987970564696028	-0.0174600356681714	0.164904635038941
3563	ENSMUSG00000022518	MGI:1926059	4930562C15Rik	RIKEN cDNA 4930562C15 gene	16	4835416	4867686	1	6.78912130822944	6.78467799377591	0.357104516592657	0.314941283624121	1.00065490425008	0.000944517863209907	0.960640862571373
3564	ENSMUSG00000022519	MGI:2146620	Srl	sarcalumenin	16	4480216	4541816	-1	8.24511929080264	8.52304323520278	2.59717963438838	2.57976309310093	0.967391466084294	-0.0478282838889624	0.687305003247039
3565	ENSMUSG00000022521	MGI:1098280	Crebbp	CREB binding protein	16	4081328	4213997	-1	11.1317204610668	11.1390812932251	0.663290280373059	0.433321576656552	0.999339188577175	-0.000953664493581935	0.961130031438846
3573	ENSMUSG00000022536	MGI:1921272	Glyr1	glyoxylate reductase 1 homolog (Arabidopsis)	16	5013909	5049863	-1	10.7008977631303	10.6222189112948	0.570712457012598	0.519520488264715	1.00740700718866	0.0106466710513382	0.589986171406247
3576	ENSMUSG00000022540	MGI:1913299	Rogdi	rogdi homolog	16	5008730	5013553	-1	9.36879655209782	9.57026192317404	0.977190347237441	1.02604858726509	0.978948813241111	-0.0306946679632006	0.451114968643508
3577	ENSMUSG00000022542	MGI:1918339	Septin12	septin 12	16	4986858	4997852	-1	6.51476586822048	6.37401007787636	0.359618323345892	0.357629911637415	1.02208276871614	0.0315120310908508	0.144828120852792
3579	ENSMUSG00000022544	MGI:1917761	Eef2kmt	eukaryotic elongation factor 2 lysine methyltransferase	16	5244152	5255983	-1	7.70431095159559	7.69071700410487	0.502883776264474	0.504391761468946	1.00176757869045	0.00254782593244664	0.919323315188954
3580	ENSMUSG00000022545	MGI:1354163	Ercc4	excision repair cross-complementing rodent repair deficiency, complementation group 4	16	13109684	13150617	1	8.26729238490184	8.17157835282478	0.3946336669184	0.435620943762838	1.011713040975	0.0168001466836385	0.387886386819089
3649	ENSMUSG00000022671	MGI:1922845	Mzt2	mitotic spindle organizing protein 2	16	15848441	15863369	-1	8.58323540298183	8.82172730911275	0.380129647503398	0.206473653345306	0.972965395803545	-0.0395395994291649	0.00612309328506607
3650	ENSMUSG00000022672	MGI:104779	Prkdc	protein kinase, DNA activated, catalytic polypeptide	16	15637866	15842235	1	7.87832166132164	7.90132280157997	0.4632003112292	0.573067299753391	0.997088950693961	-0.00420588113574325	0.867724392560623
3651	ENSMUSG00000022673	MGI:103199	Mcm4	minichromosome maintenance complex component 4	16	15623897	15637400	-1	7.71788518933677	7.5739593243239	0.842449451367075	1.01247580946517	1.01900272484309	0.0271579093176177	0.560717789363138
3652	ENSMUSG00000022676	MGI:1096393	Snai2	snail family zinc finger 2	16	14705852	14709385	1	8.91101042192004	9.42183267258331	0.915402183267269	1.41729932781297	0.945783132813458	-0.0804186820230956	0.108988217041568
3653	ENSMUSG00000022677	MGI:1913336	Fopnl	Fgfr1op N-terminal like	16	14299244	14317405	-1	7.61629214511387	7.60013492384679	0.67657622039774	0.589002633143456	1.0021259124251	0.00306378779346893	0.924145626414765
3654	ENSMUSG00000022678	MGI:1914453	Nde1	nudE neurodevelopment protein 1	16	14163275	14192928	1	8.72017584633919	8.66427783096983	0.364065884576801	0.269257216706513	1.00645154927622	0.00927772238206606	0.516843499390553
3655	ENSMUSG00000022679	MGI:2135951	Mpv17l	Mpv17 transgene, kidney disease mutant-like	16	13903161	13949619	1	8.17230524256049	7.48510936275625	1.18473127992723	0.934739462840013	1.09180839537543	0.126719695730518	0.0195798519419156
3656	ENSMUSG00000022680	MGI:1920909	Pdxdc1	pyridoxal-dependent decarboxylase domain containing 1	16	13833148	13903131	-1	9.98970999539664	9.6668193323862	0.353614757072205	0.314352405585322	1.03340195486313	0.0474015179916109	0.000649959425108325
3657	ENSMUSG00000022681	MGI:108471	Ntan1	N-terminal Asn amidase	16	13818845	13835451	1	9.10497917544722	9.25216854211288	0.323089715974476	0.337276563454781	0.98409136560843	-0.0231358295351611	0.0982685114500571
3658	ENSMUSG00000022682	MGI:1925255	Rrn3	RRN3 RNA polymerase I transcription factor homolog (yeast)	16	13780708	13814839	1	9.697560139271	10.2924596827856	0.453867509527702	0.33491926143316	0.942200449469859	-0.0858940746542065	1.12509273069513e-06
3659	ENSMUSG00000022683	MGI:1347522	Pla2g10	phospholipase A2, group X	16	13715057	13730983	-1	7.77779530214457	7.62268103778303	0.326674469865268	0.34573619848869	1.02034904301947	0.0290627566022337	0.0872701403730286
3660	ENSMUSG00000022684	MGI:1914368	Bfar	bifunctional apoptosis regulator	16	13671858	13703612	1	8.2474776159857	8.27978946943468	0.267589971319261	0.315404612717073	0.996097503014025	-0.0056411274635046	0.677390570220547
3661	ENSMUSG00000022685	MGI:1921358	Parn	poly(A)-specific ribonuclease (deadenylation nuclease)	16	13537960	13668170	-1	8.36502411684666	7.86986418359712	1.01758584302796	1.19814842307353	1.06291848521117	0.0880309614119336	0.0973840113212764
3662	ENSMUSG00000022686	MGI:2137302	B3gnt5	UDP-GlcNAc:betaGal beta-1,3-N-acetylglucosaminyltransferase 5	16	19760208	19772753	1	6.34172080926758	6.34796395214916	0.412427784037429	0.497988355373882	0.99901651254975	-0.00141957064669006	0.958933764473619
3669	ENSMUSG00000022706	MGI:1332635	Mrpl40	mitochondrial ribosomal protein L40	16	18872018	18876862	-1	9.28495110606813	9.25769451284374	0.350486628984594	0.422271652591193	1.00294420961791	0.00424135595390221	0.791178466360221
3672	ENSMUSG00000022710	MGI:2182061	Usp7	ubiquitin specific peptidase 7	16	8689595	8792308	-1	11.0630632923791	11.0675754361286	0.381310662837344	0.371344260465578	0.99959230964582	-0.000588292780989439	0.964143981047425
3673	ENSMUSG00000022711	MGI:1859214	Pmm2	phosphomannomutase 2	16	8637674	8662467	1	9.89692313334648	9.86204886458722	0.5787184352608	0.578920946259433	1.00353620928451	0.00509267251792079	0.821175881124548
3674	ENSMUSG00000022715	MGI:1921970	Tmem114	transmembrane protein 114	16	8409275	8425136	-1	6.77289829429575	6.84004554715989	0.394397798781678	0.443618137802739	0.990183215535456	-0.0142326003125886	0.547713440742536
3675	ENSMUSG00000022721	MGI:96270	Trmt2a	TRM2 tRNA methyltransferase 2A	16	18248679	18254772	1	9.15667186385386	9.22958348974147	0.595611499654073	0.581813500213561	0.992100225761146	-0.0114422203391754	0.642693796459664
3679	ENSMUSG00000022738	MGI:892006	Gsc2	goosecoid homebox 2	16	17913107	17915059	-1	7.19212391832971	7.1379244253547	0.320935641057628	0.203775316956569	1.00759317271313	0.0109132517518073	0.456315524347859
3685	ENSMUSG00000022750	MGI:1337995	Klhl22	kelch-like 22	16	17759618	17793382	1	9.8254211246431	10.031111787772	0.434534086105291	0.366939644875131	0.97949472925029	-0.0298903656460845	0.0604883195209352
3691	ENSMUSG00000022756	MGI:2146512	Slc7a4	solute carrier family 7 (cationic amino acid transporter, y+ system), member 4	16	17572018	17583214	-1	8.58677695539768	8.4117158546487	0.737024502998137	0.914456295430087	1.02081158039263	0.0297166006733492	0.427710003659897
3693	ENSMUSG00000022758	MGI:1337113	P2rx6	purinergic receptor P2X, ligand-gated ion channel, 6	16	17561885	17577800	1	9.03398032536439	8.97188444570901	0.643112812023859	0.615040832853797	1.00692116355612	0.00995073260090503	0.711669472077354
3694	ENSMUSG00000022759	MGI:1921935	Lrrc74b	leucine rich repeat containing 74B	16	17544465	17561247	-1	6.65580722200558	6.45909936104031	0.688141749491861	0.486886600375713	1.03045437915877	0.0432806345051856	0.22370068627861
3695	ENSMUSG00000022760	MGI:1916259	Thap7	THAP domain containing 7	16	17527982	17531136	-1	9.05326239891666	9.08062985475476	0.256220106383024	0.285143265766271	0.996986172074421	-0.0043545999108364	0.704180134434153
3696	ENSMUSG00000022761	MGI:1914113	Lztr1	leucine-zipper-like transcriptional regulator, 1	16	17508688	17526333	1	9.75245589001224	9.7113668456437	0.347886979488217	0.34702963613169	1.00423102587119	0.0060912030909819	0.657542371696338
3698	ENSMUSG00000022763	MGI:1919418	Aifm3	apoptosis-inducing factor, mitochondrion-associated 3	16	17489611	17507485	1	7.7031860571715	7.62439726962319	0.396377280474502	0.47820223985276	1.0103337725937	0.0148319786382497	0.49964123230342
3699	ENSMUSG00000022765	MGI:1914724	Snap29	synaptosomal-associated protein 29	16	17405986	17430827	1	9.90834560079784	9.5689049788077	0.307913733377897	0.315197824977999	1.03547329843299	0.0502903515159394	0.000134132452621456
3700	ENSMUSG00000022766	MGI:96051	Serpind1	serine (or cysteine) peptidase inhibitor, clade D, member 1	16	17331371	17343575	1	8.444022366824	8.85320841123087	2.88014313384606	2.58883096864123	0.953781044633741	-0.0682699838731063	0.576688144718947
3701	ENSMUSG00000022768	MGI:1924122	Ccdc116	coiled-coil domain containing 116	16	17139064	17147229	-1	6.65098923714091	6.41755206235104	0.436376302060062	0.363666014481893	1.03637480031667	0.0515458416069475	0.0338731570628248
3702	ENSMUSG00000022769	MGI:2149842	Sdf2l1	stromal cell-derived factor 2-like 1	16	17130138	17132383	-1	10.431349956708	10.2818155744241	1.70224932152349	1.99425428618099	1.01454357756192	0.0208308343230063	0.761288164610092
3704	ENSMUSG00000022771	MGI:2447857	Ppil2	peptidylprolyl isomerase (cyclophilin)-like 2	16	17086555	17111257	-1	10.0850469850439	9.63300477229012	0.198938331505072	0.192965714937677	1.04692639767542	0.0661600196888001	7.79138672732193e-12
3706	ENSMUSG00000022773	MGI:1913303	Ypel1	yippee like 1	16	17069696	17087045	1	10.3485025267411	10.3115185197999	0.442093368695865	0.424041336902205	1.0035866693029	0.00516521258916555	0.749070044965972
3708	ENSMUSG00000022779	MGI:1333803	Top3b	topoisomerase (DNA) III beta	16	16870736	16892990	1	9.66672496571718	9.51438225739536	0.470244616612403	0.340140265358587	1.0160118338953	0.0229172058528333	0.171691174388504
3711	ENSMUSG00000022783	MGI:1354388	Spag6l	sperm associated antigen 6-like	16	16753016	16829456	-1	8.33960427048063	8.21936476127192	0.340742224043747	0.448327111577698	1.01462880802848	0.0209520281381695	0.256711710494575
3713	ENSMUSG00000022788	MGI:2183747	Fgd4	FYVE, RhoGEF and PH domain containing 4	16	16416917	16600549	-1	9.46947311728168	9.51450112774935	0.690566278968099	0.43083421983413	0.995267433377422	-0.00684385770726164	0.772027094819592
3714	ENSMUSG00000022789	MGI:1921256	Dnm1l	dynamin 1-like	16	16312230	16358959	-1	11.1703754675971	11.0082725495347	0.326948836152002	0.365468976015531	1.01472555456207	0.0210895849364445	0.0826928460892124
3717	ENSMUSG00000022792	MGI:1917370	Yars2	tyrosyl-tRNA synthetase 2 (mitochondrial)	16	16302965	16309640	1	8.45345677308968	8.43918035460044	0.412412725279459	0.426138580485055	1.0016916830651	0.00243852074770931	0.89826243075755
3735	ENSMUSG00000022818	MGI:3644957	Cyp2ab1	cytochrome P450, family 2, subfamily ab, polypeptide 1	16	20308387	20325404	-1	7.5210040856057	7.23131533039096	0.306426279762376	0.339943874108557	1.04006031295541	0.0566671924804876	0.00132446707954919
3738	ENSMUSG00000022822	MGI:1351644	Abcc5	ATP-binding cassette, sub-family C (CFTR/MRP), member 5	16	20331303	20426394	-1	10.6281439529429	10.2936877158219	1.13116857671081	1.10121942165118	1.03249139145797	0.0461297530222865	0.264032292429453
3750	ENSMUSG00000022843	MGI:105061	Clcn2	chloride channel, voltage-sensitive 2	16	20702964	20717746	-1	7.64346556840617	7.72715794729532	0.666718503158359	0.793746709566288	0.989169060674056	-0.0157109792094162	0.667156317189016
3752	ENSMUSG00000022847	MGI:101875	Thpo	thrombopoietin	16	20724454	20734511	-1	8.30969770704716	8.23073997306725	1.06946938827879	1.14611525030857	1.00959302981728	0.013773855168879	0.788927893187951
3878	ENSMUSG00000023088	MGI:102676	Abcc1	ATP-binding cassette, sub-family C (CFTR/MRP), member 1	16	14361558	14475737	1	9.35062197729365	8.9446202504499	1.31723022905645	0.809436941228955	1.04539060524379	0.0640420992018128	0.173730878524954
3891	ENSMUSG00000023143	MGI:1351598	Nagpa	N-acetylglucosamine-1-phosphodiester alpha-N-acetylglucosaminidase	16	5195289	5204012	-1	9.29467217150993	9.09990709946397	0.650365890886479	0.58844869732183	1.02140297366964	0.0305521643707124	0.242994775166288
5155	ENSMUSG00000026181	MGI:1918464	Ppm1f	protein phosphatase 1F (PP2C domain containing)	16	16896469	16927364	1	9.29682328770761	9.44457192595921	0.189362320088775	0.211300685566756	0.984356237698237	-0.0227475746970858	0.00734568913589392
8998	ENSMUSG00000033809	MGI:1098592	Alg3	asparagine-linked glycosylation 3 (alpha-1,3-mannosyltransferase)	16	20605374	20611735	-1	10.1385123006463	10.2281043944205	0.794269488753884	0.763730518644555	0.991240596466438	-0.0126928203210224	0.666730931327713
9028	ENSMUSG00000033918	MGI:1277152	Parl	presenilin associated, rhomboid-like	16	20279818	20302387	-1	10.76102570973	10.7104280011188	0.182629167580261	0.168495756073265	1.00472415375053	0.0067994649452571	0.283580432036791
10372	ENSMUSG00000037965	MGI:2445044	Zc3h7a	zinc finger CCCH type containing 7 A	16	11136592	11176393	-1	9.32647418148048	9.14583572560653	1.01121325238079	0.963703134709692	1.01975089661497	0.0282167756191841	0.49408351366429
10375	ENSMUSG00000037972	MGI:1276549	Snn	stannin	16	11060945	11074985	1	7.90131612045112	8.24951063952486	0.436703233541	0.547360450469073	0.95779210012707	-0.0622155586186286	0.0100769861481203
10383	ENSMUSG00000037991	MGI:2685383	Rmi2	RecQ mediated genome instability 2	16	10835059	10892966	1	9.10250365551386	9.03141835686738	0.378652249516266	0.35647033907604	1.00787088980242	0.0113108386673731	0.470054358750143
10400	ENSMUSG00000038015	MGI:97766	Prm2	protamine 2	16	10791380	10796134	-1	8.15042606959683	8.05143049139394	0.643566453283558	0.345316901382897	1.01229540245161	0.0176303507672521	0.480523209764703
10409	ENSMUSG00000038037	MGI:1354910	Socs1	suppressor of cytokine signaling 1	16	10782240	10785536	-1	7.2072912368207	7.2145380548064	0.379284870465626	0.367394263239243	0.998995525710635	-0.00144987838071351	0.94199521024556
10417	ENSMUSG00000038055	MGI:1926236	Dexi	dexamethasone-induced transcript	16	10502531	10543054	-1	10.3521760311433	10.4685935337136	0.663557593843251	0.673049124149299	0.988879355933021	-0.0161335731082229	0.51400654638724
10875	ENSMUSG00000039179	MGI:1917676	Tekt5	tektin 5	16	10357948	10395490	-1	5.93156088706747	5.6020394470148	0.45216976050457	0.444346656907316	1.05882169220145	0.0824596569074891	0.00766761941615295
10891	ENSMUSG00000039209	MGI:1915422	Rpl39l	ribosomal protein L39-like	16	10170226	10174911	1	6.81809643429588	6.82181918061936	0.380344294956464	0.37709705339927	0.999454288332054	-0.000787510413461057	0.970583839725312
10942	ENSMUSG00000039345	MGI:2384301	Mettl22	methyltransferase like 22	16	8470788	8490684	1	10.178821589408	10.3129498938326	1.35836286580048	1.25134540650871	0.986994186357407	-0.018886508015254	0.700791525846051
10965	ENSMUSG00000039427	MGI:2384774	Alg1	asparagine-linked glycosylation 1 (beta-1,4-mannosyltransferase)	16	5233621	5244912	1	8.38918676658601	8.00139495164782	0.474268980668225	0.45217659471365	1.04846552598411	0.0682794257555154	0.00265983664181856
10973	ENSMUSG00000039457	MGI:1194898	Ppl	periplakin	16	5086291	5132421	-1	6.75962774198207	6.76912489801217	0.444808116806303	0.247751148205831	0.998596989097824	-0.002025538129418	0.92235227987323
10979	ENSMUSG00000039473	MGI:1891307	Ubn1	ubinuclein 1	16	5050057	5086289	1	9.25968543109809	9.24608349659922	0.353084073092296	0.378170791525375	1.00147110227848	0.00212079239273642	0.888850248966724
11013	ENSMUSG00000039568	MGI:1916255	Ubald1	UBA-like domain containing 1	16	4874778	4880315	-1	9.75443551385664	9.76901951635448	0.368202820688973	0.354924942260195	0.998507117068051	-0.00215538407120405	0.879847777433125
11034	ENSMUSG00000039637	MGI:1926135	Coro7	coronin 7	16	4626133	4679777	-1	9.49466627376226	9.51559728597777	0.644533994017982	0.487771632071141	0.997800346989636	-0.00317692383713517	0.891542792093958
11070	ENSMUSG00000039738	MGI:106299	Slx4	SLX4 structure-specific endonuclease subunit homolog (S. cerevisiae)	16	3979105	4003770	-1	7.64007223899275	7.54492260525481	0.376886168495776	0.358986606285272	1.01261108148037	0.0180801775386118	0.334758163938083
11568	ENSMUSG00000041205	MGI:3607784	Map6d1	MAP6 domain containing 1	16	20233303	20241358	-1	6.91176136443748	6.9122946419846	0.209947473135705	0.258768841247743	0.999922850865778	-0.000111306967024667	0.993186913318854
11569	ENSMUSG00000041215	MGI:2447762	Yeats2	YEATS domain containing 2	16	20141063	20232573	1	8.50483769267595	8.66435303341027	0.73116963040062	0.525990542356307	0.981589468928698	-0.0268083238876065	0.353907325920615
11581	ENSMUSG00000041247	MGI:2441659	Lamp3	lysosomal-associated membrane protein 3	16	19653378	19706375	-1	6.56528941157942	6.57100289497719	0.276421834940689	0.275047486430953	0.999130500550816	-0.00125496821958208	0.938034758264381
11620	ENSMUSG00000041378	MGI:1276112	Cldn5	claudin 5	16	18776847	18778262	1	8.08033619916164	8.51810615307027	0.994251196275745	1.34254204171749	0.948607126274091	-0.0761173883909917	0.165009353263569
11668	ENSMUSG00000041566	MGI:1347557	Tssk1	testis-specific serine kinase 1	16	17894223	17897922	1	6.13691359644462	6.22668281698063	0.244614884173918	0.378801599559953	0.985583139020475	-0.0209505197186079	0.288407806860963
11684	ENSMUSG00000041617	MGI:1919565	Ccdc74a	coiled-coil domain containing 74A	16	17646470	17650738	1	6.77164611623398	6.62824756349902	0.417663014423093	0.45519952627515	1.02163445938933	0.0308790925961749	0.220143169587425
11723	ENSMUSG00000041720	MGI:2448506	Pi4ka	phosphatidylinositol 4-kinase alpha	16	17280351	17406314	-1	9.24691965767219	9.10399806350402	0.501992403606221	0.443558987176156	1.01569877247021	0.0224726029968611	0.262074701145687
11744	ENSMUSG00000041774	MGI:1916351	Ydjc	YdjC homolog (bacterial)	16	17144621	17160701	1	8.13248031386527	8.04309552892563	0.257861293493023	0.284739291482187	1.01111323179219	0.0159445697410822	0.218882115391206
11796	ENSMUSG00000041957	MGI:1914701	Pkp2	plakophilin 2	16	16213318	16272712	1	8.44923161346551	8.8068545450917	0.591555876253764	0.773676096951946	0.959392660592368	-0.0598066920036784	0.0538623766472096
11801	ENSMUSG00000041974	MGI:1924834	Spidr	scaffolding protein involved in DNA repair	16	15889224	16146851	-1	7.70790066478088	7.18258950833551	0.564509645113591	0.515066820668003	1.07313673652598	0.101833912571249	0.000589910190257811
12119	ENSMUSG00000043008	MGI:2686922	Klhl6	kelch-like 6	16	19946496	19983037	-1	7.89478240499048	7.98003142168144	0.656545044012831	0.911765325429117	0.989317207892272	-0.0154949238737415	0.684991622083183
12126	ENSMUSG00000043050	MGI:98785	Tnp2	transition protein 2	16	10787936	10788660	-1	6.68621546146638	6.64875188631261	0.484698526577493	0.296150267508886	1.00563467787554	0.00810630500675976	0.729967238600428
12149	ENSMUSG00000043140	MGI:1913940	Tmem186	transmembrane protein 186	16	8633229	8637712	-1	8.20923787452188	8.22365366235285	0.34149408920803	0.442743451800687	0.998247033688084	-0.00253121502112465	0.890460552529579
12278	ENSMUSG00000043811	MGI:2136886	Rtn4r	reticulon 4 receptor	16	18127642	18152408	1	7.57542209723397	7.71067894136022	0.456574429361262	0.345500266054149	0.982458503958616	-0.0255316212539139	0.217164532545646
12353	ENSMUSG00000044117	MGI:1914504	Bmerb1	bMERB domain containing 1	16	13986604	14101500	1	6.84125153031164	6.93919929821614	0.396086100940101	0.489602405321331	0.985884860241775	-0.0205089282616206	0.40806108744707
12677	ENSMUSG00000045341	MGI:3030001	Olfr167	olfactory receptor 167	16	19509558	19522266	-1	6.0712256415526	5.97829943799756	0.361070620147546	0.456334109791608	1.01554391922298	0.0222526332087286	0.395470299738132
12715	ENSMUSG00000045521	MGI:1347559	Tssk2	testis-specific serine kinase 2	16	17898637	17900024	1	6.03709489628904	5.9540191150367	0.425005930489854	0.361423698871912	1.01395289125669	0.0199906255866703	0.432866314778592
12816	ENSMUSG00000045983	MGI:2384784	Eif4g1	eukaryotic translation initiation factor 4, gamma 1	16	20668313	20692884	1	12.3069819790578	12.2199471082396	0.402855610437524	0.205653125047811	1.00712236068187	0.0102389747297637	0.318756025046361
12958	ENSMUSG00000046613	MGI:2681859	Vwa5b2	von Willebrand factor A domain containing 5B2	16	20589471	20605377	1	8.54917612566981	8.44833384443428	0.752628643869513	0.847549009110679	1.01193635136731	0.0171185504526852	0.636118894613149
13340	ENSMUSG00000048101	MGI:109316	Olfr19	olfactory receptor 19	16	16672228	16676405	-1	5.61349362390697	5.70617532455991	0.428814535213907	0.392139969926645	0.983757649321774	-0.0236251463809	0.400076686103014
13746	ENSMUSG00000049871	MGI:2444070	Nlrc3	NLR family, CARD domain containing 3	16	3945007	3976632	-1	7.52207999362101	7.46057445448573	0.54438111953827	0.386007448266383	1.00824407550793	0.0118449284212519	0.628471266914786
13758	ENSMUSG00000049916	MGI:1917708	2610318N02Rik	RIKEN cDNA 2610318N02 gene	16	17113398	17125167	-1	6.91967524495165	6.62869082392003	0.488148690514874	0.564244821857136	1.04389772109774	0.0619803666075001	0.0415325165951817
13789	ENSMUSG00000050058	MGI:106601	Prm3	protamine 3	16	10790505	10790914	-1	8.21905204547166	8.17500887570757	0.323236919103444	0.34385923096259	1.00538753785271	0.00775171152255624	0.620236267798493
13823	ENSMUSG00000050158	MGI:3029999	Olfr165	olfactory receptor 165	16	19406244	19423134	-1	5.90394193553895	5.91905910003246	0.441617196797696	0.357204990909458	0.997446018997609	-0.00368932897269533	0.888346560999499
13955	ENSMUSG00000050742	MGI:3029998	Olfr164	olfactory receptor 164	16	19284104	19314064	-1	6.21723105239713	6.02719875343247	0.421682029453761	0.463707410951149	1.0315291243476	0.0447845550670325	0.110865336358153
13978	ENSMUSG00000050821	MGI:1925658	Fam131a	family with sequence similarity 131, member A	16	20693241	20703048	1	7.79347036470302	7.41022319153937	1.42272273212755	1.07844969178654	1.05171870850007	0.072748894633111	0.261402197850412
13998	ENSMUSG00000050908	MGI:3665441	Tvp23a	trans-golgi network vesicle protein 23A	16	10420557	10447362	-1	7.75036814610466	8.05370436677204	0.405558595106449	0.617400513626627	0.962335813825141	-0.0553876744891896	0.0314843295861524
14054	ENSMUSG00000051146	MGI:1920297	Camk2n2	calcium/calmodulin-dependent protein kinase II inhibitor 2	16	20619215	20621287	-1	7.7212585627142	7.56796158285809	0.912334022204061	0.959232049378853	1.02025604625205	0.0289312603357847	0.53903019263299
14173	ENSMUSG00000051669	MGI:2146559	AU021092	expressed sequence AU021092	16	5211823	5222299	-1	8.1814074591571	8.1995389217406	0.30971851207889	0.267520404372202	0.99778872168831	-0.00319373267301761	0.814914441448854
14890	ENSMUSG00000055692	MGI:107238	Tmem191c	transmembrane protein 191C	16	17276077	17283229	1	8.89605228861063	8.71439452610792	0.594377665871288	0.579149521288521	1.02084571245409	0.0297648381086681	0.248665437132128
15089	ENSMUSG00000056822	MGI:3030000	Olfr166	olfactory receptor 166	16	19483694	19489882	1	5.84011623193781	5.80364263200962	0.41626873599851	0.351597244536197	1.00628460472859	0.00903839635710714	0.723827837820339
15276	ENSMUSG00000057880	MGI:2443582	Abat	4-aminobutyrate aminotransferase	16	8513429	8621568	1	10.006944728637	10.1983650811838	1.49164199226862	1.43637451932151	0.981230290245247	-0.0273363247993256	0.624498531639395
15459	ENSMUSG00000059003	MGI:95820	Grin2a	glutamate receptor, ionotropic, NMDA2A (epsilon 1)	16	9567898	9995560	-1	7.48964351348788	7.47136549831474	0.282164840056022	0.241509003737739	1.00244640891645	0.00352511183521448	0.794902118516697
15509	ENSMUSG00000059280	MGI:98937	Vpreb2	pre-B lymphocyte gene 2	16	17980428	17981273	1	8.38985384635111	8.26818432125134	0.495785163205095	0.505692588161317	1.01471538615643	0.0210751278432655	0.363493445523896
15513	ENSMUSG00000059305	MGI:98936	Vpreb1	pre-B lymphocyte gene 1	16	16868403	16870843	-1	7.48024105011716	7.56794025510855	0.536435381838054	0.546614667405832	0.988411747181514	-0.0168159378226438	0.543887189999937
15676	ENSMUSG00000060166	MGI:1338012	Zdhhc8	zinc finger, DHHC domain containing 8	16	18220753	18235136	-1	8.65430319130062	8.55161731159063	0.641222123604906	0.569197414102295	1.01200777302918	0.0172203711266753	0.527230818718093
15728	ENSMUSG00000060480	MGI:3030005	Olfr171	olfactory receptor 171	16	19623930	19629916	-1	4.94961966793599	4.82238399252512	0.641641430209448	0.437259372482302	1.02638439319807	0.0375711386472803	0.391444518274848
15760	ENSMUSG00000060657	MGI:2444505	Marf1	meiosis regulator and mRNA stability 1	16	14109173	14163351	-1	10.9463387083864	11.0174573606072	0.223087584199959	0.143747869515361	0.993544912415541	-0.00934291004487612	0.16465413420824
15870	ENSMUSG00000061361	MGI:3030002	Olfr168	olfactory receptor 168	16	19529274	19535555	-1	4.7863129328349	4.90515192185688	0.497119472421343	0.572832714958282	0.975772618072755	-0.0353830956620714	0.405429505462217
16026	ENSMUSG00000062203	MGI:1316728	Gspt1	G1 to S phase transition 1	16	11219292	11254325	-1	11.2151159300722	11.4048231031573	0.267893531333742	0.499682631967741	0.983366057380358	-0.0241995360417752	0.0768709411437641
16032	ENSMUSG00000062245	MGI:3030004	Olfr170	olfactory receptor 170	16	19605696	19611882	-1	5.45572749528698	5.38648927276199	0.415840293347032	0.495447089694607	1.01285405372941	0.0184263053038929	0.568803479085325
16142	ENSMUSG00000062901	MGI:1923035	Klhl24	kelch-like 24	16	20097542	20129221	1	11.1037372113289	10.4824967445044	1.0125180860083	1.10065484228785	1.05926455137228	0.0830629474872018	0.0306046540195289
16224	ENSMUSG00000063358	MGI:1346858	Mapk1	mitogen-activated protein kinase 1	16	16983382	17047453	1	10.3548915734578	10.3407990385679	0.222596201300468	0.296297830352306	1.00136280908636	0.00196477940483887	0.838952538414281
16242	ENSMUSG00000063445	MGI:1915074	Nmral1	NmrA-like family domain containing 1	16	4710059	4719356	-1	7.71637968350852	7.80306943383291	0.519952598175691	0.662673752830482	0.98889030130265	-0.0161176047871123	0.583126778281729
16430	ENSMUSG00000065968	MGI:1921732	Ifitm7	interferon induced transmembrane protein 7	16	13981699	13986888	-1	8.02821468933623	8.08452283237596	0.395108593356186	0.389182559340137	0.993035069081105	-0.0100834273894798	0.590684972343904
16431	ENSMUSG00000065979	MGI:2443300	Cpped1	calcineurin-like phosphoesterase domain containing 1	16	11803721	11909445	-1	8.85095191985718	8.9698939834606	0.350165639356317	0.39850109669508	0.986739858484087	-0.0192583084253329	0.235527923061155
16765	ENSMUSG00000068535	MGI:3030003	Olfr169	olfactory receptor 169	16	19564889	19571809	-1	5.59724253166563	5.65906455639306	0.41438207414417	0.452371754935246	0.989075575280796	-0.0158473333396396	0.592420634682743
16776	ENSMUSG00000068617	MGI:1914043	Efcab1	EF-hand calcium binding domain 1	16	14906606	14981371	1	6.81685241132311	6.53607999035199	2.4105541507621	2.26269042071559	1.04295731101602	0.0606801085327702	0.653102448918444
16778	ENSMUSG00000068663	MGI:1921624	Clec16a	C-type lectin domain family 16, member A	16	10545339	10744878	1	9.45716635302923	9.42003999260119	0.606808275311899	0.781884798040665	1.00394121048926	0.00567478938938432	0.841222513922518
17234	ENSMUSG00000071636	MGI:2685449	Rimbp3	RIMS binding protein 3	16	17208603	17213982	1	6.23121818169086	6.05901562589252	0.433390420871635	0.44287120428601	1.02842087996315	0.0404308065264199	0.14398541341514
17235	ENSMUSG00000071637	MGI:103573	Cebpd	CCAAT/enhancer binding protein (C/EBP), delta	16	15887286	15891031	1	8.764317846268	8.7347248043734	0.457016108149258	0.62988172025661	1.00338797644544	0.00487955556638244	0.838825852044131
17252	ENSMUSG00000071669	MGI:1921728	Snx29	sorting nexin 29	16	11322908	11755472	1	7.91890324548311	8.17954203624887	0.794674420747865	0.952635585657497	0.968135283172248	-0.0467194371346025	0.265344731118252
17977	ENSMUSG00000075330	MGI:1915412	A930003A15Rik	RIKEN cDNA A930003A15 gene	16	19876567	19884274	-1	6.0008903447867	6.12352581711099	0.514318121372571	0.534849788336879	0.979973061927556	-0.0291860027591806	0.381630863885537
17979	ENSMUSG00000075370	MGI:96529	Igll1	immunoglobulin lambda-like polypeptide 1	16	16860671	16863985	-1	7.37190116628705	7.30927892089288	0.293196708093957	0.377829545945239	1.00856749975913	0.0123076415205219	0.485283949574128
17990	ENSMUSG00000075395	MGI:3584518	A630010A05Rik	RIKEN cDNA A630010A05 gene	16	14562317	14634108	1	4.95205323347988	4.95506774863931	0.445123111765502	0.491789431684216	0.999391629880287	-0.000877959644028599	0.980708028274546
18035	ENSMUSG00000075704	MGI:1347023	Txnrd2	thioredoxin reductase 2	16	18426384	18479073	1	9.81406534109501	10.3706475888456	0.541113021674694	0.411791860362827	0.946331003634792	-0.0795832033129575	7.38949783796684e-05
18623	ENSMUSG00000090356	MGI:1913811	Teddm3	transmembrane epididymal family member 3	16	21152655	21154000	-1	6.95633721995125	6.94522729154375	0.544223368193045	0.913273207882818	1.00159964936224	0.00230596232780523	0.955239119258141
18683	ENSMUSG00000090777	MGI:3647803	Ccdc188	coiled-coil domain containing 188	16	18217879	18220348	1	6.49300157693964	6.621210912993	0.297696027509843	0.252669085622223	0.980636572714853	-0.0282095271344157	0.0873185854221496
18847	ENSMUSG00000091712	MGI:3616084	Sec14l5	SEC14-like lipid binding 5	16	5147109	5187271	1	7.81380313800705	7.68073184570149	0.820475791043726	0.908689951016393	1.01732534021221	0.0247811262466635	0.563606304959022
19300	ENSMUSG00000096215	MGI:3643379	Smim22	small integral membrane protein 22	16	5007288	5008309	1	8.05642937198651	8.09827343600636	0.509788173979266	0.446743413758669	0.994832964785581	-0.00747378139694834	0.744250047094618
19578	ENSMUSG00000107252	MGI:3643507	Gm5767	predicted gene 5767	16	8680770	8683911	1	5.51408211709853	5.43666188237069	0.490913454860575	0.403573550994487	1.01424039905422	0.0203996458496632	0.52108691651985
19766	ENSMUSG00000116652	MGI:3045365	B830017H08Rik	RIKEN cDNA B830017H08 gene	16	17833121	17835008	1	7.85666333579651	7.63675128585295	1.38987304926748	1.0163629846066	1.02879654472327	0.0409577024062453	0.502638772981584
381	ENSMUSG00000002274	MGI:1917333	Metrn	meteorin, glial cell differentiation regulator	17	25793221	25797136	-1	7.92334344659224	7.97472877499714	0.589922395891	0.499368199625415	0.993556479492317	-0.00932611395749906	0.725608391064452
382	ENSMUSG00000002279	MGI:1923733	Lmf1	lipase maturation factor 1	17	25579085	25662826	1	10.1779654091062	10.1876702587709	0.7059875487746	0.837261699136234	0.999047392640497	-0.00137497692406579	0.962324968908232
383	ENSMUSG00000002280	MGI:1914813	Ciao3	cytosolic iron-sulfur assembly component 3	17	25773776	25783332	1	9.03772809897738	8.93480380493907	0.396520805162366	0.402355701705221	1.01151948003396	0.0165241038583998	0.335494211567645
416	ENSMUSG00000002496	MGI:102548	Tsc2	TSC complex subunit 2	17	24595816	24632630	-1	10.4827035986613	10.436357400541	0.586906888113009	0.439345575006739	1.00444084045242	0.00639259473391523	0.739428243382982
417	ENSMUSG00000002500	MGI:1913461	Rpl3l	ribosomal protein L3-like	17	24727820	24736143	1	8.2136116106039	8.15826537140744	2.37843919317254	2.3817405336312	1.00678406948987	0.0097542937909239	0.930466612319101
418	ENSMUSG00000002504	MGI:1890662	Slc9a3r2	solute carrier family 9 (sodium/hydrogen exchanger), member 3 regulator 2	17	24639286	24650327	-1	9.94189097334079	10.1448672125958	0.677484242093673	0.674626871466616	0.979992223160598	-0.0291577942841655	0.262745407931209
428	ENSMUSG00000002617	MGI:99185	Zfp40	zinc finger protein 40	17	23173869	23193252	-1	7.14897648786429	7.08690082635579	0.683778253461386	0.596282837645322	1.00875921125884	0.0125818472098964	0.717731586118436
589	ENSMUSG00000003665	MGI:106590	Has1	hyaluronan synthase 1	17	17843323	17855205	-1	6.78203850344372	6.72216147061253	0.337019372148254	0.418032876655769	1.0089074076981	0.0127937774330277	0.552441211100231
1013	ENSMUSG00000006818	MGI:98352	Sod2	superoxide dismutase 2, mitochondrial	17	13006846	13040063	1	11.8292112202673	11.8964167356119	0.663775203528383	0.766836696409589	0.994350776638192	-0.00817321448415152	0.724247314222218
1024	ENSMUSG00000007021	MGI:1341881	Syngr3	synaptogyrin 3	17	24685092	24689955	-1	7.93021331950555	7.76540886297873	0.524771660890488	0.289578007200573	1.02122289494794	0.0302977872148961	0.1561332217841
1049	ENSMUSG00000007564	MGI:1926334	Ppp2r1a	protein phosphatase 2, regulatory subunit A, alpha	17	20945311	20965916	1	11.5620633190037	11.5799373907636	0.495099455382025	0.482592440783501	0.998456462141656	-0.00222857480125406	0.890965580706321
1119	ENSMUSG00000008482	MGI:1914754	Rnf151	ring finger protein 151	17	24715839	24718063	-1	6.2045531066377	6.17921176921681	0.438493985582689	0.335062035050974	1.00410106310762	0.00590448433485833	0.808928239812179
1410	ENSMUSG00000014426	MGI:1346875	Map3k4	mitogen-activated protein kinase kinase kinase 4	17	12227621	12318796	-1	8.88369691792558	8.81189184098292	0.545794012089656	0.397111188527263	1.00814865618399	0.0117083865825633	0.576375459716045
1438	ENSMUSG00000014763	MGI:1914794	Fam120b	family with sequence similarity 120, member B	17	15396202	15433583	1	9.08091906901843	8.97367407500146	0.426398686039254	0.467959472959881	1.01195106855014	0.0171395322587615	0.369253661665242
1439	ENSMUSG00000014767	MGI:101838	Tbp	TATA box binding protein	17	15499888	15528379	1	9.80334509035986	9.87980174429511	0.29847997715062	0.372895780138508	0.992261316986507	-0.011207983273537	0.394487740467886
1440	ENSMUSG00000014769	MGI:104884	Psmb1	proteasome (prosome, macropain) subunit, beta type 1	17	15475021	15499751	-1	11.2972224955686	11.3050211806641	0.385582472573551	0.301486934691984	0.999310157409622	-0.000995575918963113	0.933074320120571
1441	ENSMUSG00000014771	MGI:104643	Pdcd2	programmed cell death 2	17	15519208	15527301	-1	9.22544107223678	9.29776134986621	0.349997039943393	0.276953241430576	0.992221753720268	-0.0112655072996715	0.394667618572442
1442	ENSMUSG00000014773	MGI:104659	Dll1	delta like canonical Notch ligand 1	17	15367354	15376872	-1	6.95296058009771	7.16093577800651	0.640469243565178	0.494945315285552	0.970956980434378	-0.042520718386954	0.179830115023808
1474	ENSMUSG00000015126	MGI:1915577	Tsr3	TSR3 20S rRNA accumulation	17	25240170	25242798	1	10.1796313304917	10.3412998516558	0.476332639998261	0.474914979617067	0.984366711778674	-0.0227322237266436	0.205548309386559
1658	ENSMUSG00000016946	MGI:1916509	Kctd5	potassium channel tetramerisation domain containing 5	17	24047734	24073485	-1	8.17530249605613	8.03189700461969	0.619110700397906	0.612331579349341	1.0178544983027	0.0255313437515216	0.383968754825772
1957	ENSMUSG00000019214	MGI:2384887	Chtf18	CTF18, chromosome transmission fidelity factor 18	17	25718926	25727419	-1	7.28176596677307	7.42612629519896	0.328090144926439	0.430498660834308	0.980560480297889	-0.0283214772849536	0.157983386167138
1970	ENSMUSG00000019320	MGI:1919143	Noxo1	NADPH oxidase organizer 1	17	24696234	24700529	1	8.84954225470513	8.78525631692182	0.34943606617305	0.391971816865327	1.00731748004432	0.0105184546445066	0.515438962969877
3968	ENSMUSG00000023826	MGI:1355296	Prkn	parkin RBR E3 ubiquitin protein ligase	17	10840384	12063361	1	8.92214091919497	8.91434031072695	0.62270352738448	0.92174565745423	1.00087506289822	0.00126189686465104	0.970027694468985
3969	ENSMUSG00000023827	MGI:1915512	Agpat4	1-acylglycerol-3-phosphate O-acyltransferase 4 (lysophosphatidic acid acyltransferase, delta)	17	12118704	12219645	1	8.32250663097548	8.04754168947293	1.12543953552596	0.716664057252823	1.03416756968929	0.0484699693789025	0.28321909210284
3970	ENSMUSG00000023828	MGI:1333817	Slc22a3	solute carrier family 22 (organic cation transporter), member 3	17	12418960	12507704	-1	7.9310356964163	8.32361588962232	0.784742922289515	1.33110929946873	0.952835378468692	-0.069701113891708	0.176459938283614
3971	ENSMUSG00000023829	MGI:108111	Slc22a1	solute carrier family 22 (organic cation transporter), member 1	17	12648869	12675829	-1	8.56106615089803	8.61566995541775	2.1126671639573	1.98761426557483	0.993662268308526	-0.00917251133993165	0.920563927168626
3972	ENSMUSG00000023830	MGI:96435	Igf2r	insulin-like growth factor 2 receptor	17	12682406	12769664	-1	10.5101772716233	10.6677019257003	0.899667413981783	0.69935460931172	0.985233496851136	-0.0214624161780776	0.467518224408936
3973	ENSMUSG00000023832	MGI:87871	Acat2	acetyl-Coenzyme A acetyltransferase 2	17	12942890	12960747	-1	8.61150940260528	9.23329217659487	0.947147579916784	1.02568037435378	0.932658605175982	-0.100579008185855	0.0208445118901976
3974	ENSMUSG00000023845	MGI:2387123	Lnpep	leucyl/cystinyl aminopeptidase	17	17521410	17625050	-1	10.7066950800708	10.7738131622327	0.63972997047444	0.56001698605284	0.993770257461196	-0.0090157307567831	0.676654881890433
3975	ENSMUSG00000023852	MGI:88393	Chd1	chromodomain helicase DNA binding protein 1	17	15704967	15772610	1	9.32917944391897	9.25385894608566	0.358396761518943	0.200663568244199	1.00813936091658	0.0116950846771994	0.340647100754686
3978	ENSMUSG00000023882	MGI:99201	Zfp54	zinc finger protein 54	17	21423227	21435640	1	7.9776760202769	7.93662889759149	0.465517346862943	0.361081814228002	1.00517185863356	0.00744218638083116	0.713698943603134
3979	ENSMUSG00000023883	MGI:1919307	Phf10	PHD finger protein 10	17	14945009	14961273	-1	9.44211880218879	9.2939917518468	0.746671449146268	0.730973924577225	1.01593793649672	0.022812270768251	0.453331483974654
3980	ENSMUSG00000023885	MGI:98738	Thbs2	thrombospondin 2	17	14665500	14694235	-1	8.88153648624738	8.86709749616068	1.41557684861348	1.24610118824679	1.00162837840601	0.0023473427881482	0.96770540653463
3981	ENSMUSG00000023886	MGI:1929881	Smoc2	SPARC related modular calcium binding 2	17	14279506	14404790	1	8.05861574316252	8.18343463739478	1.0570826841912	1.01879725893209	0.984747370784647	-0.0221744349505728	0.652501939237654
3982	ENSMUSG00000023892	MGI:99198	Zfp51	zinc finger protein 51	17	21450374	21465587	1	8.43486720084412	8.47099556719207	0.418003411864565	0.517328340137731	0.995735050731478	-0.00616617974802308	0.772003226228865
3983	ENSMUSG00000023902	MGI:3040700	Zscan10	zinc finger and SCAN domain containing 10	17	23600856	23611019	1	7.59710552077724	7.40005794128951	0.448785018131571	0.353996689347502	1.02662784278867	0.0379132929828034	0.0737985881200137
3984	ENSMUSG00000023903	MGI:2443938	Mmp25	matrix metallopeptidase 25	17	23628311	23645277	-1	7.30844336787346	7.19476744655283	0.295565783460005	0.250304856393798	1.01579980481163	0.0226161018500661	0.125400630265873
3985	ENSMUSG00000023904	MGI:2663619	Hcfc1r1	host cell factor C1 regulator 1 (XPO1-dependent)	17	23673596	23675227	1	10.0718448435883	10.0019493756104	0.421065581371961	0.255971095162115	1.00698818453814	0.0100467556304607	0.459111339058844
3986	ENSMUSG00000023905	MGI:1351484	Tnfrsf12a	tumor necrosis factor receptor superfamily, member 12a	17	23675445	23677468	-1	9.70950096425499	9.70237209562064	0.592571817439161	0.677992568641227	1.00073475522935	0.00105963848584572	0.96636841078702
3987	ENSMUSG00000023906	MGI:1859284	Cldn6	claudin 6	17	23679249	23682446	1	6.9173945629142	6.83502980009427	0.527218370085249	0.483914889877668	1.01205038825416	0.0172811211337013	0.543019425382281
3988	ENSMUSG00000023908	MGI:2137630	Pkmyt1	protein kinase, membrane associated tyrosine/threonine 1	17	23726336	23736735	1	7.39385650460551	7.40800500288543	0.363681972437947	0.233593022765564	0.998090106813587	-0.00275802803731466	0.863746217561295
3989	ENSMUSG00000023909	MGI:1923748	Paqr4	progestin and adipoQ receptor family member IV	17	23736186	23740867	-1	8.20645029866756	8.31816050634925	0.407246424176166	0.787049291430928	0.986570323138581	-0.019506204377116	0.498468222452203
3990	ENSMUSG00000023911	MGI:1924167	Flywch2	FLYWCH family member 2	17	23776916	23786081	-1	8.41504634655318	8.30088500637671	0.409743918016437	0.339217754668243	1.01375291189901	0.0197060584388205	0.260241805291578
4108	ENSMUSG00000024112	MGI:1928842	Cacna1h	calcium channel, voltage-dependent, T type, alpha 1H subunit	17	25374285	25433783	-1	8.74177340613624	8.71802838282242	0.278468817707329	0.321666135485883	1.00272366896174	0.00392408217626581	0.766325187704649
4109	ENSMUSG00000024114	MGI:1918253	Prss41	protease, serine 41	17	23836785	23844172	-1	6.28086218501025	6.34501064340567	0.423819432831137	0.43833396326885	0.98988993683374	-0.0146599701106708	0.576828284702937
4110	ENSMUSG00000024116	MGI:1916698	Prss21	protease, serine 21	17	23868056	23873114	1	6.42783777845805	6.71857992603904	0.450389631074257	0.840443085766127	0.956725654709538	-0.0638228100222733	0.105906664548242
4111	ENSMUSG00000024118	MGI:1919266	Tedc2	tubulin epsilon and delta complex 2	17	24215054	24220851	-1	8.86733268047339	8.74546261092532	0.968439382307396	0.683674291346795	1.01393523418599	0.0199655021412407	0.589532219888435
4113	ENSMUSG00000024122	MGI:1338068	Pdpk1	3-phosphoinositide dependent protein kinase 1	17	24073680	24150924	-1	9.85485207467111	9.77110150177943	0.391080212157451	0.265983714976845	1.0085712519593	0.0123130088068091	0.354749752194372
4114	ENSMUSG00000024124	MGI:1353645	Prss30	protease, serine 30	17	23972126	23980566	-1	6.58514711394112	6.44842907730949	0.459449251952904	0.458376874680733	1.02120175859772	0.0302679273054031	0.266380972560944
4115	ENSMUSG00000024125	MGI:3694550	Sbpl	spermine binding protein-like	17	23953084	23955274	-1	6.100509676677	6.08315850375258	0.480970385729121	0.668613308638708	1.00285232957743	0.00410918414458302	0.910255564523278
4117	ENSMUSG00000024128	MGI:106021	Sbp	spermine binding protein	17	23941672	23945607	1	5.3900135437271	5.15245741902237	0.670150963103163	0.778753070823919	1.04610540279823	0.0650282210239088	0.221157423759343
4118	ENSMUSG00000024130	MGI:1351617	Abca3	ATP-binding cassette, sub-family A (ABC1), member 3	17	24351950	24410201	1	9.84648946752836	10.3612978158317	0.889163096448489	1.11881962803344	0.950314298705251	-0.0735233580835498	0.058600041710898
4120	ENSMUSG00000024132	MGI:94871	Eci1	enoyl-Coenzyme A delta isomerase 1	17	24426641	24439348	1	9.70288361336675	9.86835413949072	0.966331095901031	0.650660738824283	0.983232206324883	-0.0243959221139224	0.457265506537694
4123	ENSMUSG00000024136	MGI:1913955	Dnase1l2	deoxyribonuclease 1-like 2	17	24440081	24443105	-1	7.2776355420777	7.22731946457832	0.251166095170087	0.387202556726577	1.00696192796596	0.0100091377905342	0.559474735750493
4124	ENSMUSG00000024137	MGI:109530	E4f1	E4F transcription factor 1	17	24443778	24470313	-1	8.3694130411793	8.42351905604066	0.246081187339073	0.216466878151161	0.993576792015142	-0.00929661943252794	0.384418530520534
4126	ENSMUSG00000024142	MGI:1929514	Mlst8	MTOR associated protein, LST8 homolog (S. cerevisiae)	17	24473551	24479078	-1	9.1766165415698	9.31533466034079	0.320752072898767	0.266914723108077	0.985108627459025	-0.0216452762517427	0.0837730746573356
4133	ENSMUSG00000024155	MGI:1922428	Meiob	meiosis specific with OB domains	17	24804289	24839788	1	6.32883542996779	6.89128553397912	1.65291853322334	1.8951851533331	0.918382411926187	-0.122833081869668	0.236575323691408
4134	ENSMUSG00000024158	MGI:95745	Hagh	hydroxyacyl glutathione hydrolase	17	24840143	24864450	1	9.67083362511935	9.71125812941552	0.979917994790396	0.844633387549231	0.995837356626973	-0.00601795896762921	0.868850765614535
4135	ENSMUSG00000024160	MGI:1891471	Spsb3	splA/ryanodine receptor domain and SOCS box containing 3	17	24886643	24892152	1	8.57026722966059	8.45895890878036	0.439816658210122	0.298738497428066	1.01315863123117	0.0188600759884651	0.27484167844694
4136	ENSMUSG00000024163	MGI:1353598	Mapk8ip3	mitogen-activated protein kinase 8 interacting protein 3	17	24892153	24936977	-1	9.3747727519422	9.43957336199966	0.429868022960869	0.526245196545569	0.993135218343837	-0.0099379364960464	0.611347508702994
4138	ENSMUSG00000024165	MGI:1196260	Jpt2	Jupiter microtubule associated homolog 2	17	24937419	24960689	-1	9.76683419453798	9.76333397464488	0.785594604274057	0.791531495406907	1.00035850662306	0.00051712303674217	0.986708537656789
4139	ENSMUSG00000024168	MGI:3039635	Tmem204	transmembrane protein 204	17	25057702	25083591	-1	8.91933877445187	9.03143292972275	0.333944212575442	0.220804581074961	0.987588441818355	-0.0180181428020884	0.146597846661695
4140	ENSMUSG00000024169	MGI:2146906	Ift140	intraflagellar transport 140	17	25016085	25099495	1	7.91209003236499	8.09683504916398	0.241108744543978	0.231194360380638	0.977183057864311	-0.0332992441219662	0.0047597616477947
4141	ENSMUSG00000024170	MGI:1918968	Telo2	telomere maintenance 2	17	25099570	25115967	-1	7.89852186816625	7.85118698714253	0.289396100826407	0.231386053360834	1.00602900951171	0.00867190680871566	0.501449832971457
4142	ENSMUSG00000024171	MGI:2149951	Prss28	protease, serine 28	17	25308646	25311876	1	5.90727837331507	5.94153847819964	0.355867679987742	0.406197642561011	0.994233799038704	-0.00834294626718408	0.735611819387002
4144	ENSMUSG00000024173	MGI:96943	Tpsab1	tryptase alpha/beta 1	17	25343245	25345562	-1	6.59054798871213	6.93424766713952	0.611291531499261	0.883050295447003	0.950434467454034	-0.0733409385431493	0.0910235116511752
4146	ENSMUSG00000024175	MGI:1919090	Tekt4	tektin 4	17	25454615	25476602	1	7.00634149103086	6.93667137250025	0.323076900492756	0.278825249125818	1.01004373925033	0.0144177692475836	0.389946445141595
4147	ENSMUSG00000024176	MGI:98370	Sox8	SRY (sex determining region Y)-box 8	17	25565892	25570686	-1	7.31519969556534	7.31424492352015	0.350130976544802	0.302967994981364	1.00013053596853	0.000188311304030697	0.991303899392921
4929	ENSMUSG00000025727	MGI:2442713	A930017K11Rik	RIKEN cDNA A930017K11 gene	17	25946387	25952565	-1	7.26691877616101	7.1419078285496	0.317531987620521	0.295007538517406	1.01750385899853	0.0250342660860966	0.130781349781488
4930	ENSMUSG00000025728	MGI:1333114	Pigq	phosphatidylinositol glycan anchor biosynthesis, class Q	17	25926421	25944936	-1	8.7146963539272	8.79268761687664	0.540850745938295	0.569446074370217	0.991129985921512	-0.0128538167423966	0.598158328931443
4931	ENSMUSG00000025730	MGI:2183454	Rab40c	Rab40C, member RAS oncogene family	17	25882114	25919727	-1	8.56961633831928	8.51682371177874	0.227176650632379	0.232724690578939	1.00619862854124	0.00891512832967219	0.390310627661067
4932	ENSMUSG00000025732	MGI:1915491	Mcrip2	MAPK regulated corepressor interacting protein 2	17	25863698	25868764	-1	7.67755776159209	7.81796935038495	0.737697183039226	0.58038362468708	0.982039890091671	-0.0261464674262083	0.431810240033132
4933	ENSMUSG00000025733	MGI:2384892	Rhot2	ras homolog family member T2	17	25838457	25844851	-1	9.25025958518641	9.32190504770106	0.491564196601904	0.542168797907854	0.992314289606252	-0.0111309659650767	0.60289770565561
4934	ENSMUSG00000025739	MGI:1925616	Gng13	guanine nucleotide binding protein (G protein), gamma 13	17	25717171	25719406	1	7.20104286542759	7.19493829225944	0.404846584583219	0.333975291465245	1.00084845386023	0.00122354119081676	0.951043214169003
8719	ENSMUSG00000032855	MGI:97603	Pkd1	polycystin 1, transient receptor poteintial channel interacting	17	24549834	24596508	1	9.09193437513303	9.02497119864049	0.378630854342754	0.33335364304552	1.00741976622625	0.0106649429946077	0.483753626763869
8823	ENSMUSG00000033200	MGI:1349391	Tpsg1	tryptase gamma 1	17	25369273	25374442	1	6.83154432791399	6.71925102705017	0.2820877194173	0.287549519079549	1.01671217527248	0.0239113192368442	0.142788821949868
8940	ENSMUSG00000033597	MGI:2442952	Caskin1	CASK interacting protein 1	17	24488601	24508671	1	6.28672013643977	6.26153807079177	0.603863122228889	0.530250197603909	1.00402170606699	0.00579045942483929	0.868416766471184
9000	ENSMUSG00000033825	MGI:96942	Tpsb2	tryptase beta 2	17	25366305	25369098	1	8.03492577473774	7.85714637024936	0.643287180899746	0.706268731033776	1.02262645954536	0.0322792600647551	0.324318594325306
9046	ENSMUSG00000033972	MGI:2442394	Zfp944	zinc finger protein 944	17	22337989	22361400	-1	8.13247695530626	7.93221611385318	0.44817455103947	0.415607837673688	1.02524651857422	0.0359708447192692	0.0870638212899435
9065	ENSMUSG00000034039	MGI:2149952	Prss29	protease, serine 29	17	25318654	25322684	1	7.71919396668578	7.67689331594874	0.325374010834868	0.296117339246944	1.00551012616642	0.00792761063035393	0.611253768237065
9287	ENSMUSG00000034681	MGI:97960	Rnps1	RNA binding protein with serine rich domain 1	17	24414565	24425901	1	10.2398861306964	6.77671912486868	0.426556579475322	0.458021809937283	1.51103888799506	0.595540790082944	2.08537108980887e-35
9541	ENSMUSG00000035435	MGI:3625331	Abca17	ATP-binding cassette, sub-family A (ABC1), member 17	17	24264259	24351068	-1	5.87460640756665	5.80099510226242	0.330910514277642	0.21213150402188	1.01268942724594	0.0181917946018949	0.328818245102745
9568	ENSMUSG00000035521	MGI:2147006	Gnptg	N-acetylglucosamine-1-phosphotransferase, gamma subunit	17	25233331	25240124	-1	10.2835530946979	9.9219466937804	0.596933906817168	0.771122454931833	1.03644510619516	0.0516437082300533	0.0516759841855162
9674	ENSMUSG00000035868	MGI:1920479	Zfp983	zinc finger protein 983	17	21650624	21664966	1	8.29664902698097	8.39865463410899	0.789298656312631	0.630139077590375	0.98785453009179	-0.0176294864447007	0.594815464750062
9873	ENSMUSG00000036552	MGI:1917317	Ermard	ER membrane associated RNA degradation	17	15041208	15090044	1	9.33946584358299	9.26162271055511	0.640154870907879	0.519362781506693	1.00840491298994	0.0120750521954032	0.618761737271987
9905	ENSMUSG00000036636	MGI:1347048	Clcn7	chloride channel, voltage-sensitive 7	17	25133391	25162104	1	9.49871201671175	9.41139084932493	0.792211453993767	0.513033471940183	1.00927824258761	0.0133239582536355	0.627984182862787
9956	ENSMUSG00000036820	MGI:2443978	Amdhd2	amidohydrolase domain containing 2	17	24155833	24163766	-1	9.18830323791491	9.06253575152204	0.544354667902928	0.514660987319007	1.01387773685436	0.0198836887625778	0.375480531451607
10067	ENSMUSG00000037098	MGI:2444431	Rab11fip3	RAB11 family interacting protein 3 (class II)	17	25989036	26069555	-1	9.01179759254097	8.92599352358844	0.751696903080363	0.745380510311039	1.00961283119081	0.0138021507913796	0.667442386078882
10103	ENSMUSG00000037196	MGI:1916560	Pacrg	PARK2 co-regulated	17	10403012	10840311	-1	7.96377093834834	7.82914463455796	0.750145353918972	0.927788884455412	1.01719553157776	0.0245970295622363	0.547766874494472
10149	ENSMUSG00000037326	MGI:1355075	Capn15	calpain 15	17	25958364	25985796	-1	7.90578632811765	7.72440222926755	0.311650858558211	0.319190898661969	1.02348195931108	0.033485672520756	0.034455049773014
10392	ENSMUSG00000038002	MGI:1930190	Cramp1l	cramped chromatin regulator homolog 1	17	24961226	25015788	-1	8.00264889426214	7.96493839417231	0.41928882252143	0.25112998912779	1.00473456268255	0.00681441117378845	0.686585710462493
10764	ENSMUSG00000038880	MGI:1930188	Mrps34	mitochondrial ribosomal protein S34	17	24895116	24897502	1	10.2407243532261	10.1996753716816	0.555074339243969	0.324717890886976	1.00402453804152	0.00579452872913984	0.738590499410136
10876	ENSMUSG00000039183	MGI:1347072	Nubp2	nucleotide binding protein 2	17	24882611	24886349	-1	8.83139353633605	9.03041524879564	0.314018464845162	0.303825609960509	0.977960956724982	-0.0321512254804254	0.0186331437169562
10895	ENSMUSG00000039218	MGI:1923206	Srrm2	serine/arginine repetitive matrix 2	17	23790532	23824741	1	12.8749956156798	12.9014094636263	0.653463153082872	0.396296443906529	0.997952638584101	-0.00295674595929298	0.856416894581608
11023	ENSMUSG00000039615	MGI:1891731	Stub1	STIP1 homology and U-Box containing protein 1	17	25830505	25833404	-1	10.1497998158212	10.2247242961495	0.387993760815141	0.363046950729212	0.992672224877832	-0.010610668781095	0.456301806847135
11028	ENSMUSG00000039628	MGI:3580487	Hs3st6	heparan sulfate (glucosamine) 3-O-sulfotransferase 6	17	24752988	24758684	1	7.60633868177693	7.51923809200394	0.577606815693085	0.569406872743103	1.01158369886779	0.0166156940393679	0.56949456281328
11184	ENSMUSG00000040048	MGI:1915592	Ndufb10	NADH:ubiquinone oxidoreductase subunit B10	17	24722060	24724478	-1	9.3662005341769	9.6467866929308	1.01902421716665	0.869542132830221	0.970914028921204	-0.0425845392429902	0.271289347969777
11192	ENSMUSG00000040097	MGI:2442638	Flywch1	FLYWCH-type zinc finger 1	17	23752793	23771602	-1	8.71159331663792	8.5704830199328	0.362000408755946	0.414152444902873	1.01646468423973	0.0235600914666617	0.175492695378271
11410	ENSMUSG00000040680	MGI:1920266	Kremen2	kringle containing transmembrane protein 2	17	23741197	23745833	-1	7.22707373174978	7.23396339974514	0.289373920544779	0.287699998402066	0.999047594297256	-0.00137468571748255	0.928619771414468
11412	ENSMUSG00000040688	MGI:2384863	Tbl3	transducin (beta)-like 3	17	24697949	24707660	-1	8.56587240695177	8.56661368618166	0.150716446625463	0.165050774535782	0.999913468815445	-0.000124843512345567	0.985923871083541
11487	ENSMUSG00000040888	MGI:107757	Gfer	growth factor, augmenter of liver regeneration	17	24693187	24696156	-1	8.47822852456261	8.53854721866497	0.777567003150299	0.518401330771668	0.992935719325824	-0.0102277713045205	0.734957108712862
11507	ENSMUSG00000040966	MGI:1335072	Slc22a2	solute carrier family 22 (organic cation transporter), member 2	17	12584132	12628488	1	6.26805940428009	6.48186939944344	0.420650835412558	0.542938319704666	0.967014146384728	-0.0483910999424197	0.100600235313225
11530	ENSMUSG00000041062	MGI:3607710	Mslnl	mesothelin-like	17	25736042	25748330	1	6.64346140836918	6.48839306338992	0.264171890619107	0.248635050881479	1.02389934510198	0.034073897506215	0.0269278272464069
11546	ENSMUSG00000041130	MGI:2670965	Zfp598	zinc finger protein 598	17	24669687	24682016	1	8.44401423538657	8.65798443370043	0.459239190648615	0.381692895492815	0.975286372948304	-0.0361021958506914	0.0629688692187837
11565	ENSMUSG00000041199	MGI:1919186	Rpusd1	RNA pseudouridylate synthase domain containing 1	17	25727670	25731464	1	7.5275911431722	7.41730098620974	0.755661541798441	0.839095274138384	1.01486931124509	0.0212939577967875	0.603675631356078
11598	ENSMUSG00000041319	MGI:2677480	Thoc6	THO complex 6	17	23668614	23673882	-1	9.68993976900502	9.62480204554912	0.253212052354416	0.220507102290452	1.00676769487285	0.00973082920541822	0.307550765671119
11632	ENSMUSG00000041429	MGI:1313275	Nthl1	nth (endonuclease III)-like 1 (E.coli)	17	24632680	24638837	1	8.00976443283591	7.90111876005408	0.490765284383362	0.374800787000025	1.01375066950406	0.0197028672315671	0.356195529992673
12092	ENSMUSG00000042848	MGI:2159616	Vmn1r226	vomeronasal 1 receptor 226	17	20682843	20692671	1	4.85367621763276	4.92099748429877	0.469889923219778	0.378144946149422	0.986319589294485	-0.0198729075298145	0.55670774864699
12214	ENSMUSG00000043445	MGI:1914328	Pgp	phosphoglycolate phosphatase	17	24470392	24473110	1	9.57529379940666	9.94766229009311	0.548852872335522	0.523532048524509	0.962567236419225	-0.055040776778782	0.0115877567961512
12232	ENSMUSG00000043537	MGI:2159626	Vmn1r225	vomeronasal 1 receptor 225	17	20498158	20506148	1	4.98431630489692	4.96380874410079	0.422678497990213	0.429023591027333	1.00413141638877	0.00594809534966923	0.856568713496716
12269	ENSMUSG00000043747	MGI:2443785	1520401A03Rik	RIKEN cDNA 1520401A03 gene	17	23704488	23722783	-1	6.80936912907897	6.89494544741052	0.297459414152044	0.327163778133291	0.987588543087938	-0.0180179948648382	0.305500159986999
12272	ENSMUSG00000043782	MGI:2388267	Bicdl2	BICD family like cargo adaptor 2	17	23660506	23668621	1	7.79928217799364	7.62656855010485	0.367001851357959	0.414211092384613	1.02264630898603	0.0323072628720719	0.100782661267099
12369	ENSMUSG00000044172	MGI:1915759	Ptx4	pentraxin 4	17	25120760	25125292	1	5.96792923492538	6.14156159268408	0.466179627519274	0.61237386705835	0.97172830474166	-0.0413751022441876	0.231113325486798
12457	ENSMUSG00000044501	MGI:2385044	Zfp758	zinc finger protein 758	17	22361453	22377281	1	8.56968342088077	8.50761969022626	0.419870112544713	0.496876410527928	1.00729507581607	0.0104863666195475	0.611493017454023
12465	ENSMUSG00000044533	MGI:105110	Rps2	ribosomal protein S2	17	24718116	24721929	1	13.3822471725717	12.1544116396446	0.170590525296174	0.327401145199234	1.10101974240548	0.138840338125831	4.38133034853776e-22
12589	ENSMUSG00000045027	MGI:1918085	Prss22	protease, serine 22	17	23993534	23998100	-1	6.60913713350015	6.61291382389935	0.326132658930597	0.342777492617155	0.999428891635401	-0.000824170573178571	0.966167101673202
12665	ENSMUSG00000045316	MGI:1915886	Fahd1	fumarylacetoacetate hydrolase domain containing 1	17	24848892	24850364	-1	8.32840458625338	8.3493134211358	0.926825086201574	0.861062347017602	0.997495742005625	-0.00361741194885079	0.930253080186959
12694	ENSMUSG00000045417	MGI:2159629	Vmn1r230	vomeronasal 1 receptor 230	17	20840444	20852857	1	4.56609727434707	4.70472008485721	0.452712376748646	0.456049053423588	0.970535375535663	-0.0431472954674983	0.255057857988957
12723	ENSMUSG00000045551	MGI:107443	Fpr1	formyl peptide receptor 1	17	17876471	17883940	-1	6.55068694024265	6.40454967531664	0.761364493666343	0.851021717025953	1.02281772682461	0.0325490697793442	0.49667809194377
12729	ENSMUSG00000045575	MGI:2159639	Vmn1r233	vomeronasal 1 receptor 233	17	20989747	20996464	-1	4.67046828407766	4.79710574433876	0.556330870386651	0.533079000733214	0.973601278143484	-0.0385970328648343	0.385342544398872
12768	ENSMUSG00000045744	MGI:2441766	Bricd5	BRICHOS domain containing 5	17	24473884	24475469	1	7.03548917791464	6.98509020248278	0.225470285314243	0.288475190465129	1.00721522184695	0.0103719915027308	0.463380017262214
12834	ENSMUSG00000046070	MGI:107973	Igfals	insulin-like growth factor binding protein, acid labile subunit	17	24865997	24882010	1	8.71420602259829	8.84169561263206	1.48957874619255	1.41032988286594	0.985580866428875	-0.0209538463384345	0.742042636378009
12857	ENSMUSG00000046173	MGI:1914793	Pabpc6	poly(A) binding protein, cytoplasmic 6	17	9666495	9669717	-1	6.10031005464814	5.98666447773694	0.4953725785704	0.343778555832343	1.01898312112426	0.0271301542789939	0.324655068588251
13055	ENSMUSG00000046991	MGI:1918932	Wdr27	WD repeat domain 27	17	14818519	14943158	-1	7.35439180939464	7.14584991181108	0.320075120000867	0.369731875227209	1.02918363807766	0.0415004264557672	0.0263848399218712
13183	ENSMUSG00000047507	MGI:2685783	Baiap3	BAI1-associated protein 3	17	25242659	25256364	-1	7.85883833192866	7.8103601474492	0.307003583201755	0.329038365573288	1.00620690769238	0.00892699898901801	0.567408541265118
13322	ENSMUSG00000048027	MGI:1916049	Rgmb	repulsive guidance molecule family member B	17	15803188	15831039	-1	8.95427901370107	8.82287055256721	0.682414501917452	0.648762460819743	1.01489407107935	0.0213291548945542	0.460703057960602
13330	ENSMUSG00000048062	MGI:1278317	Fpr-rs4	formyl peptide receptor, related sequence 4	17	18021733	18022704	1	4.54738775720141	4.34086215766705	0.702946176929574	0.667668962718412	1.04757709229941	0.0670564172759677	0.261782536308092
13504	ENSMUSG00000048826	MGI:1920347	Dact2	dishevelled-binding antagonist of beta-catenin 2	17	14195052	14204304	-1	7.83036059008123	7.77808013080042	0.487665637624169	0.452469722495916	1.00672151204431	0.00966464783479808	0.677522734250318
13539	ENSMUSG00000048992	MGI:1917064	Prss32	protease, serine 32	17	23843855	23859779	1	8.16717353276586	7.99493457389927	0.467504811226814	0.432296438294795	1.02154351074102	0.030750654284982	0.155977408325161
13689	ENSMUSG00000049620	MGI:2661234	Prss33	protease, serine 33	17	23833347	23836056	-1	8.35616921443221	8.2871602481723	0.24438085025565	0.341965975297315	1.00832721513683	0.01196388789563	0.381348259306202
13799	ENSMUSG00000050088	MGI:1915162	1600012H06Rik	RIKEN cDNA 1600012H06 gene	17	14943184	14959570	1	9.65661115275638	9.47442647347217	0.704801894427702	0.596555309244261	1.01922909843612	0.0274783714531536	0.299874293361859
13804	ENSMUSG00000050102	MGI:2159636	Vmn1r235	vomeronasal 1 receptor 235	17	21256411	21262881	1	4.53673938435465	4.51548537378675	0.489317605739199	0.479120503574607	1.00470691604745	0.00677471291556292	0.869274214038261
13959	ENSMUSG00000050762	MGI:2450123	Prss27	protease, serine 27	17	24038144	24045954	1	7.36256067601722	7.54945556168384	0.382993049926326	0.422125710769622	0.975243925321559	-0.0361649879853912	0.0852522017589469
13980	ENSMUSG00000050824	MGI:894282	Sstr5	somatostatin receptor 5	17	25489875	25497288	-1	6.75242211109456	6.72413009601334	0.322434381743956	0.384130946284094	1.00420753535063	0.00605745582265602	0.763701239746431
14008	ENSMUSG00000050933	MGI:2159628	Vmn1r231	vomeronasal 1 receptor 231	17	20889183	20905091	-1	5.47707530155804	5.29977371799579	0.437100379546373	0.498132726951172	1.03345455730689	0.0474749524891864	0.158038444569923
14105	ENSMUSG00000051341	MGI:99199	Zfp52	zinc finger protein 52	17	21535539	21562601	1	8.09796095293264	7.80319255712671	0.793253240692839	0.612135226505076	1.03777535843797	0.0534941851775769	0.125701402240156
14227	ENSMUSG00000051977	MGI:2384854	Prdm9	PR domain containing 9	17	15543079	15564354	-1	8.1282182732323	8.12330398678017	0.411360454958759	0.433200615896491	1.00060496153537	0.000872511115780316	0.965131865202567
14312	ENSMUSG00000052469	MGI:98543	Tcp10c	t-complex protein 10c	17	13354572	13377223	1	7.02325462907426	6.79393273559281	0.774720547437476	0.489457295260576	1.03375392462749	0.0478928065717589	0.194051317233561
14365	ENSMUSG00000052752	MGI:3042141	Traf7	TNF receptor-associated factor 7	17	24508562	24527938	-1	9.52383611851637	9.61935331447994	0.4630252733693	0.42234063651924	0.990070310046749	-0.0143971127719474	0.42124370009546
14466	ENSMUSG00000053347	MGI:1921920	Zfp943	zinc finger prtoein 943	17	21962552	22071168	1	8.51314277220459	8.093764780859	0.494707391726539	0.441913733510967	1.05181494677698	0.0728809034408563	0.00145634415871578
14613	ENSMUSG00000054142	MGI:2159638	Vmn1r236	vomeronasal 1 receptor 236	17	21282942	21294007	1	4.9548064409032	4.90047574651155	0.436721532619084	0.62649847975943	1.01108682038276	0.0159068844395102	0.703454046806689
14875	ENSMUSG00000055602	MGI:98542	Tcp10b	t-complex protein 10b	17	13061104	13082481	1	6.98287265852082	6.92341205008563	0.563043684725891	0.451939483608323	1.00858833881402	0.0123374502250042	0.66430299157034
15020	ENSMUSG00000056399	MGI:2681414	Prss34	protease, serine 34	17	25298394	25300165	1	7.25771037779403	7.15995135931482	0.366725926021618	0.34911246719927	1.01365358695517	0.0195646999060366	0.308569061614863
15108	ENSMUSG00000056910	MGI:1316664	Vmn2r107	vomeronasal 2, receptor 107	17	20345242	20383113	1	6.01599101676568	5.91740573109859	0.471543508348149	0.347590359120416	1.01666022073643	0.023837594864788	0.377812073182568
15172	ENSMUSG00000057203	MGI:2159635	Vmn1r234	vomeronasal 1 receptor 234	17	21226087	21235467	1	5.41901985356634	5.4892690598983	0.458122855264571	0.317756574657994	0.987202447982526	-0.0185821229204213	0.509004252871452
15198	ENSMUSG00000057388	MGI:1914931	Mrpl18	mitochondrial ribosomal protein L18	17	12911349	12916345	-1	9.86939625009705	9.91169670881539	0.814435454476603	0.6789016589027	0.995732268655807	-0.00617021063191889	0.833197741051787
15203	ENSMUSG00000057409	MGI:99200	Zfp53	zinc finger protein 53	17	21488998	21510473	1	8.81817702189327	8.73270110704927	0.416941780768349	0.460352509330441	1.0097880270716	0.014052476751181	0.465108070052453
15204	ENSMUSG00000057411	MGI:2384888	Fam173a	family with sequence similarity 173, member A	17	25790080	25792901	-1	9.62708517066485	9.66089568181345	0.176750321402993	0.158466592756125	0.996500271583281	-0.00505789663507234	0.452346595275343
15205	ENSMUSG00000057417	MGI:3646420	Dcpp3	demilune cell and parotid protein 3	17	23917458	23919441	1	6.20575808852852	6.37424680424844	0.446070350358246	0.41500022948691	0.973567274551149	-0.0386474207102739	0.147034841700712
15300	ENSMUSG00000058030	MGI:2159637	Vmn1r237	vomeronasal 1 receptor 237	17	21311865	21314912	1	5.09065354806018	5.17175782474451	0.41603378618523	0.389176225334831	0.98431785102228	-0.022803836185327	0.451992383327494
15484	ENSMUSG00000059142	MGI:2445132	Zfp945	zinc finger protein 945	17	22846697	22867134	-1	7.96396813119265	7.44679089611987	0.481231356176919	0.347477276394674	1.06944967869881	0.0968686003153496	3.14645066118799e-05
15536	ENSMUSG00000059408	MGI:1934134	Mrgprh	MAS-related GPR, member H	17	12876034	12877977	1	6.98740794554885	7.15708139015732	0.997189947975348	1.06784997975243	0.976292927890717	-0.0346140145075706	0.53767521338952
15554	ENSMUSG00000059481	MGI:97620	Plg	plasminogen	17	12378608	12419385	1	8.90684851839432	9.37578957056951	3.01660698607875	2.85107022300876	0.949983833505906	-0.0740251325167354	0.550103381048799
15570	ENSMUSG00000059562	MGI:2685163	Ccdc154	coiled-coil domain containing 154	17	25162461	25171913	1	6.77958600149443	6.73583635421706	0.389595891864975	0.392697955842392	1.00649505792254	0.00934008837633999	0.674887452617734
15694	ENSMUSG00000060245	MGI:2159624	Vmn1r228	vomeronasal 1 receptor 228	17	20774984	20786157	-1	6.28405216715235	6.30249229671569	0.475825499488311	0.264031163994671	0.997074152780328	-0.0042272925003174	0.859480477674994
15771	ENSMUSG00000060701	MGI:1278318	Fpr-rs3	formyl peptide receptor, related sequence 3	17	20623846	20624877	-1	6.46043004908443	6.47975236383479	0.320991655304118	0.350459912155867	0.997018047347272	-0.00430847533635009	0.828815627835186
15825	ENSMUSG00000061046	MGI:1919877	Haghl	hydroxyacylglutathione hydrolase-like	17	25779843	25785673	-1	9.2903618689114	9.15465595026508	0.269412219415591	0.357804710549773	1.01482370494135	0.0212291243587037	0.109591815001247
15904	ENSMUSG00000061544	MGI:2679295	Zfp229	zinc finger protein 229	17	21730795	21769342	1	7.38217873442569	7.56713342148379	0.381530154820582	0.292455220203309	0.975558156998659	-0.0357002145567876	0.0470930325962203
15979	ENSMUSG00000062012	MGI:99159	Zfp13	zinc finger protein 13	17	23575844	23599487	-1	7.99653744890672	7.9889433734599	0.66999160178134	0.625924949954544	1.00095057319746	0.00137073584876141	0.965007940639224
15996	ENSMUSG00000062078	MGI:97837	Qk	quaking	17	10202601	10319854	-1	11.3586699291018	11.5681317504441	1.29717129957911	1.27205261074084	0.981893202302588	-0.0263619796013246	0.541578200469943
16066	ENSMUSG00000062480	MGI:109182	Acat3	acetyl-Coenzyme A acetyltransferase 3	17	12923813	12940600	-1	7.21224888170078	7.32835970890238	1.67984242390481	1.53482179074364	0.98415595961255	-0.0230411367104795	0.78714151529146
16114	ENSMUSG00000062743	MGI:3053207	Zfp677	zinc finger protein 677	17	21383748	21399265	1	6.91660312455241	6.91896179401641	1.27226859179385	0.935216918873564	0.999659100666512	-0.000491897626415902	0.993728657097736
16162	ENSMUSG00000063011	MGI:1888992	Msln	mesothelin	17	25748613	25754378	-1	7.20028935618338	7.29122936762903	0.302585584412693	0.614623790398474	0.987527478994228	-0.0181072016397469	0.475812770862961
16231	ENSMUSG00000063383	MGI:3646759	Zfp947	zinc finger protein 947	17	22144359	22166190	-1	7.24640548889365	6.95983178017266	0.430004610547027	0.609647612008057	1.04117537862587	0.0582131008785338	0.0437967501876384
16530	ENSMUSG00000066720	MGI:1913100	Cldn9	claudin 9	17	23682584	23684026	-1	6.34472417314148	6.48637466272224	0.411995406533114	0.542583196985923	0.978161839710733	-0.0318549118861164	0.269250113495389
16656	ENSMUSG00000067722	MGI:2670966	BC003965	cDNA sequence BC003965	17	25184554	25187662	1	8.39665054610749	8.05208983194365	0.330542104550453	0.257616742703307	1.04279146424782	0.0604506788781833	6.75370780018293e-05
16678	ENSMUSG00000067928	MGI:2679257	Zfp760	zinc finger protein 760	17	21707741	21725636	1	7.77328298012526	7.56244224033219	0.536799552132725	0.637256182030892	1.02787998018267	0.039671818905458	0.180951928570506
16679	ENSMUSG00000067931	MGI:3040683	Zfp948	zinc finger protein 948	17	21567008	21588699	1	8.19851589493685	8.4105087990089	0.575535856373193	0.471814518370734	0.974794283064417	-0.0368303048630399	0.13707414831285
16680	ENSMUSG00000067941	MGI:3643198	Gm7168	predicted gene 7168	17	13948373	13950678	1	6.40625662676434	6.32753451983681	0.351514371586793	0.562265702371435	1.01244119754396	0.0178381188859108	0.524927323847069
16681	ENSMUSG00000067942	MGI:108187	Zfp160	zinc finger protein 160	17	21008903	21043070	1	8.53072778637595	8.16153387306827	0.322659580257717	0.286909879655332	1.04523584892859	0.063828511386119	3.27738166221089e-05
16682	ENSMUSG00000067951	MGI:2159627	Vmn1r227	vomeronasal 1 receptor 227	17	20729843	20739150	1	5.64491083642806	5.52714799157331	0.416984506598302	0.361036636432737	1.02130625867704	0.0304155514469631	0.262028017644481
16692	ENSMUSG00000068036	MGI:1314653	Afdn	afadin, adherens junction formation factor	17	13760539	13906150	1	9.30659832006051	9.47791291408908	0.482356671764723	0.314023074151611	0.981924860928622	-0.0263154643526467	0.123561686083902
16693	ENSMUSG00000068037	MGI:96918	Mas1	MAS1 oncogene	17	12841079	12868143	-1	6.09946648997479	6.25548664852215	0.384006114584534	0.629600586269014	0.975058669722488	-0.0364390657982997	0.259164896706075
16694	ENSMUSG00000068039	MGI:98535	Tcp1	t-complex protein 1	17	12915701	12925067	1	9.96989264670305	9.9751660361687	0.275871131853109	0.267360614047744	0.999471348201471	-0.000762884996129301	0.94198196907923
16917	ENSMUSG00000069743	MGI:1922674	Zfp820	zinc finger protein 820	17	21816885	21845772	-1	7.19022107074635	7.15992721165057	0.411984074550106	0.357088800027888	1.00423102891975	0.00609120747059031	0.769080217683594
17163	ENSMUSG00000071192	MGI:2670967	Wfikkn1	WAP, FS, Ig, KU, and NTR-containing protein 1	17	25877628	25880858	-1	8.83816762980464	8.76452064855604	0.283819479382071	0.276699709335426	1.00840285329931	0.0120721054540151	0.32665271082143
17164	ENSMUSG00000071202	MGI:2685784	Ccdc78	coiled-coil domain containing 78	17	25786580	25790513	1	7.07429115025954	7.04512225489385	0.331612485255315	0.28575815773199	1.00414029654992	0.00596085394638988	0.724882940649082
17169	ENSMUSG00000071230	MGI:2685781	Npw	neuropeptide W	17	24657330	24658457	-1	8.28126388327444	8.27065291158607	0.30932833897946	0.420978361581838	1.00128296662933	0.00184974326788367	0.913498728845146
17174	ENSMUSG00000071256	MGI:3053094	Zfp213	zinc finger protein 213	17	23556767	23564238	-1	7.97917371658564	7.78419854321749	0.294308573877096	0.298036241239875	1.02504755913992	0.0356908480171258	0.0161592765242972
17177	ENSMUSG00000071266	MGI:1921399	Zfp946	zinc finger protein 946	17	22424222	22456689	1	8.51323625498401	8.46018664624729	0.589344070725994	0.516126348781008	1.00627050098951	0.0090181758976731	0.720479387496131
17178	ENSMUSG00000071267	MGI:1920483	Zfp942	zinc finger protein 942	17	21926960	21962464	-1	8.34587269749615	8.41298337533747	0.30608537855449	0.311391237350074	0.992022963216823	-0.0115545785740034	0.415920092593021
17179	ENSMUSG00000071275	MGI:2448176	Fpr-rs6	formyl peptide receptor, related sequence 6	17	20182078	20183097	-1	5.11309253901692	5.20197762204439	0.488000776283781	0.468813962101407	0.982913213111336	-0.0248640562882808	0.487247933887345
17180	ENSMUSG00000071276	MGI:2448177	Fpr-rs7	formyl peptide receptor, related sequence 7	17	20113210	20114226	-1	5.32978670745087	5.33932476231725	0.404404005382104	0.41450996358282	0.998213621517521	-0.00257950404966705	0.930306914418871
17291	ENSMUSG00000072082	MGI:102551	Ccnf	cyclin F	17	24222198	24251484	-1	7.40078328382664	7.7151664095434	0.620677825729802	0.768426696177662	0.959251283896108	-0.0600193041035382	0.0936715356472551
17433	ENSMUSG00000073434	MGI:1921267	Wdr90	WD repeat domain 90	17	25844771	25861501	-1	8.11772093813418	8.2081897899693	1.03428406385402	1.17866825093119	0.988978221246093	-0.0159893438182582	0.758774117006485
17434	ENSMUSG00000073457	MGI:3037705	Smok2b	sperm motility kinase 2B	17	13230257	13237184	1	7.01672196715541	6.99748292141857	0.501450993322212	0.376552834558305	1.00274942375035	0.00396113707962477	0.871695420897312
17435	ENSMUSG00000073458	MGI:1351487	Smok2a	sperm motility kinase 2A	17	13221188	13227658	1	6.33818412786608	6.42159890769935	0.354812535838441	0.4250541387853	0.987010278743312	-0.0188629858745985	0.423180562224595
17436	ENSMUSG00000073460	MGI:2685159	Pnldc1	poly(A)-specific ribonuclease (PARN)-like domain containing 1	17	12888729	12910230	-1	6.32578176541134	6.1614893082658	0.425336686061131	0.417736274934513	1.02666440675717	0.0379646745199805	0.147763138217126
18036	ENSMUSG00000075705	MGI:1351642	Msrb1	methionine sulfoxide reductase B1	17	24736642	24742778	1	11.2522748414065	11.1325168554142	1.1116957874393	1.11244318983251	1.0107574942439	0.0154369004866039	0.686363588813083
18116	ENSMUSG00000078546	MGI:1917331	Zfp995	zinc finger protein 995	17	21879570	21909926	-1	6.76168818134958	6.64711744540086	0.637808992426597	0.785669362619344	1.01723615339879	0.0246546426049337	0.546465190541387
18382	ENSMUSG00000079657	MGI:2443284	Rab26	RAB26, member RAS oncogene family	17	24527241	24534210	-1	8.13286964719366	8.01636778399461	0.362779557212004	0.334274008533919	1.01453299877678	0.0208157910653719	0.214490112818967
18391	ENSMUSG00000079698	MGI:3645591	Vmn2r93	vomeronasal 2, receptor 93	17	18298099	18331914	1	4.74027947806993	5.06461448957194	0.603191549126548	0.478992496573387	0.935960572681331	-0.0954803372957446	0.0301951018146519
18408	ENSMUSG00000080316	MGI:1922452	Spaca6	sperm acrosome associated 6	17	17827158	17843009	1	7.21390939464832	7.26351765082017	0.364163835096892	0.339002345699585	0.993170216063804	-0.00988709734898523	0.597924534501433
18613	ENSMUSG00000090304	MGI:3644540	Vmn2r99	vomeronasal 2, receptor 99	17	19361949	19401098	1	5.49048190558441	5.67826121685315	0.383053424786062	0.424246527086042	0.966930138629162	-0.0485164371337406	0.0846382548234274
18617	ENSMUSG00000090315	MGI:1316665	Vmn2r104	vomeronasal 2, receptor 104	17	20028418	20048336	-1	4.83457149450429	4.81542040614762	0.454079663297092	0.422158531017554	1.00397703351762	0.00572626728747876	0.870072021935328
18628	ENSMUSG00000090417	MGI:3648050	Vmn2r94	vomeronasal 2, receptor 94	17	18241122	18277756	-1	5.54314682676825	5.57125189925479	0.406837482539243	0.58727129973124	0.994955339841966	-0.00729632544669774	0.833179774734668
18648	ENSMUSG00000090572	MGI:3646711	Vmn2r109	vomeronasal 2, receptor 109	17	20539969	20564756	-1	6.55029355187374	6.56153182735625	0.394045308205421	0.396226770565097	0.99828724819475	-0.00247309704150969	0.91500011369886
18711	ENSMUSG00000090966	MGI:3646674	Vmn2r116	vomeronasal 2, receptor 116	17	23384604	23404422	1	4.86152408026491	4.97462752650294	0.418343844686595	0.379433509193719	0.977263936719794	-0.0331798410129458	0.291772144119466
18727	ENSMUSG00000091076	MGI:3647235	Vmn2r115	vomeronasal 2, receptor 115	17	23343741	23362538	1	4.95088080357671	5.10312716301655	0.724567306973292	0.41966232453544	0.970166065908918	-0.0436963764978	0.344270580286003
18738	ENSMUSG00000091151	MGI:3645524	Vmn1r224	vomeronasal 1 receptor 224	17	20414146	20425343	1	4.88042538588035	4.9637543912266	0.649909035915006	0.556243770487811	0.983212504330687	-0.0244248311080772	0.607224178253262
18757	ENSMUSG00000091259	MGI:3644602	Vmn2r110	vomeronasal 2, receptor 110	17	20567760	20596423	-1	4.73337489363201	4.61497499657878	0.616717091919631	0.750694283164956	1.02565558798065	0.0365463596694813	0.516469998079774
18773	ENSMUSG00000091350	MGI:3761352	Vmn2r92	vomeronasal 2, receptor 92	17	18151887	18188886	1	5.49674848697202	5.55934799506686	0.615040203586429	0.427439670718053	0.988739775212779	-0.0163372244686485	0.660901867903545
18783	ENSMUSG00000091407	MGI:3648766	Vmn2r117	vomeronasal 2, receptor 117	17	23455173	23479699	-1	4.72008603285255	4.7014512086345	0.608329337492538	0.570994697489845	1.00396363237458	0.00570700998278635	0.905820586227859
18798	ENSMUSG00000091491	MGI:3645271	Vmn2r97	vomeronasal 2, receptor 97	17	18914300	18958087	1	4.20928082622855	4.26908495253188	0.516340931182175	0.500424206887208	0.985991347802096	-0.020353108058797	0.659513687501676
18826	ENSMUSG00000091631	MGI:3761354	Vmn2r95	vomeronasal 2, receptor 95	17	18424078	18460905	1	5.18612773708134	5.12052729147621	0.425188990935651	0.5194887530172	1.01281126764315	0.0183653601182925	0.602614329521202
18834	ENSMUSG00000091656	MGI:3647787	Vmn2r106	vomeronasal 2, receptor 106	17	20266767	20285553	-1	4.87482316004116	5.02939116106388	0.483188028234763	0.433103945067878	0.969267055181681	-0.0450338790872767	0.210995416587083
18837	ENSMUSG00000091670	MGI:3646973	Vmn2r105	vomeronasal 2, receptor 105	17	20202321	20235052	-1	5.5283741245304	5.43402469085455	0.469864363820656	0.334868898164483	1.01736271714676	0.0248341304582263	0.391823859905884
18839	ENSMUSG00000091679	MGI:3644514	Vmn2r96	vomeronasal 2, receptor 96	17	18573151	18616003	1	5.03762614647234	5.08148489304393	0.893697328395059	0.635266485430635	0.991368911352737	-0.0125060772940533	0.833482330889934
18859	ENSMUSG00000091771	MGI:3644032	Vmn2r103	vomeronasal 2, receptor 103	17	19773363	19812536	1	3.7637055470113	3.85117819259434	0.666090821951986	0.504422061585499	0.977286783106729	-0.0331461142144542	0.582014882305326
18862	ENSMUSG00000091805	MGI:3643822	Vmn2r108	vomeronasal 2, receptor 108	17	20456327	20481331	-1	5.8222093261529	5.93751520830204	0.66164513687003	0.650477297780575	0.980580111695897	-0.0282925939701433	0.51063851775363
18866	ENSMUSG00000091859	MGI:3648026	Vmn2r100	vomeronasal 2, receptor 100	17	19504732	19535231	1	4.96622338483034	4.93975478062854	0.264165177426707	0.433232100933207	1.00535828302765	0.00770973128756799	0.779518685106965
18880	ENSMUSG00000091945	MGI:3648252	Vmn2r114	vomeronasal 2, receptor 114	17	23285392	23312537	-1	5.90543538114026	5.78119301231582	0.614886799255704	0.399498573353356	1.0214907837465	0.0306761876216009	0.376320462598454
18907	ENSMUSG00000092111	MGI:3648972	Vmn2r113	vomeronasal 2, receptor 113	17	22942984	22965658	1	4.24368856928546	4.42098847767307	0.95740370246904	1.01200311363881	0.959895867342108	-0.0590501888636237	0.499692408414113
18910	ENSMUSG00000092120	MGI:3645076	Vmn2r90	vomeronasal 2, receptor 90	17	17703747	17735156	1	5.08057739396412	4.99789937681809	0.323588670081852	0.37709178211256	1.01654255336342	0.0236706089272723	0.377028751809869
19023	ENSMUSG00000094396	MGI:3761531	Vmn2r124	vomeronasal 2, receptor 124	17	18049424	18079732	1	6.12476402625268	6.15970312291124	0.395242075933704	0.451291650821388	0.994327795356143	-0.00820655821512258	0.756541172047584
19104	ENSMUSG00000094892	MGI:3648468	Vmn2r101	vomeronasal 2, receptor 101	17	19577227	19612317	1	4.63236449215835	4.84747577381267	0.429192159965034	0.447403034712006	0.955624062565427	-0.0654849136477958	0.069456893443303
19109	ENSMUSG00000094921	MGI:3644292	Vmn2r112	vomeronasal 2, receptor 112	17	22600951	22620842	1	4.66056475866421	4.59166358793453	0.544689042386686	0.513205381419978	1.01500570967584	0.0214878429748395	0.626095167901575
19137	ENSMUSG00000095093	MGI:3647034	Vmn2r111	vomeronasal 2, receptor 111	17	22544504	22573482	-1	4.6034561233071	4.92443598354814	0.377084852904046	0.53215226420785	0.934818959711654	-0.0972411001712089	0.0107125796756501
19263	ENSMUSG00000095961	MGI:3647786	Vmn2r102	vomeronasal 2, receptor 102	17	19660328	19709533	1	4.24973680260638	4.12776660629892	0.784557157311338	0.769994906494528	1.02954871433897	0.0420120944408185	0.556832266884478
19311	ENSMUSG00000096278	MGI:3644062	Dcpp2	demilune cell and parotid protein 2	17	23880880	23900788	1	6.662741434414	6.63533938680715	0.444899113318723	0.553488491550954	1.00412971304246	0.0059456480491224	0.836870224824128
19333	ENSMUSG00000096433	MGI:3643318	Zfp994	zinc finger protein 994	17	22197265	22225616	-1	7.74316287733552	8.0842017643244	0.524596292514101	0.526477424852141	0.957814154454447	-0.0621823391940593	0.0176856386211094
19373	ENSMUSG00000096717	MGI:3647977	Vmn2r98	vomeronasal 2, receptor 98	17	19053460	19082411	1	5.62136606823397	5.58901874640882	0.538814262154762	0.518799442133233	1.00578765670556	0.00832575349955998	0.818713559308541
19505	ENSMUSG00000101307	MGI:3646178	Gm7356	predicted gene 7356	17	14000239	14003704	-1	6.4031290835325	6.38111183088203	0.564676537688955	0.654411820416484	1.00345037874809	0.00496927628790731	0.892064395288883
19764	ENSMUSG00000116564	MGI:1914295	Riok2	RIO kinase 2	17	17374309	17394899	1	9.24637628988828	9.290585476401	0.464513269955146	0.341159184893658	0.995241506940008	-0.00688143999782952	0.68674932850957
19773	ENSMUSG00000117148	MGI:2159615	Vmn1r229	vomeronasal 1 receptor 229	17	20811555	20823627	1	4.9482005036273	5.09582006389761	0.347621948376679	0.395549285810667	0.971031245526868	-0.0424103759252784	0.13945157644573
647	ENSMUSG00000004233	MGI:1917810	Wars2	tryptophanyl tRNA synthetase 2 (mitochondrial)	3	99141068	99239186	1	7.93348717349705	7.99628568597706	0.244042040141182	0.234208091513076	0.992146539662765	-0.011374873034025	0.327230428992138
1131	ENSMUSG00000008763	MGI:104676	Man1a2	mannosidase, alpha, class 1A, member 2	3	100562208	100685503	-1	9.9740192700617	9.95145148646418	0.469137525653642	0.325794211924183	1.00226778813404	0.00326802250244229	0.835583786682394
1549	ENSMUSG00000015745	MGI:1914470	Plekho1	pleckstrin homology domain containing, family O member 1	3	95988429	95996001	-1	9.2312631612892	9.32397310766639	1.39353891379744	1.30030501549261	0.990056819629717	-0.0144167706590187	0.796750799940035
1550	ENSMUSG00000015747	MGI:891965	Vps45	vacuolar protein sorting 45	3	95999832	96058466	-1	7.96700923158657	7.91286481990698	0.469180081638597	0.453754992183234	1.00684258014157	0.00983813557666215	0.660364057667454
1551	ENSMUSG00000015748	MGI:1918017	Prpf3	pre-mRNA processing factor 3	3	95830124	95855885	-1	8.42654340754717	8.29063975029183	0.454595383954349	0.410439954351868	1.01639242101317	0.0234575227240196	0.243379130630527
1552	ENSMUSG00000015749	MGI:1913721	Anp32e	acidic (leucine-rich) nuclear phosphoprotein 32 family, member E	3	95929246	95947390	1	8.99063899234031	8.83902557486632	0.538282120100012	0.675135713977689	1.01715272981052	0.0245363222600397	0.350558875738099
1580	ENSMUSG00000015943	MGI:1916418	Bola1	bolA-like 1 (E. coli)	3	96196588	96219709	-1	8.71562742916038	8.65166937592939	0.687379256621947	0.46506301096309	1.00739256789088	0.0106259925644399	0.686025094029326
1582	ENSMUSG00000015947	MGI:95498	Fcgr1	Fc receptor, IgG, high affinity I	3	96282909	96293969	-1	8.94020372345264	8.85245320501569	0.977205788441931	0.950363486455528	1.00991256507148	0.0142303945631116	0.73297677610756
6063	ENSMUSG00000027865	MGI:1338001	Gdap2	ganglioside-induced differentiation-associated-protein 2	3	100162381	100206981	1	9.28634019132238	9.16394601459057	0.967921258683659	0.930466238631077	1.01335605606329	0.0191411732131117	0.62930186765281
6064	ENSMUSG00000027867	MGI:1921612	Spag17	sperm associated antigen 17	3	99885406	100143322	1	3.96876811581127	3.91923545285884	0.540488385180287	0.50122227450062	1.01263834835856	0.0181190248917943	0.722108637444133
6065	ENSMUSG00000027868	MGI:1277234	Tbx15	T-box 15	3	99240381	99354259	1	7.42223361608521	7.50647865086166	2.7970747162733	2.71986674926145	0.98877702332947	-0.0162828758297104	0.908846294151184
6066	ENSMUSG00000027869	MGI:109598	Hsd3b6	hydroxy-delta-5-steroid dehydrogenase, 3 beta- and steroid delta-isomerase 6	3	98805504	98814443	-1	6.53110002918495	6.62325267496094	0.746202525896194	0.677860828681559	0.986086497028209	-0.0202138931519165	0.628908993095205
6067	ENSMUSG00000027870	MGI:96012	Hao2	hydroxyacid oxidase 2	3	98874521	98893239	-1	6.36418308650216	5.76377351057586	0.789046150314668	0.392087093337319	1.1041695297056	0.142961694660205	0.000987753325264211
6068	ENSMUSG00000027871	MGI:96233	Hsd3b1	hydroxy-delta-5-steroid dehydrogenase, 3 beta- and steroid delta-isomerase 1	3	98852194	98859794	-1	6.27005574214514	6.05782439192145	0.422983792175312	0.385978356425391	1.03503425264468	0.0496785119786484	0.053944696066355
6069	ENSMUSG00000027875	MGI:101939	Hmgcs2	3-hydroxy-3-methylglutaryl-Coenzyme A synthase 2	3	98280435	98310738	1	10.4494787739516	10.6866091910181	2.50793033999476	2.36783980493746	0.977810509130836	-0.0323731839272134	0.715829766588014
6070	ENSMUSG00000027876	MGI:1914959	Reg4	regenerating islet-derived family, member 4	3	98222156	98236748	1	6.49783611948812	6.65195484920528	0.348408185794596	0.408356523692442	0.976831061964353	-0.0338190179962924	0.130038095128204
6071	ENSMUSG00000027878	MGI:97364	Notch2	notch 2	3	98013527	98150361	1	8.7682723627671	8.87985235433909	0.950533831311624	0.854733937912175	0.9874344767098	-0.0182430765959681	0.644527307589049
6072	ENSMUSG00000027879	MGI:1338759	Sec22b	SEC22 homolog B, vesicle trafficking protein	3	97901190	97923276	1	9.65221755014188	9.47828973221716	0.397750109732335	0.347551443378357	1.01835012674634	0.0262336707211099	0.0861413290029666
6193	ENSMUSG00000028088	MGI:1310004	Fmo5	flavin containing monooxygenase 5	3	97628804	97655282	1	9.19874737987494	9.56806110643486	1.58071151230665	1.93797564085521	0.961401403852705	-0.0567891847651458	0.432103305779602
6194	ENSMUSG00000028089	MGI:1915308	Chd1l	chromodomain helicase DNA binding protein 1-like	3	97560742	97610203	-1	8.67928541369698	8.63019916544135	0.685435130760635	0.277239460268592	1.00568773064383	0.0081824131089793	0.730448495207051
6195	ENSMUSG00000028093	MGI:1931010	Acp6	acid phosphatase 6, lysophosphatidic	3	97158777	97177299	1	9.63638039663632	9.42149660121108	0.43459829721303	0.595936808512922	1.02280781966186	0.0325350955555745	0.123364501955185
6196	ENSMUSG00000028096	MGI:1914799	Gpr89	G protein-coupled receptor 89	3	96868281	96905346	-1	8.83874544507362	8.78878773437779	0.399782985764203	0.298109025360305	1.00568425500828	0.00817742717678171	0.598501308936192
6197	ENSMUSG00000028098	MGI:1915095	Rnf115	ring finger protein 115	3	96727664	96791638	1	10.4377496190205	10.2445947864304	0.352541652060861	0.456836838312138	1.01885431650708	0.026947778806572	0.0780282852225825
6198	ENSMUSG00000028099	MGI:1921664	Polr3c	polymerase (RNA) III (DNA directed) polypeptide C	3	96711490	96727628	-1	10.1395656907613	10.1329161267524	0.11682544391801	0.139596797681524	1.00065623399284	0.000946435019665423	0.845605098145678
6199	ENSMUSG00000028100	MGI:1925623	Nudt17	nudix (nucleoside diphosphate linked moiety X)-type motif 17	3	96706067	96708562	-1	7.42527034482144	7.41202521250374	0.261869458228449	0.342824817479626	1.00178697885368	0.00257576479658827	0.869700637324736
6200	ENSMUSG00000028101	MGI:1913126	Pias3	protein inhibitor of activated STAT 3	3	96696384	96706070	1	8.40437872471325	8.46056239521572	0.262608453416299	0.248155460423452	0.993359345646545	-0.0096123908284383	0.411477670363314
6201	ENSMUSG00000028104	MGI:1917120	Polr3gl	polymerase (RNA) III (DNA directed) polypeptide G like	3	96577872	96594181	-1	9.55908047040481	9.49498799961376	0.603993272115269	0.617064010824129	1.00675013710324	0.00970566875563878	0.693694680682305
6202	ENSMUSG00000028106	MGI:1922387	Rprd2	regulation of nuclear pre-mRNA domain containing 2	3	95760341	95818863	-1	9.21578102679144	9.11952027895551	0.533944580426733	0.397309184623962	1.01055546178872	0.0151485025704964	0.447858793572387
8848	ENSMUSG00000033285	MGI:2443143	Wdr3	WD repeat domain 3	3	100138180	100162407	-1	9.02957637617953	8.97427589300516	0.268935186969472	0.233686114723368	1.00616211088601	0.00886276809517326	0.413454917615933
10438	ENSMUSG00000038092	MGI:104645	Hsd3b5	hydroxy-delta-5-steroid dehydrogenase, 3 beta- and steroid delta-isomerase 5	3	98618634	98630252	-1	8.30861153229227	8.74468908307478	2.64180878573265	2.68284979270467	0.950132297827886	-0.073799684463353	0.539350597029341
10466	ENSMUSG00000038170	MGI:1891434	Pde4dip	phosphodiesterase 4D interacting protein (myomegalin)	3	97689824	97888707	-1	10.9268714422898	11.1087237433255	2.07213536089694	2.06618376329733	0.983629775549603	-0.0238126873348568	0.741706414494747
10484	ENSMUSG00000038205	MGI:1336185	Prkab2	protein kinase, AMP-activated, beta 2 non-catalytic subunit	3	97658193	97673812	1	8.76758134902056	8.81830494423388	2.15187861106224	2.0655683979323	0.994247920032921	-0.0083224559723687	0.92817824973526
10511	ENSMUSG00000038256	MGI:1924828	Bcl9	B cell CLL/lymphoma 9	3	97203662	97297917	-1	8.39093167534795	8.37234897131213	0.796619433567399	0.624377882575585	1.00221953290522	0.00319856077165223	0.922908629175735
10527	ENSMUSG00000038298	MGI:1928901	Pdzk1	PDZ domain containing 1	3	96829284	96870926	1	8.62092407616552	8.58354616158346	0.86870843905462	0.892942185480416	1.00435460052039	0.00626872157111787	0.873417852807942
10532	ENSMUSG00000038304	MGI:1860383	Cd160	CD160 antigen	3	96798763	96829351	-1	7.3941551880676	7.31970487629738	0.449829202969827	0.384961536617852	1.0101712176964	0.0145998414786392	0.50732824806097
10550	ENSMUSG00000038354	MGI:2442590	Ankrd35	ankyrin repeat domain 35	3	96670131	96691032	1	7.2005470887955	7.23030302860486	0.395304118079806	0.469863390312632	0.99588455149229	-0.00594958817963554	0.796209344102833
10558	ENSMUSG00000038374	MGI:1913129	Rbm8a	RNA binding motif protein 8a	3	96629933	96633791	1	11.3442673644877	11.3421015321835	0.263296087263397	0.321513767296132	1.00019095511516	0.000275463697913736	0.977820037681039
10566	ENSMUSG00000038393	MGI:1889549	Txnip	thioredoxin interacting protein	3	96557957	96561883	1	12.9873529122178	12.6044716015434	1.2745252673722	1.20404969726634	1.03037662527856	0.0431717705205151	0.250207293548866
10570	ENSMUSG00000038403	MGI:1916835	Hjv	hemojuvelin BMP co-receptor	3	96525172	96529210	1	9.31718117026627	9.52481129427102	3.11389067782184	3.00083449341579	0.978201129913237	-0.0317969637638141	0.799146443382155
10595	ENSMUSG00000038486	MGI:1927139	Sv2a	synaptic vesicle glycoprotein 2 a	3	96181151	96195521	1	8.25329810366727	8.30662639033811	0.91657761643864	1.02474394747722	0.993580030668904	-0.00929191684472222	0.836468423063183
10597	ENSMUSG00000038495	MGI:2654703	Otud7b	OTU domain containing 7B	3	96104527	96161129	1	9.21283165715312	9.15310010124832	0.422072885657768	0.571757285269967	1.00652582788826	0.00938419291323603	0.653401899025688
10616	ENSMUSG00000038526	MGI:1344341	Car14	carbonic anhydrase 14	3	95897768	95904691	-1	8.21876759323956	8.15679011144495	1.83327393087376	1.58657429790454	1.00759826855268	0.0109205480734312	0.892530338601609
10629	ENSMUSG00000038543	MGI:2385885	BC028528	cDNA sequence BC028528	3	95883954	95892005	-1	7.99179030836576	7.59005493785204	1.38330850397454	0.958635957362194	1.05292917822113	0.0744084015437876	0.213729839732525
10632	ENSMUSG00000038550	MGI:2684975	Ciart	circadian associated repressor of transcription	3	95878503	95882251	-1	7.1532590768597	7.01817147597308	0.55356346060567	0.545086423072699	1.01924826165178	0.0275054962834252	0.358232566317438
12222	ENSMUSG00000043468	MGI:1918328	Adam30	a disintegrin and metallopeptidase domain 30	3	98160630	98164169	1	5.74814813932888	5.57693313528839	0.499923109050447	0.481821045914344	1.03070056604357	0.0436252690513202	0.194627091893269
12448	ENSMUSG00000044468	MGI:1921895	Tent5c	terminal nucleotidyltransferase 5C	3	100451628	100489324	-1	9.75522734286033	9.61743896330507	0.374305058127779	0.389499840050127	1.01432693049376	0.0205227262887106	0.179014570371296
12805	ENSMUSG00000045934	MGI:2652817	Mtmr11	myotubularin related protein 11	3	96162004	96171718	1	7.71047426952155	7.85004261856349	0.644682596512075	0.667238569917772	0.982220689004682	-0.0258808838282766	0.425632118029965
12894	ENSMUSG00000046317	MGI:3618860	BC107364	cDNA sequence BC107364	3	96433788	96452306	-1	6.99846148241038	7.11896332319699	0.380615197798318	0.443484693430086	0.983073119593978	-0.0246293687055806	0.274562377804198
13566	ENSMUSG00000049097	MGI:3617846	Ankrd34a	ankyrin repeat domain 34A	3	96596636	96599775	1	6.26260683313697	6.27932796341224	0.396643749483537	0.337640851342973	0.99733711467649	-0.00384685559452479	0.865348908168971
13606	ENSMUSG00000049288	MGI:3036267	Lix1l	Lix1-like	3	96601149	96626171	1	8.17093465339024	8.28554192614559	0.77373185950219	0.578532992558297	0.986167800033249	-0.0200949475956346	0.533138912966157
13757	ENSMUSG00000049908	MGI:99953	Gja8	gap junction protein, alpha 8	3	96913566	96926020	-1	6.94048054270895	6.93144864658322	0.383375210654237	0.38461664210387	1.00130303152865	0.00187865341783044	0.929666986233869
13791	ENSMUSG00000050064	MGI:2139736	Zfp697	zinc finger protein 697	3	98382461	98753812	1	7.97619502676387	7.93326182699773	0.239709229539222	0.226933219551984	1.00541179664839	0.0077865216039309	0.491675427025037
14120	ENSMUSG00000051392	MGI:3031236	Olfr1402	olfactory receptor 1402	3	97407450	97422020	-1	5.84671886777857	5.89184342745329	0.331647406884008	0.425853310791087	0.99234118146038	-0.0110918692602242	0.655524398412514
14643	ENSMUSG00000054312	MGI:1913542	Mrps21	mitochondrial ribosomal protein S21	3	95862634	95871519	-1	10.4863501697493	10.773439392276	0.719344595450317	0.596310525101543	0.973352129058009	-0.0389662724682976	0.109279622859344
15150	ENSMUSG00000057123	MGI:95716	Gja5	gap junction protein, alpha 5	3	96904693	97077416	1	8.17169588300932	8.26286629240224	0.349026064791296	0.434759390000572	0.988966248978668	-0.0160068087482429	0.384463037606092
16055	ENSMUSG00000062410	MGI:96235	Hsd3b3	hydroxy-delta-5-steroid dehydrogenase, 3 beta- and steroid delta-isomerase 3	3	98741523	98763127	-1	8.89594609786738	9.19440151818962	2.69399125292554	2.60249851128761	0.967539440198277	-0.0476076232750403	0.672968590785761
16285	ENSMUSG00000063689	MGI:2448314	H2ac21	H2A clustered histone 21	3	96219865	96220308	1	7.33354138489461	7.37223928862884	0.37310667701666	0.639539747697661	0.994750861682702	-0.00759285126257165	0.778930887006853
16292	ENSMUSG00000063730	MGI:96234	Hsd3b2	hydroxy-delta-5-steroid dehydrogenase, 3 beta- and steroid delta-isomerase 2	3	98709255	98724543	-1	7.16646449246743	6.85909609698931	2.31929427517086	2.03303042575723	1.04481179314765	0.0632430862806789	0.598727678095401
16807	ENSMUSG00000068854	MGI:2448415	H2bc21	H2B clustered histone 21	3	96221119	96223738	1	7.90506378188478	7.86181901490358	0.261415573793374	0.212990561249087	1.00550060576302	0.00791395079397794	0.499563988314728
16808	ENSMUSG00000068855	MGI:2448316	H2ac20	H2A clustered histone 20	3	96220361	96220880	-1	11.336549802515	11.4651209374534	0.270176225372782	0.652883000555443	0.988785889338646	-0.0162699397583584	0.328850647407586
16809	ENSMUSG00000068856	MGI:109580	Sf3b4	splicing factor 3b, subunit 4	3	96172332	96177564	1	9.84896224107912	9.75230412037098	0.604449346221627	0.508708810706032	1.00991131116453	0.014228603312541	0.519025766196769
18559	ENSMUSG00000087610	MGI:3826531	Gm16253	predicted gene 16253	3	96576984	96580663	1	7.89669492488253	7.85265734587874	0.320480587719674	0.285329861044039	1.00560798428661	0.00806800956970924	0.58774149638793
18602	ENSMUSG00000090210	MGI:2153482	Itga10	integrin, alpha 10	3	96645584	96664519	1	7.08140639489996	7.02489456104398	0.366336637106481	0.335441828193134	1.00804450990188	0.0115593420094698	0.547672397957941
18631	ENSMUSG00000090441	MGI:4937285	Gm17651	predicted gene, 17651	3	97673031	97674694	-1	5.5891818403587	5.23875753816637	1.15724835652226	1.22062163680106	1.06689072736032	0.0934124206156449	0.270889111829125
18782	ENSMUSG00000091405	MGI:2140113	H4c14	H4 clustered histone 14	3	96261682	96263311	-1	9.85765340238074	9.52789085189822	0.266598988209748	0.315763657778098	1.03461023594921	0.0490873700740951	7.74966174039183e-05
